# Supplementary material for: Protein Kinase Signaling Networks Driven by Oncogenic Gq/11 in Uveal Melanoma Identified by Phosphoproteomic and Bioinformatic Analyses
Source: Mol Cell Proteomics. 2023 Sep 19;22(11):100649. doi: 10.1016/j.mcpro.2023.100649 (PMC10616553; doi:10.1016/j.mcpro.2023.100649)
Supplement: Onken_Proteomics_Data1 [file mmc2.xlsx]

## Sheet: dictionary
Phosphosite Sheets
Header	Column Name	Description
Site Information	GENE	Gene related to phosphosite
	ACC_ID	Accession ID of peptide
	MOD_RSD	Amino acid and residue location of phosphosite
	Localization_prob	Phosphosite localization probability
	siteID	MaxQuant phosphosite ID
MSstats	log2FC	Log2 fold change from vehicle to treated. Positive is increase in treatment compared to vehicle
	SE	Standard Error of Log2FC calculation
	Tvalue
	DF	Degrees of Freedom used in MSstats calculation
	pvalue
	adj.pvalue	False discovery rate using Benjamini-Hochberg correction
	is_significant	Phosphosite quantification is significant if log2FC > log2(1.5) and adj.pvalue < 0.05
MSstats Quant	log2(MSStatsTMT Normalized TMT Reporter Intensity) - Phosphosite	Normalized and imputed intensity values for phosphosites. Not normalized by protein abundance.
Phosphorylation Site	DOMAIN	Domain of protein containing phosphosite
	SITE_+/-7_AA	Approximate amino acid sequence
	LT_LIT.phosphosite	number of publications supporting the phosphorylation site
	MS_LIT.phosphosite	number of mass spec studies supporting the site
	MS_CST.phosphosite	number of mass spec studies performed by Cell Signaling Technology that support the site
	CST_CAT#.phosphosite	Cell Signaling Technology catalogue number
Regulatory Activity	PROT_TYPE	Description of protein type
	ON_FUNCTION	Description of function of protein
	ON_PROCESS	Cell process affected by phosphosite activity
	ON_PROT_INTERACT	Proteins affected by activity
	ON_OTHER_INTERACT	Activity on RNA or DNA
	PMIDs.regulatory_sites	PubMed articles suporting regulatory activity of site
	LS_LIT.regulatory_sites	number of publications supporting the regulatory activity
	MS_LIT.regulatory_sites	number of mass spec studies supporting the regulatory activity
	MS_CST.regulatory_sites	number of mass spec studies performed by Cell Signaling Technology that support the regulatory activity
	NOTES.regulatory_sites	Notes on reglation of site
Kinase Substrate	KIN_GENE	Gene of kinase that phosphorylizes site
	KINASE	Kinase name
	KIN_ACC_ID	Accession ID of kinase
	KIN_ORGANISM	Source organism of kinase
	IN_VIVO_RXN	Presence of phosphorylation by kinase in site in vivo
	IN_VITRO_RXN	Presence of phosphorylation by kinase in site in vitro
	CST_CAT#.kinase_substrate	Cell Signaling Technology catalogue number
Disease Association	DISEASE	Disease associated with phosphosite
	ALTERATION	Activity of phosphosite in diseaes (increase, decrease, mutation, etc.)
	PMIDs.disease	PubMed articles on disease association
	LT_LIT.disease	number of publications supporting the disease association
	MS_LIT.disease	number of mass spec studies supporting the disease association
	MS_CST.disease	number of mass spec studies performed by Cell Signaling Technology that support the disease association
	CST_CAT#.disease	Cell Signaling Technology catalogue number
	NOTES.disease	Notes on molecluar effect, clinical outcome, etc.

## Sheet: MP41 - Phosphosites
Identifications					Differential Expression							log2(MSStatsTMT Normalized TMT Reporter Intensity) - Phosphosite								PhosphositePlus
Gene.names	ACC_ID	MOD_RSD	Localization prob	siteID	log2FC	SE	Tvalue	DF	pvalue	adj.pvalue	is_significant	FR Treatment (Channel 5)	FR Treatment (Channel 6)	FR Treatment (Channel 7)	FR Treatment (Channel 10)	Control (Channel 4)	Control (Channel 8)	Control (Channel 9)	Control (Channel 11)	DOMAIN	SITE_+/-7_AA	LT_LIT.phosphosite	MS_LIT.phosphosite	MS_CST.phosphosite	CST_CAT#.phospohsite	PROT_TYPE	ON_FUNCTION	ON_PROCESS	ON_PROT_INTERACT	ON_OTHER_INTERACT	PMID.regulatory_sites	LS_LIT.regulatory_sites	MS_LIT.regulatory_sites	MS_CST.regulatory_sites	Notes.regulatory_sites	KIN_GENE	KINASE	KIN_ACC_ID	KIN_ORGANISM	IN_VIVO_RXN	IN_VITRO_RXN	CST_CAT#.kinase_substrate	DISEASE	ALTERATION	PMIDs.disease	LT_LIT.disease	MS_LIT.disease	MS_CST.disease	CST_CAT#.disease
VEPH1	Q14D04-2	S430	0.999981	8260	3.5263	0.0940846	37.4801	12.501	3.19703e-14	5.33526e-11	Significant	14.9652	15.01	15.0645	15.0923	13.0793	12.9949	12.7822	13.1495
KCNJ13	O60928	T327	0.999923	21928	3.23212	0.151845	21.2856	9.27699	3.43568e-09	9.10083e-08	Significant	16.4369	16.5049	16.5573	16.5388	13.4249	12.8311	13.5613	13.4663
RHBDF2	Q6PJF5-2	S142	0.999797	10677	3.17412	0.172956	18.3522	8.69866	2.9491e-08	4.45936e-07	Significant	15.082	15.2417	15.2449	15.3711	12.1333	11.3402	12.1132	11.9984
TMPO	P42166	T154	0.976298	22623	2.79349	0.193372	14.4462	16.827	6.51568e-11	5.83456e-09	Significant	12.7944	12.9595	13.0099	12.796	10.3802	10.7733	11.0924	10.5978
MBP	P02686	T232	0.999924	22171	2.78951	0.0852616	32.7171	13.873	1.56637e-14	3.59424e-11	Significant	18.5049	18.5851	18.3808	18.5376	15.8294	15.5769	15.6911	15.7482	Myelin_MBP	KNIVTPRtPPPSQGK	1	3													MAPK3	ERK1	P27361	human		X
MBP	P02686	T232	0.999924	22171	2.78951	0.0852616	32.7171	13.873	1.56637e-14	3.59424e-11	Significant	18.5049	18.5851	18.3808	18.5376	15.8294	15.5769	15.6911	15.7482	Myelin_MBP	KNIVTPRtPPPSQGK	1	3													MAPK1	ERK2	P28482	human		X
RHBDF2	Q6PJF5-2	S137	1	10676	2.67905	0.0900539	29.7493	9.39392	1.29427e-10	9.31725e-09	Significant	16.3831	16.4105	16.4565	16.4764	13.6339	13.3327	13.6641	13.7214
RASAL2	Q9UJF2-2	S877	0.953184	19508	2.64367	0.106953	24.7181	9.29654	8.49445e-10	3.41957e-08	Significant	16.4191	16.3828	16.3037	16.3879	13.8156	13.3228	13.7505	13.6366
SCRIB	Q14160	S37	1	7841	2.61075	0.123796	21.089	9.41997	3.0163e-09	8.28496e-08	Significant	13.943	13.9417	14.1928	14.0401	11.3579	11.6629	11.5728	11.1306	LRR_8	EIyRysRsLEELLLD		9	1
ADD1	P35611-3	S617	1	4268	2.57824	0.100601	25.6283	11.0953	3.16401e-11	3.96519e-09	Significant	15.841	15.7336	15.8555	15.5415	13.3973	13.1353	13.1437	13.1313
AFF3	P51826	S881	0.922978	5424	2.49036	0.0967561	25.7385	15.8096	2.48693e-14	5.0725e-11	Significant	14.7734	14.9166	14.8408	14.9072	12.6997	12.4195	12.662	12.4966	AF-4	KMLRsPIsPLsDASK		9	1
ZC3H4	Q9UPT8	S92	1	20187	2.48041	0.954326	2.59912	8.46296	0.0302328	0.0441585	Significant	15.6474	15.7215	11.7241	12.1457	10.8299	10.832	12.1702	11.3769		EKGEKHHsDsDEEKS		5
ZC3H4	Q9UPT8	S94	1	20188	2.48041	0.954326	2.59912	8.46296	0.0302328	0.0441585	Significant	15.6474	15.7215	11.7241	12.1457	10.8299	10.832	12.1702	11.3769		GEKHHsDsDEEKSHR		4
ARHGAP1	Q07960	S223	0.997759	6630	2.47247	0.134712	18.3537	10.7512	1.84786e-09	5.89e-08	Significant	15.9403	15.998	16.1775	16.2098	14.1412	13.6173	13.7178	14.0211		FLkStQksPATAPKP		4
CREM	Q03060-6	S145	0.857497	6331	2.46517	0.152795	16.1338	8.78033	7.91195e-08	9.29831e-07	Significant	13.5597	13.9702	13.391	13.6201	10.8963	11.1107	11.3604	11.4234
AP3D1	O14617-2	S595	0.913712	483	2.45637	0.433201	5.67027	8.60544	0.00036043	0.000871957	Significant	16.4062	16.4799	14.639	15.0622	13.4443	13.2855	13.9215	12.958
BAIAP2	Q9UQB8-2	T340	0.999449	25807	2.45087	0.222685	11.006	8.85277	1.83583e-06	1.09169e-05	Significant	15.001	15.2332	15.2682	15.2021	12.2754	12.5111	13.3205	12.2682
ZNF728	P0DKX0	S203	0.874662	2960	2.39218	0.120011	19.9331	15.9202	1.10668e-12	4.95494e-10	Significant	14.2311	14.3464	14.4444	14.6197	13.625	13.8725	13.839	13.8239
ZNF728	P0DKX0	S213	0.764322	2961	2.39218	0.120011	19.9331	15.9202	1.10668e-12	4.95494e-10	Significant	14.2311	14.3464	14.4444	14.6197	13.625	13.8725	13.839	13.8239
ZNF728	P0DKX0	S214	0.764384	2962	2.39218	0.120011	19.9331	15.9202	1.10668e-12	4.95494e-10	Significant	14.2311	14.3464	14.4444	14.6197	13.625	13.8725	13.839	13.8239
ZNF728	P0DKX0	Y218	0.750544	26085	2.39218	0.120011	19.9331	15.9202	1.10668e-12	4.95494e-10	Significant	14.2311	14.3464	14.4444	14.6197	13.625	13.8725	13.839	13.8239
RASAL2	Q9UJF2-2	S775	0.876465	19503	2.38514	0.106901	22.3117	9.2974	2.16679e-09	6.52145e-08	Significant	15.805	15.7003	15.7604	15.3811	13.0057	13.2248	13.2401	13.2424
VCL	P18206	S346	0.757128	3405	2.38315	0.100192	23.7858	10.0951	3.37132e-10	1.76821e-08	Significant	12.2785	12.4037	12.1065	11.9827	11.687	11.6488	11.5307	11.6977	Vinculin	RARGQGssPVAMQKA		18
VCL	P18206	S721	0.999985	3408	2.37099	0.0818573	28.9649	11.0042	9.69634e-12	1.8891e-09	Significant	16.6479	16.473	16.3749	16.4898	15.8223	16.0308	16.0081	15.9659	Vinculin	DEAIDtksLLDAsEE		28
ITPRID2	P28290	S1063	0.883609	3932	2.36977	0.186429	12.7114	10.5819	9.58611e-08	1.06909e-06	Significant	11.5863	11.4942	11.7574	11.0662	9.40764	8.99404	9.50706	8.9769		ADNLsCPsPLNVMEP		4
PRPF4B	Q13523	S60	1	7497	2.34018	0.840283	2.78499	8.46366	0.0224901	0.033782	Significant	14.6226	14.7749	11.6702	11.1948	10.5152	9.85824	11.335	10.6715
PRPF4B	Q13523	S61	1	7498	2.34018	0.840283	2.78499	8.46366	0.0224901	0.033782	Significant	14.6226	14.7749	11.6702	11.1948	10.5152	9.85824	11.335	10.6715
PPFIBP2	Q8ND30	S414	1	13171	2.28457	0.127296	17.9469	10.0798	5.5582e-09	1.28342e-07	Significant	15.345	15.3424	15.3033	15.2703	12.7756	12.1631	12.5841	12.6535		PVLEPKDsPFLAEHK		3
ATP7A	Q04656-5	S1408	0.999709	6436	2.25691	0.134711	16.7537	9.29341	2.94387e-08	4.45512e-07	Significant	13.6494	13.5467	13.4499	13.4624	11.4299	11.0474	11.597	11.673
SHROOM2	Q13796	S847	0.778976	7648	2.22424	0.19188	11.5918	8.76357	1.30012e-06	8.3245e-06	Significant	16.0445	16.2111	15.9344	15.3232	14.4643	13.9597	14.2323	14.2418
RICTOR	Q6R327-3	T1103	0.997526	23997	2.20249	0.190117	11.5849	8.75037	1.32352e-06	8.43313e-06	Significant	11.6835	12.0492	11.7811	11.855	10.041	9.32194	9.37437	9.098
BCKDHA	P12694	S347	1	3157	2.18311	0.298792	7.30647	8.57832	5.82556e-05	0.000184634	Significant	17.4731	17.4735	17.4091	16.442	16.8273	15.8611	16.5866	15.9204	E1_dh	DDssAyRsVDEVNyW	1	37	16												Bckdk	BCKDK	Q00972	rat		X
DCAF1	Q9Y4B6	T249	0.781071	25913	2.17237	0.0725617	29.9382	10.4571	1.78074e-11	2.70158e-09	Significant	14.3433	14.3254	14.1478	14.1704	11.956	11.932	12.0507	12.0753		HLDSGHKtssRVNst			4
PPP6R3	Q5H9R7-2	S645	0.996025	9327	2.17073	0.133437	16.2678	9.99477	1.60969e-08	2.82773e-07	Significant	13.4365	13.331	13.0815	13.4302	11.3937	10.9547	11.4364	11.4128
WASHC2A	Q641Q2	S802	0.999719	10147	2.12854	0.109089	19.5119	10.051	2.54486e-09	7.33374e-08	Significant	16.7906	16.7231	16.7032	17.0976	14.6923	14.9305	14.6862	14.8885		PRTktVLsLFDEEED		22	10
GIT2	Q14161	S365	0.997781	7857	2.10732	0.116758	18.0486	14.1775	3.51245e-11	4.18689e-09	Significant	15.1773	15.0281	15.0631	15.1133	12.7313	12.7159	13.0477	13.0887		QGSsLSGskDNVELI		4
VCL	P18206	S288	0.930709	3406	2.10662	0.106579	19.7659	9.89102	2.80678e-09	7.86626e-08	Significant	14.8861	14.7399	14.6025	14.9613	14.3048	14.5917	14.5501	14.6421	Vinculin	KGWLRDPsAsPGDAG		15	41
BCKDHA	P12694	S337	0.983838	3154	2.09789	0.418487	5.01303	8.51656	0.000857923	0.00184932	Significant	16.6797	16.8	16.5922	15.2961	16.238	14.9558	16.0013	14.9114	E1_dh	TYRIGHHstsDDssA	4	31	13	40368											Bckdk	BCKDK	Q00972	rat		X	40368
LRBA	P50851	S979	0.95452	5276	2.08613	0.299942	6.9551	8.69397	7.87903e-05	0.000237107	Significant	14.8588	15.1035	14.6554	13.7667	13.001	12.3041	13.1221	12.5304		QQPDtKDsPVCPHFT		9
BCKDHA	P12694	T338	0.885849	22304	2.07557	0.486066	4.27014	8.50002	0.00237029	0.00452725	Significant	16.5005	16.6233	16.3202	14.9001	16.1625	14.5524	15.8265	14.6307	E1_dh	YRIGHHstsDDssAy		8	1
GAB2	Q9UQC2-2	T347	0.999997	25814	2.05762	0.158962	12.9441	9.22531	3.17528e-07	2.69825e-06	Significant	14.2071	14.4952	14.2176	14.2111	11.8692	12.5155	12.5906	12.3156
EXO1	Q9UQ84-4	S660	0.88525	20520	2.05613	0.200211	10.2698	9.77789	1.49172e-06	9.2512e-06	Significant	12.339	12.4409	12.3217	12.9554	12.7952	12.1199	12.7328	12.2957
MITF	O75030	S216	0.988104	1526	2.02724	0.115309	17.5809	10.5107	3.92075e-09	1.00241e-07	Significant	12.5466	12.7391	12.3438	12.6359	11.5881	11.3279	11.4776	11.717	MITF_TFEB_C_3_N	CPGMNTHsRASCMQM		1
TRAPPC10	P48553	S1104	0.982175	4887	2.026	0.256231	7.90691	7.87651	5.17928e-05	0.000167653	Significant	NA	13.2787	12.9351	12.7165	12.0879	11.8848	12.9289	12.4075
BNIP3L	O60238-2	S80	0.989329	1203	1.98897	0.278477	7.14232	8.76762	6.18275e-05	0.00019381	Significant	14.4467	14.5158	14.1567	13.4597	13.0379	12.5589	13.3862	12.465
SPTAN1	Q13813	S1031	0.999736	7652	1.97763	0.0732758	26.9888	9.81473	1.54761e-10	1.06403e-08	Significant	18.87	18.8057	18.9319	18.6482	17.0646	17.0152	17.0323	17.1154		LDPAQsAsRENLLEE		8
CLSPN	Q9HAW4	S586	0.977162	17731	1.97041	0.126802	15.5393	12.2384	2.00364e-09	6.18324e-08	Significant	12.4402	12.3657	12.5346	12.3239	12.0485	11.4875	11.747	11.6981
FGFR3	P22607-4	S444	0.853977	3641	1.94883	0.0782116	24.9175	11.7003	1.67572e-11	2.58498e-09	Significant	15.9	15.7751	15.8187	15.8139	13.8224	13.5389	13.6015	13.6503
PCF11	O94913	S1520	1	2154	1.94276	0.173687	11.1854	9.95792	5.85599e-07	4.34512e-06	Significant	16.6593	16.331	16.4968	17.0146	15.2104	15.6544	15.5666	15.7783		ELQEPCDsPKVkEER		10
PRKCD	Q05655	S664	1	6505	1.94191	0.12008	16.1717	9.63839	2.63682e-08	4.0977e-07	Significant	16.185	16.4031	16.2401	16.186	14.0061	14.1498	14.5509	14.1737	Pkinase_C	QsAFAGFsFVNPKFE	3	30	72	9371
RIPK4	P57078-2	S390	0.90423	5731	1.93891	0.0641073	30.2447	12.9121	2.26837e-13	1.89275e-10	Significant	15.3192	15.2869	15.2041	15.2581	13.3234	13.2335	13.3749	13.375
CREBBP	Q92793	S2061	0.878817	14421	1.93413	0.0902823	21.4231	9.91061	1.25013e-09	4.46323e-08	Significant	14.6887	14.7022	14.8307	14.5643	13.1681	13.0554	12.8525	13.1184
AFDN	P55196	T1232	0.998379	22922	1.91883	0.182071	10.5389	9.29338	1.78602e-06	1.0683e-05	Significant	15.4456	15.5604	15.3041	15.3216	13.0023	13.5099	13.9482	13.5977		TyTREyFtFPAsKsQ		11	37
RIPK4	P57078-2	S367	0.976688	5733	1.88267	0.115939	16.2384	9.67585	2.4227e-08	3.84719e-07	Significant	15.7123	15.7397	15.7507	15.6957	13.5054	13.8291	13.9688	14.0585
NCOA2	Q15596	S499	1	8545	1.87977	0.0726215	25.8845	13.5917	5.85833e-13	3.43607e-10	Significant	14.5691	14.5334	14.5967	14.6833	13.0363	12.9063	12.9429	13.0873	NCOA_u2	MsPGVAGsPrIPPSQ	2	13			Motility/polarity/chemotaxis; Nuclear receptor co-regulator; Transcription, coactivator/corepressor		transcription, induced			22158970	2	19	0		CSNK2A1	CK2A1	P68400	human	X
NCOA2	Q15596	S499	1	8545	1.87977	0.0726215	25.8845	13.5917	5.85833e-13	3.43607e-10	Significant	14.5691	14.5334	14.5967	14.6833	13.0363	12.9063	12.9429	13.0873	NCOA_u2	MsPGVAGsPrIPPSQ	2	13			Motility/polarity/chemotaxis; Nuclear receptor co-regulator; Transcription, coactivator/corepressor		transcription, induced			22158970	2	19	0		CDK9	CDK9	P50750	human	X
TLK1	Q9UKI8	S94	0.867433	19612	1.87281	0.345042	5.42776	8.58809	0.000490595	0.00113467	Significant	14.4342	14.6529	14.1007	13.1925	13.0866	12.1716	12.81	12.0764		AStNNEssNHsFGsL		2	1
ANKS1A	Q92625	S652	0.999681	14346	1.86968	0.0785254	23.8099	12.1747	1.39317e-11	2.304e-09	Significant	16.6883	16.6366	16.5715	16.6343	14.8535	15.0593	14.9764	15.1373		sEsLsNCsIGKKRLE		7	2
IL16	Q14005-2	S922	0.978337	7698	1.86456	0.140149	13.3041	9.5531	1.75811e-07	1.68883e-06	Significant	13.7757	13.946	14.1179	13.7285	11.9202	12.2246	11.9907	12.4666
ATP7A	Q04656-5	S1395	0.97063	6434	1.86421	0.0637275	29.2528	12.7014	4.91407e-13	3.11061e-10	Significant	16.4736	16.4945	16.4468	16.4718	14.7503	14.7595	14.6988	14.8878
ASPM	Q8IZT6	Y2153	0.954985	26194	1.86261	0.0602171	30.9317	11.7241	1.32662e-12	5.41172e-10	Significant	17.5974	17.7263	17.6257	17.7013	16.8297	16.7799	16.7929	16.7194
TTBK2	Q6IQ55-2	S1064	0.883532	10418	1.84572	0.196152	9.40962	8.85077	6.66424e-06	3.06375e-05	Significant	13.0621	12.8337	12.3744	12.2513	11.3639	11.9273	11.5545	11.6471
PUF60	Q9UHX1	S244	1	19415	1.84417	0.18752	9.83454	8.74254	5.08867e-06	2.46425e-05	Significant	14.3624	14.385	14.5138	14.2546	12.3119	12.6284	13.1863	12.3008	RRM_1	LsDDDIksVFEAFGk		5
RASAL2	Q9UJF2-2	S979	0.996629	19517	1.83155	0.0986447	18.5671	9.45245	9.33076e-09	1.83192e-07	Significant	14.159	14.1517	14.3941	14.253	12.254	12.1354	12.3159	12.5332
PRKACB	P22694	S339	0.994308	3659	1.82407	0.102279	17.8342	9.58254	1.13708e-08	2.14967e-07	Significant	17.3705	17.4898	17.2537	17.2284	17.0041	16.6659	16.8651	16.6412		EEEDIRVsItEkCAK		6	3
SHROOM2	Q13796	S231	0.903155	7626	1.82379	0.0794431	22.9572	10.4166	2.92704e-10	1.60873e-08	Significant	13.9626	13.9519	13.979	13.893	12.7928	12.6186	12.5362	12.8257		LSKADTSsAENILYT		2
MYO10	Q9HD67	T599	1	25314	1.8205	0.0992912	18.3349	10.1183	4.28165e-09	1.06646e-07	Significant	15.4434	15.656	15.7028	15.7279	13.3873	13.609	13.7486	13.5402
GOLGB1	Q14789	S2216	0.999694	8116	1.81551	0.0790689	22.9611	10.4229	2.89421e-10	1.59569e-08	Significant	15.6093	15.5781	15.5758	15.5159	14.8951	14.5713	14.8087	14.7743		KKWERkFsDAIQSKE		5
ITPRID2	P28290	S665	0.997398	3934	1.81404	0.186294	9.73751	10.5853	1.30518e-06	8.354e-06	Significant	15.6606	15.7086	16.1973	15.6288	14.02	14.3594	13.7087	14.3115		TtHHILksLAsIEAK		5
ANLN	Q9NQW6	S182	0.999999	18064	1.79911	0.142779	12.6007	9.22882	4.00578e-07	3.23227e-06	Significant	14.0616	13.6131	13.873	13.8465	13.5087	13.9307	14.0138	14.0701	Anillin_N	PsEEKAAsPPRPLLs		15	1
AHNAK	Q09666	S5749	1	6737	1.78594	0.103788	17.2075	15.5617	1.51714e-11	2.42175e-09	Significant	16.3787	16.559	16.5156	16.5993	15.4061	15.3918	15.439	15.4535		DLksskAsLGsLEGE		36	19
RASAL2	Q9UJF2-2	S1066	0.80017	19513	1.76137	0.0945581	18.6274	9.54572	7.96645e-09	1.65243e-07	Significant	14.5334	14.3331	14.6361	14.5457	12.5698	12.6246	12.5563	12.8587
WBP1	Q96G27	T209	0.923857	24776	1.76063	0.15454	11.3927	14.8847	9.5145e-09	1.86401e-07	Significant	13.0565	13.4441	13.2216	13.5252	12.244	12.4165	12.3066	12.6714		SCRYRRLtGDSGIEL		1	1
CUL3	Q13618	S737	1	7586	1.75573	0.0933274	18.8126	9.44041	8.4052e-09	1.70869e-07	Significant	16.1827	16.4865	16.2492	16.4506	14.7544	14.5472	14.6322	14.796	Cullin_Nedd8	LKARFLPsPVVIKKR		13
CYLD	Q9NQC7-2	S415	0.999993	18004	1.74876	0.184892	9.45825	9.24594	4.68258e-06	2.30359e-05	Significant	13.9373	13.9396	13.9059	13.6701	12.1686	12.3897	11.7163	12.6481
MBP	P02686	S205	0.999706	2645	1.74562	0.1023	17.0637	12.0978	7.87185e-10	3.21834e-08	Significant	15.7707	15.8099	15.6478	15.7219	13.8866	14.1425	13.7924	14.1419	Myelin_MBP	ARTAHyGsLPQKSHG		2
MAP4K4	O95819-3	S648	0.999995	2533	1.74129	0.159636	10.9078	9.09344	1.58755e-06	9.72067e-06	Significant	13.056	12.6025	12.728	12.8153	11.1294	10.8697	11.5322	11.4319
PKNOX1	P55347-2	S41	0.999456	5672	1.73002	0.0801453	21.586	13.1624	1.16223e-11	2.09168e-09	Significant	14.6097	14.4902	14.5325	14.7073	14.0574	14.183	14.1877	14.2664
CDCA5	Q96FF9	S75	1	14888	1.7259	0.0775233	22.2629	14.8285	8.31701e-13	4.36215e-10	Significant	15.5294	15.5789	15.5867	15.6937	15.7092	15.7206	15.615	15.8242		VEVPAVQsPRRsPRI	1	33	6		Cell cycle regulation	molecular association, regulation	cell cycle regulation	H2A.1(DISRUPTS); SMC3(DISRUPTS)		21878504	2	34	6		CDK1	CDK1	P06493	human	X	X
CHP1	Q99653	T7	0.99718	24980	1.69907	0.107325	15.8311	9.43163	4.13737e-08	5.74112e-07	Significant	16.733	16.8704	16.7945	16.83	14.9565	14.8714	15.32	14.8605		_MGSRAstLLrDEEL		5
SRSF7	Q16629	S217	0.992935	8813	1.68844	0.176307	9.57671	8.84099	5.82132e-06	2.74851e-05	Significant	13.5671	13.5515	13.4208	13.5354	11.3903	11.624	12.314	11.6905		RSKsRsPsPKRsRsP		3
MICAL3	Q7RTP6	S977	1	11296	1.68484	0.0987214	17.0666	10.3639	6.36692e-09	1.42032e-07	Significant	16.1636	16.2841	16.1522	16.011	14.3541	14.3591	14.5326	14.6888		HALLKGKsEEELEAs		14
ITPRID2	P28290	S668	0.990758	3935	1.67518	0.161879	10.3483	11.3574	3.99002e-07	3.22523e-06	Significant	14.9552	15.1625	15.4672	14.9709	13.4328	13.8086	13.3193	13.7549		HILksLAsIEAKCSD		20
SHTN1	A0MZ66	S494	0.76567	33	1.67201	0.117266	14.2583	12.0215	6.7825e-09	1.48575e-07	Significant	16.4761	16.6276	16.5009	16.8644	16.1963	16.3905	16.1402	16.4344		tAEADsssPtGILAT		17
HOMER3	Q9NSC5-2	S256	1	18218	1.67108	0.11257	14.8448	9.58696	6.20285e-08	7.76482e-07	Significant	15.0099	15.0928	14.9144	15.0373	13.2831	12.9125	13.2511	13.4458
EPN1	Q9Y6I3	T470	0.999693	25994	1.67074	0.113687	14.6959	8.92559	1.47141e-07	1.48247e-06	Significant	16.495	16.5171	16.0676	16.3539	14.71	14.4105	14.6529	14.5917		PtPPtRktPEsFLGP		19	12
EIF4G1	Q04637-3	S1198	1	6419	1.66871	0.079927	20.8779	11.2764	2.28789e-10	1.3636e-08	Significant	16.0403	16.1355	16.0086	16.211	14.6729	14.468	14.6289	14.4753
RASAL2	Q9UJF2-2	S982	0.999641	19518	1.66832	0.109244	15.2714	9.26001	7.05103e-08	8.49316e-07	Significant	14.5162	14.5536	14.8054	14.5592	12.8256	12.6754	12.7579	13.1088
HMGN5	P82970	S93	0.999996	5997	1.66604	0.0767947	21.6948	15.5679	4.6894e-13	3.0744e-10	Significant	14.9106	14.9125	14.982	14.8797	14.2596	14.353	14.421	14.4724	HMG14_17	KITEAPAsEkEIVEV		7
MAP1S	Q66K74-2	S452	0.97662	10186	1.66021	0.0960806	17.2794	9.96311	9.34768e-09	1.83328e-07	Significant	15.1615	15.2554	14.8966	15.0698	13.4277	13.4375	13.4318	13.6616
POLE4	Q9NR33	T11	0.908927	25356	1.65833	0.13677	12.1249	11.3824	7.41441e-08	8.8266e-07	Significant	10.8107	11.1727	11.1888	10.7774	10.1015	10.1549	10.3519	9.94528		AAAAGSGtPREEEGP		11
LMNB1	P20700	S375	0.999996	3551	1.64023	0.0838351	19.565	12.293	1.23369e-10	9.03035e-09	Significant	15.5319	15.5102	15.6763	15.6623	14.3974	14.3563	14.5986	14.3589	Filament	LALDMEIsAyRkLLE		10
BNIP3L	O60238-2	S78	0.756894	1202	1.63871	0.103943	15.7655	10.9513	7.12741e-09	1.54108e-07	Significant	13.504	13.4446	13.6274	13.4491	12.8521	12.486	12.4758	12.4812
MYCBP2	O75592-2	S2985	1	1880	1.63721	0.111235	14.7186	10.9366	1.48961e-08	2.66778e-07	Significant	14.9608	15.1308	15.0548	15.3965	13.8009	13.5853	13.8648	13.7678
SHROOM2	Q13796	S922	0.752558	7644	1.62567	0.232951	6.97859	8.66245	7.82075e-05	0.000235779	Significant	15.3222	15.4734	15.3149	14.5679	14.466	13.7791	14.3687	13.8439		VHGRsRssPSTDHYK		3
SPTAN1	Q13813	S1217	1	7653	1.61176	0.0640805	25.1521	10.2699	1.45614e-10	1.01462e-08	Significant	16.6579	16.6917	16.6989	16.6978	15.4397	15.2421	15.2577	15.242		ELNERWRsLQQLAEE		44	35
ARVCF	O00192-2	S280	0.991693	289	1.61098	0.104621	15.3983	9.22975	6.79239e-08	8.27391e-07	Significant	13.7488	13.5744	13.3167	13.4409	12.0701	11.8086	11.8876	11.8452
TACC3	Q9Y6A5	S434	0.998376	21291	1.5939	0.136335	11.691	11.4021	1.07256e-07	1.16774e-06	Significant	12.1831	12.1399	12.1948	12.1889	12.7121	12.4082	12.1789	12.091		SEAQPPEsPEtRLGQ		20	3
SHROOM2	Q13796	S974	0.996877	7634	1.58898	0.185715	8.55603	8.78494	1.50251e-05	5.99161e-05	Significant	14.2787	14.5358	14.4087	13.8517	13.6226	13.0056	13.369	13.0038		DAQCREGsPGSQQHP		8
EXOC1	Q9NV70-2	S448	0.993312	18319	1.58791	0.0837714	18.9553	10.9984	9.51474e-10	3.65402e-08	Significant	16.1448	16.2578	16.0441	15.9231	14.4028	14.4891	14.3989	14.4927	Sec3_C	KKFGLHGssGKLTGs		7	1
KIF21B	O75037-3	S1215	0.903059	1533	1.58714	0.130429	12.1687	10.0287	2.49231e-07	2.23723e-06	Significant	12.9454	12.7741	12.609	12.336	11.9993	12.0076	12.2056	12.0577
RASAL2	Q9UJF2-2	T761	0.998549	25600	1.5823	0.0900651	17.5684	9.66438	1.17476e-08	2.20953e-07	Significant	14.3731	14.7044	14.6328	14.7391	12.8754	13.0228	12.9197	12.909
CCNB3	Q8WWL7	T700	0.999926	24599	1.58163	0.212034	7.45931	11.7213	8.75829e-06	3.83622e-05	Significant	15.7401	15.5922	15.832	15.7666	14.3636	15.3149	15.174	15.1856
ADD1	P35611-3	S465	0.821368	4262	1.57697	0.12403	12.7144	10.1261	1.49376e-07	1.50087e-06	Significant	17.3801	17.3896	17.5424	17.5853	15.6079	16.0819	15.9119	16.1369
SHROOM2	Q13796	S764	0.999925	7647	1.57267	0.0665279	23.6393	11.352	5.17721e-11	5.08225e-09	Significant	16.411	16.4846	16.5515	16.4217	15.4583	15.5578	15.3719	15.4722	ASD1	EQKLKSYsEPEKMNE		5
ECT2	Q9H8V3-4	S40	0.809679	17643	1.57102	0.121604	12.9192	10.468	9.11993e-08	1.03279e-06	Significant	14.2378	14.1977	14.0811	14.3849	13.7225	13.9498	13.9593	14.2537
PCF11	O94913	T1530	0.998874	22065	1.5697	0.0845312	18.5695	15.4867	5.31361e-12	1.26649e-09	Significant	17.2991	17.316	17.2338	17.4395	16.5005	16.6289	16.6511	16.7082		VkEERIDtPPACTEE		12	19
ARHGAP1	Q07960	S27	1	6627	1.56828	0.0853894	18.3663	14.6417	1.62346e-11	2.52559e-09	Significant	14.6533	14.8726	14.8082	14.8605	13.4292	13.4479	13.4878	13.6186		LNQLKLAsIDEkNWP		6
ATP7A	Q04656-5	S1385	0.993601	6432	1.56708	0.226972	6.90428	8.74026	8.11182e-05	0.000243235	Significant	10.8103	11.2529	11.1437	11.0411	9.10911	10.1488	9.40162	9.98664
TTC7B	Q86TV6	T305	0.958263	24181	1.56413	0.122385	12.7804	9.57007	2.48902e-07	2.23537e-06	Significant	12.1248	12.0982	11.8712	11.7266	10.1579	10.0343	10.4415	10.1067
TMPO	P42166	S159	0.954725	4500	1.56	0.145578	10.7159	12.2965	1.34888e-07	1.38719e-06	Significant	18.0231	18.0122	17.9951	18.1056	17.0904	17.0406	17.2217	17.0013		QGTEsRSstPLPTIS		1
TMPO	P42167	S159	0.954725	4516	1.56	0.145578	10.7159	12.2965	1.34888e-07	1.38719e-06	Significant	18.0231	18.0122	17.9951	18.1056	17.0904	17.0406	17.2217	17.0013		QGtEsRsstPLPtIs		19	15
DISP2	A7MBM2	S1243	1	175	1.55717	0.104517	14.8987	10.0615	3.47949e-08	5.02936e-07	Significant	13.2328	13.1847	13.3414	13.5429	11.6828	12.0195	11.8706	11.9102
SHCBP1	Q8NEM2	S42	0.932788	13283	1.55594	0.114712	13.5639	12.2028	1.0052e-08	1.93456e-07	Significant	12.4545	12.8082	12.5059	12.7198	12.4388	12.6815	12.476	12.7211		GLFQDEDsCsDCsyR		16	1
SNRNP200	O75643	S225	1	1902	1.55557	0.291643	5.33383	5.56041	0.00224578	0.00431368	Significant	11.0315	NA	NA	NA	10.0503	9.69053	9.55417	9.24538		GEVREEAsDDDMEGD		51	11
PKN2	Q16513	T816	0.981882	23592	1.5523	0.136821	11.3454	10.5292	3.09751e-07	2.65016e-06	Significant	15.8784	15.975	15.9708	15.7002	14.6152	15.0836	15.1015	15.1815	Pkinase	GyGDRtstFCGtPEF	4	4	264	2611	EC 2.7.11.13; KINASE; Kinase, protein; Protein kinase, AGC; Protein kinase, Ser/Thr (non-receptor)	enzymatic activity, induced				10753910; 19723632	4	7	290		PDPK1	PDK1	O15530	human	X		2611
MITF	O75030	T496	0.895883	21936	1.54343	0.114401	13.4914	10.5464	5.47449e-08	7.02764e-07	Significant	12.7679	13.099	12.8013	12.8063	12.5594	12.1672	12.3123	12.2162
IL16	Q14005-2	S845	0.856658	7700	1.54293	0.146713	10.5167	9.45188	1.58708e-06	9.72067e-06	Significant	15.002	15.3557	15.406	15.1508	13.7775	14.0891	13.467	13.9013
DNAJC5	Q9H3Z4	Y17	0.807448	26221	1.54052	0.122689	12.5562	10.2766	1.45426e-07	1.47141e-06	Significant	13.734	13.9204	13.7922	13.6746	11.8268	11.7867	12.287	11.8622	DnaJ	stsGEsLyHVLGLDk		4	6
KIAA1217	Q5T5P2	S121	0.922872	9707	1.53935	0.244968	6.28387	8.6301	0.000171976	0.000458261	Significant	13.94	14.477	13.6454	14.363	12.959	12.7187	12.9207	12.0548		RLRDQTRsPKLSHSP		1
MAP4K4	O95819-3	S793	0.891851	2530	1.53786	0.105253	14.6112	9.99251	4.53684e-08	6.13963e-07	Significant	14.729	15.0217	14.8001	14.8232	13.2596	13.4583	13.6668	13.5643
HNRNPM	P52272	S397	1	5459	1.53729	0.135708	11.3279	13.4675	2.90879e-08	4.42025e-07	Significant	13.8992	14.176	14.0517	14.1609	13.6009	13.1857	13.5221	13.1664		GGGGGGGsVPGIERM		7	35
GNAS	P63092	S352	0.999992	5852	1.53403	0.0575448	26.6581	12.6529	1.6949e-12	6.48195e-10	Significant	15.9301	15.908	15.8337	15.9162	14.4089	14.3172	14.3665	14.3303	G-alpha	FLrISTAsGDGRHyC		8
CDKN1B	P46527	S10	0.998371	4787	1.53081	0.123308	12.4145	15.9651	1.28959e-09	4.56126e-08	Significant	14.9785	15.2324	15.1642	15.2509	13.7495	13.6652	13.8232	13.4457		NVRVSNGsPsLErMD	38	16	1		Cell cycle regulation; Inhibitor; Oncoprotein; Protein kinase, regulatory subunit	protein degradation; molecular association, regulation; protein stabilization; intracellular localization; phosphorylation	cell cycle regulation; carcinogenesis, induced; cell motility, induced; cell adhesion, induced; transcription, altered; cell growth, induced; apoptosis, inhibited; cytoskeletal reorganization	CTNNB1(DISRUPTS); Exportin-1(INDUCES)		10831586; 11726503; 11889117; 12093740; 12119282; 12482975; 12529437; 12700233; 15579463; 16160006; 18272788; 19672859; 20851109; 21715331; 23230143; 25205104; 26223520; 26307683; 26528715; 27175940; 27197201; 33316141	47	36	1	migration and invasion, cytoplasmic localization; S-phase entry in E7 expressing cells	CAMK2A	CAMK2A	Q9UQM7	human		X		breast cancer	increased	25205104	47	36	1
CDKN1B	P46527	S10	0.998371	4787	1.53081	0.123308	12.4145	15.9651	1.28959e-09	4.56126e-08	Significant	14.9785	15.2324	15.1642	15.2509	13.7495	13.6652	13.8232	13.4457		NVRVSNGsPsLErMD	38	16	1		Cell cycle regulation; Inhibitor; Oncoprotein; Protein kinase, regulatory subunit	protein degradation; molecular association, regulation; protein stabilization; intracellular localization; phosphorylation	cell cycle regulation; carcinogenesis, induced; cell motility, induced; cell adhesion, induced; transcription, altered; cell growth, induced; apoptosis, inhibited; cytoskeletal reorganization	CTNNB1(DISRUPTS); Exportin-1(INDUCES)		10831586; 11726503; 11889117; 12093740; 12119282; 12482975; 12529437; 12700233; 15579463; 16160006; 18272788; 19672859; 20851109; 21715331; 23230143; 25205104; 26223520; 26307683; 26528715; 27175940; 27197201; 33316141	47	36	1	migration and invasion, cytoplasmic localization; S-phase entry in E7 expressing cells	Rps6ka1	p90RSK	Q63531	rat		X		breast cancer	increased	25205104	47	36	1
CDKN1B	P46527	S10	0.998371	4787	1.53081	0.123308	12.4145	15.9651	1.28959e-09	4.56126e-08	Significant	14.9785	15.2324	15.1642	15.2509	13.7495	13.6652	13.8232	13.4457		NVRVSNGsPsLErMD	38	16	1		Cell cycle regulation; Inhibitor; Oncoprotein; Protein kinase, regulatory subunit	protein degradation; molecular association, regulation; protein stabilization; intracellular localization; phosphorylation	cell cycle regulation; carcinogenesis, induced; cell motility, induced; cell adhesion, induced; transcription, altered; cell growth, induced; apoptosis, inhibited; cytoskeletal reorganization	CTNNB1(DISRUPTS); Exportin-1(INDUCES)		10831586; 11726503; 11889117; 12093740; 12119282; 12482975; 12529437; 12700233; 15579463; 16160006; 18272788; 19672859; 20851109; 21715331; 23230143; 25205104; 26223520; 26307683; 26528715; 27175940; 27197201; 33316141	47	36	1	migration and invasion, cytoplasmic localization; S-phase entry in E7 expressing cells	CDK16	CDK16	Q00536	human	X	X		breast cancer	increased	25205104	47	36	1
CDKN1B	P46527	S10	0.998371	4787	1.53081	0.123308	12.4145	15.9651	1.28959e-09	4.56126e-08	Significant	14.9785	15.2324	15.1642	15.2509	13.7495	13.6652	13.8232	13.4457		NVRVSNGsPsLErMD	38	16	1		Cell cycle regulation; Inhibitor; Oncoprotein; Protein kinase, regulatory subunit	protein degradation; molecular association, regulation; protein stabilization; intracellular localization; phosphorylation	cell cycle regulation; carcinogenesis, induced; cell motility, induced; cell adhesion, induced; transcription, altered; cell growth, induced; apoptosis, inhibited; cytoskeletal reorganization	CTNNB1(DISRUPTS); Exportin-1(INDUCES)		10831586; 11726503; 11889117; 12093740; 12119282; 12482975; 12529437; 12700233; 15579463; 16160006; 18272788; 19672859; 20851109; 21715331; 23230143; 25205104; 26223520; 26307683; 26528715; 27175940; 27197201; 33316141	47	36	1	migration and invasion, cytoplasmic localization; S-phase entry in E7 expressing cells	UHMK1	KIS	Q8TAS1	human	X	X		breast cancer	increased	25205104	47	36	1
CDKN1B	P46527	S10	0.998371	4787	1.53081	0.123308	12.4145	15.9651	1.28959e-09	4.56126e-08	Significant	14.9785	15.2324	15.1642	15.2509	13.7495	13.6652	13.8232	13.4457		NVRVSNGsPsLErMD	38	16	1		Cell cycle regulation; Inhibitor; Oncoprotein; Protein kinase, regulatory subunit	protein degradation; molecular association, regulation; protein stabilization; intracellular localization; phosphorylation	cell cycle regulation; carcinogenesis, induced; cell motility, induced; cell adhesion, induced; transcription, altered; cell growth, induced; apoptosis, inhibited; cytoskeletal reorganization	CTNNB1(DISRUPTS); Exportin-1(INDUCES)		10831586; 11726503; 11889117; 12093740; 12119282; 12482975; 12529437; 12700233; 15579463; 16160006; 18272788; 19672859; 20851109; 21715331; 23230143; 25205104; 26223520; 26307683; 26528715; 27175940; 27197201; 33316141	47	36	1	migration and invasion, cytoplasmic localization; S-phase entry in E7 expressing cells	MAPK1	ERK2	P28482	human		X		breast cancer	increased	25205104	47	36	1
CDKN1B	P46527	S10	0.998371	4787	1.53081	0.123308	12.4145	15.9651	1.28959e-09	4.56126e-08	Significant	14.9785	15.2324	15.1642	15.2509	13.7495	13.6652	13.8232	13.4457		NVRVSNGsPsLErMD	38	16	1		Cell cycle regulation; Inhibitor; Oncoprotein; Protein kinase, regulatory subunit	protein degradation; molecular association, regulation; protein stabilization; intracellular localization; phosphorylation	cell cycle regulation; carcinogenesis, induced; cell motility, induced; cell adhesion, induced; transcription, altered; cell growth, induced; apoptosis, inhibited; cytoskeletal reorganization	CTNNB1(DISRUPTS); Exportin-1(INDUCES)		10831586; 11726503; 11889117; 12093740; 12119282; 12482975; 12529437; 12700233; 15579463; 16160006; 18272788; 19672859; 20851109; 21715331; 23230143; 25205104; 26223520; 26307683; 26528715; 27175940; 27197201; 33316141	47	36	1	migration and invasion, cytoplasmic localization; S-phase entry in E7 expressing cells	CDK6	CDK6	Q00534	human		X		breast cancer	increased	25205104	47	36	1
CDKN1B	P46527	S10	0.998371	4787	1.53081	0.123308	12.4145	15.9651	1.28959e-09	4.56126e-08	Significant	14.9785	15.2324	15.1642	15.2509	13.7495	13.6652	13.8232	13.4457		NVRVSNGsPsLErMD	38	16	1		Cell cycle regulation; Inhibitor; Oncoprotein; Protein kinase, regulatory subunit	protein degradation; molecular association, regulation; protein stabilization; intracellular localization; phosphorylation	cell cycle regulation; carcinogenesis, induced; cell motility, induced; cell adhesion, induced; transcription, altered; cell growth, induced; apoptosis, inhibited; cytoskeletal reorganization	CTNNB1(DISRUPTS); Exportin-1(INDUCES)		10831586; 11726503; 11889117; 12093740; 12119282; 12482975; 12529437; 12700233; 15579463; 16160006; 18272788; 19672859; 20851109; 21715331; 23230143; 25205104; 26223520; 26307683; 26528715; 27175940; 27197201; 33316141	47	36	1	migration and invasion, cytoplasmic localization; S-phase entry in E7 expressing cells	HIPK2	HIPK2	Q9H2X6	human	X	X		breast cancer	increased	25205104	47	36	1
CDKN1B	P46527	S10	0.998371	4787	1.53081	0.123308	12.4145	15.9651	1.28959e-09	4.56126e-08	Significant	14.9785	15.2324	15.1642	15.2509	13.7495	13.6652	13.8232	13.4457		NVRVSNGsPsLErMD	38	16	1		Cell cycle regulation; Inhibitor; Oncoprotein; Protein kinase, regulatory subunit	protein degradation; molecular association, regulation; protein stabilization; intracellular localization; phosphorylation	cell cycle regulation; carcinogenesis, induced; cell motility, induced; cell adhesion, induced; transcription, altered; cell growth, induced; apoptosis, inhibited; cytoskeletal reorganization	CTNNB1(DISRUPTS); Exportin-1(INDUCES)		10831586; 11726503; 11889117; 12093740; 12119282; 12482975; 12529437; 12700233; 15579463; 16160006; 18272788; 19672859; 20851109; 21715331; 23230143; 25205104; 26223520; 26307683; 26528715; 27175940; 27197201; 33316141	47	36	1	migration and invasion, cytoplasmic localization; S-phase entry in E7 expressing cells	Rps6ka3	RSK2	P18654	mouse		X		breast cancer	increased	25205104	47	36	1
CDKN1B	P46527	S10	0.998371	4787	1.53081	0.123308	12.4145	15.9651	1.28959e-09	4.56126e-08	Significant	14.9785	15.2324	15.1642	15.2509	13.7495	13.6652	13.8232	13.4457		NVRVSNGsPsLErMD	38	16	1		Cell cycle regulation; Inhibitor; Oncoprotein; Protein kinase, regulatory subunit	protein degradation; molecular association, regulation; protein stabilization; intracellular localization; phosphorylation	cell cycle regulation; carcinogenesis, induced; cell motility, induced; cell adhesion, induced; transcription, altered; cell growth, induced; apoptosis, inhibited; cytoskeletal reorganization	CTNNB1(DISRUPTS); Exportin-1(INDUCES)		10831586; 11726503; 11889117; 12093740; 12119282; 12482975; 12529437; 12700233; 15579463; 16160006; 18272788; 19672859; 20851109; 21715331; 23230143; 25205104; 26223520; 26307683; 26528715; 27175940; 27197201; 33316141	47	36	1	migration and invasion, cytoplasmic localization; S-phase entry in E7 expressing cells	AKT1	Akt1	P31749	human	X	X		breast cancer	increased	25205104	47	36	1
IL16	Q14005-2	S471	1	7699	1.52791	0.0965389	15.8269	10.9099	7.17543e-09	1.54666e-07	Significant	12.6774	12.6748	12.8708	12.9332	11.3008	11.547	11.2607	11.4282
UTY	O14607-4	T1357	0.988191	21729	1.52749	0.20876	7.31696	8.70797	5.32985e-05	0.000171619	Significant	19.9563	19.8625	19.036	19.4114	18.61	18.174	18.479	18.1702
SKP1	P63208	T131	1	22974	1.52693	0.0519562	29.3887	11.4003	4.17661e-12	1.14433e-09	Significant	17.2681	17.2525	17.2035	17.2412	15.7982	15.8626	15.8012	15.8369	Skp1	ANMIkGktPEEIRkT	1	21	2		Cell cycle regulation; Ubiquitin conjugating system	protein degradation; molecular association, regulation; ubiquitination; intracellular localization		14-3-3 sigma(INDUCES)		30728155	1	32	2	14-3-3 sigma compete with FBW7 for binding with SKP1A; effect of protein function is interaction dependent
HNRNPM	P52272	S701	1	5456	1.52538	0.0947184	16.1044	16.9483	1.04808e-11	1.92396e-09	Significant	15.5422	15.6562	15.5538	15.7051	15.0351	14.8257	14.9256	14.9058	RRM_1	CGVVkFEsPEVAERA		26	9
SOX6	P35712	S380	0.998468	4320	1.52477	0.106528	14.3134	13.6969	1.25731e-09	4.47297e-08	Significant	13.2156	13.4049	13.3492	13.0243	12.5452	12.4113	12.3365	12.4039		QLASMQVsPGAKMPS		1
MBP	P02686	S295	1	2643	1.52397	0.0848467	17.9615	13.9286	4.9845e-11	5.00002e-09	Significant	15.2771	15.4038	15.4409	15.528	13.8726	13.831	13.8306	14.0151
FAS	P25445-6	S188	0.99927	3814	1.52393	0.36881	4.13201	8.5873	0.00282288	0.00530178	Significant	15.6037	15.6342	15.274	14.3923	14.882	13.6191	14.5166	13.6122
EIF4G1	Q04637-3	S664	1	6426	1.52348	0.40041	3.80479	8.55218	0.0045974	0.00816905	Significant	15.0895	15.3496	13.714	14.2025	13.0387	13.0009	14.0024	12.7443
ZNF318	Q5VUA4	S501	0.991686	9972	1.52273	0.113951	13.363	9.0893	2.78012e-07	2.44185e-06	Significant	13.0248	13.1645	12.8886	12.7611	11.4745	11.1941	11.4438	11.1399		LLPHERAsQDGSGFS		8	11
DNAJC5	Q9H3Z4	S15	0.99491	17301	1.52228	0.16336	9.31856	9.44289	4.57152e-06	2.26442e-05	Significant	15.9682	15.9301	15.8997	15.5105	14.1638	13.7085	14.3336	13.8168	DnaJ	sLstsGEsLyHVLGL		15	6
GOLGB1	Q14789	S538	0.842182	8119	1.51847	0.0678544	22.3784	11.2082	1.17564e-10	8.77286e-09	Significant	16.2021	16.2075	16.1999	16.2746	15.797	15.5688	15.747	15.7297		DIANKRSsSAEESGQ		2
SORBS3	O60504	S299	0.977609	1399	1.51631	0.280692	5.40206	8.58475	0.000507407	0.00116894	Significant	12.5551	13.0662	12.1648	13.3473	11.5323	11.3414	11.4211	10.6683		AIETRLPsPkssPAP		6
ELF1	P32519-2	S139	0.994977	4140	1.51253	0.0762707	19.8311	10.2442	1.65599e-09	5.45762e-08	Significant	16.0265	16.0071	16.0925	16.1857	15.5979	15.8036	15.7793	15.8453
NCKAP5L	Q9HCH0	S735	0.876395	17852	1.51069	0.0977872	15.4487	13.061	9.00081e-10	3.52748e-08	Significant	17.043	17.2336	16.9925	17.1558	15.3201	15.4908	15.4161	15.6425		AVALGtNsLKQQEPG		4	3
ZNF875	P10072-2	S201	0.806942	2973	1.50915	0.100709	14.9852	9.64158	5.33675e-08	6.91368e-07	Significant	13.4602	13.4317	13.5366	13.5452	12.4493	12.0707	12.5162	12.3933
AFF3	P51826	S755	1	5422	1.50832	0.118879	12.6878	13.3818	7.68533e-09	1.61603e-07	Significant	15.9825	16.0085	16.1602	16.0418	14.5677	14.8427	14.5679	14.9827	AF-4	FGRNELLsPLKDSDE		4	1
SLC9A9	Q8IVB4	S612	0.984273	12168	1.50715	0.0939479	16.0424	10.5861	9.09719e-09	1.80343e-07	Significant	13.8384	13.5897	13.5783	13.7903	11.9788	11.9085	12.1679	11.9124		LGLDQKAsPQtPGKE		3
PURB	Q96QR8	S304	0.999965	15470	1.5054	0.574678	2.61955	8.47219	0.0292375	0.0428308	Significant	11.1256	10.7239	13.0636	10.7634	8.6947	10.4703	10.0622	10.1245		GsGGGEEsEGEEVDE		36	22
ELF1	P32519-2	S352	0.999951	4139	1.49917	0.0851667	17.6028	9.86572	8.86617e-09	1.77319e-07	Significant	13.6291	13.3387	13.4073	13.4826	13.2388	13.0266	13.1158	13.2442
TMPO	P42166	S158	0.954788	4499	1.49665	0.172551	8.67364	16.5827	1.44939e-07	1.47078e-06	Significant	17.691	17.6716	17.4775	17.8773	16.8969	16.717	16.9916	16.5834
TMPO	P42167	S158	0.954788	4515	1.49665	0.172551	8.67364	16.5827	1.44939e-07	1.47078e-06	Significant	17.691	17.6716	17.4775	17.8773	16.8969	16.717	16.9916	16.5834		EQGtEsRsstPLPtI		14	12
SH3BP4	Q9P0V3	T647	0.999924	25469	1.49427	0.0594304	25.1431	11.9447	1.03486e-11	1.91888e-09	Significant	16.9079	16.948	16.8201	16.8658	15.0372	14.9791	15.0901	15.0554		ATTTkYPtFQDRPVS			2
ATP7A	Q04656-5	S1388	0.999719	6433	1.49125	0.0823654	18.1053	10.8621	1.84814e-09	5.89e-08	Significant	16.5377	16.54	16.4386	16.4298	15.1146	15.1103	15.0601	15.3627
CLINT1	Q14677	T308	0.999078	23453	1.48834	0.442217	3.36564	8.64698	0.00880246	0.0145547	Significant	14.864	15.1514	14.6784	13.6903	14.5972	12.9842	14.2384	13.0508		DQNAsTHtPQssVkT		13
CDK13	Q14004	T871	0.992098	23356	1.48605	0.131554	11.2961	10.3932	3.63878e-07	3.00752e-06	Significant	18.5625	18.5452	18.7391	18.5029	17.0908	17.1059	17.5258	16.9266	Pkinase	sEEsRPYtNKVITLW		28	17
RPTOR	Q8N122	S721	0.979537	12681	1.48562	0.0688223	21.5863	10.8564	2.89461e-10	1.59569e-08	Significant	13.9132	13.9725	13.7818	13.997	12.3193	12.2342	12.2	12.2886		tPrLrsVssyGNIRA	2	4													DAPK2	DAPK2	Q9UIK4	human	X	X
RPTOR	Q8N122	S721	0.979537	12681	1.48562	0.0688223	21.5863	10.8564	2.89461e-10	1.59569e-08	Significant	13.9132	13.9725	13.7818	13.997	12.3193	12.2342	12.2	12.2886		tPrLrsVssyGNIRA	2	4													RPS6KA1	p90RSK	Q15418	human	X	X
PRUNE2	Q8WUY3-4	T1618	0.830513	24580	1.48313	0.101874	14.5584	9.50021	8.1952e-08	9.52802e-07	Significant	15.0973	15.0213	14.8491	15.0257	12.7366	12.4485	12.8698	12.5989
SLAIN2	Q9P270	S250	0.782478	18935	1.48152	0.101614	14.5798	11.4487	9.54117e-09	1.86724e-07	Significant	13.367	13.5795	13.5582	13.4712	12.0162	12.3757	12.3128	12.1076	SLAIN	NPPLsPQssIDsELs		2	2
ELF1	P32519-2	T166	0.840656	22549	1.47938	0.057455	25.7485	11.7903	9.97124e-12	1.90669e-09	Significant	16.2366	16.1707	16.2824	16.1784	15.9769	15.8942	15.9423	15.9016
CBX1	P83916	S91	0.999518	6004	1.47604	0.235328	6.27227	8.96573	0.000148113	0.00040442	Significant	16.033	15.8599	15.2654	15.3517	13.8502	14.5094	14.607	14.706		kRKADsDsEDKGEEs		8
MPP1	Q00013-2	T377	0.846222	23014	1.46597	0.200142	7.32465	8.68728	5.35359e-05	0.000172172	Significant	13.4163	13.3658	13.2387	12.8285	11.6155	11.3496	12.0084	11.1396
TMEM266	Q2M3C6-2	S439	0.846035	8984	1.45946	0.120943	12.0673	9.12498	6.48146e-07	4.71362e-06	Significant	12.0019	12.3676	12.2288	12.2379	10.9187	11.1856	10.6962	11.0746
NCOA2	Q15596	S699	0.880318	8549	1.45913	0.0758359	19.2406	13.134	5.23839e-11	5.11495e-09	Significant	17.1727	17.1798	17.08	17.1099	16.1065	15.8912	15.8718	15.9458	SRC-1	RLLQDsssPVDLAkL		23
ARHGEF2	Q92974-3	S924	0.911733	14526	1.45891	0.135561	10.762	16.2072	8.58014e-09	1.73464e-07	Significant	16.0109	15.9532	15.8296	15.7493	14.8896	14.5448	14.7021	14.4462
MOSPD2	Q8NHP6	T452	0.966189	24500	1.45492	0.123881	11.7445	9.01988	9.06949e-07	6.20101e-06	Significant	13.4783	13.5442	13.7418	13.9122	11.8881	11.8673	12.1827	12.207		VESSkPNtLtLKDNA			2
MITF	O75030	S414	0.910379	1528	1.45133	0.328956	4.41192	8.6843	0.00184389	0.00362946	Significant	10.8868	10.8345	10.5363	9.69493	10.7412	9.4454	9.9948	9.92013	DUF3371	IPSTGLCsPDLVNRI		15	5
PCF11	O94913	S487	0.93702	2164	1.45039	0.0810447	17.8962	15.9808	5.38137e-12	1.26649e-09	Significant	16.8501	16.7703	16.9982	16.9273	16.2393	16.3082	16.3354	16.3405		SRSRSPKsRsPIIHs		14	5
GIT2	Q14161	S363	0.84869	7856	1.44895	0.140586	10.3065	12.2865	2.09768e-07	1.95766e-06	Significant	14.6709	14.4679	14.7399	14.7253	12.893	13.1816	12.9314	13.4333
MITF	O75030	S504	0.994568	1532	1.44556	0.074501	19.4033	13.8208	2.01625e-11	2.93749e-09	Significant	17.5565	17.5316	17.6257	17.546	17.2445	17.0038	17.1037	17.0798	DUF3371	DPLLSsVsPGAsKts		4	6
MAP4K4	O95819-3	S881	0.9368	2517	1.43572	0.0592393	24.2359	13.8654	9.50395e-13	4.71524e-10	Significant	16.8368	16.761	16.7961	16.8577	15.5086	15.5662	15.5582	15.6022
KMT2D	O14686	S1834	1	561	1.42293	0.102299	13.9096	14.0505	1.31352e-09	4.62809e-08	Significant	16.2405	16.2756	16.2633	16.2039	14.9427	14.9968	15.2226	14.8016		PDIADEEsRGLEGKA		9
MAP3K11	Q16584	S524	0.988948	8793	1.42248	0.0943874	15.0707	15.16	1.56061e-10	1.06896e-08	Significant	15.0892	15.2312	14.9906	15.2347	14.2337	14.0773	14.0154	14.1068		FEVGPGDsPtFPRFR	1	19	2
TMPO	P42166	S156	0.999915	4498	1.42012	0.157179	9.03503	14.7605	2.12366e-07	1.97387e-06	Significant	17.3049	17.4413	17.4303	17.4947	16.5527	16.7582	16.721	16.4167		LREQGTEsRSstPLP		1
HIRIP3	Q9BW71	S196	0.996938	16469	1.41086	0.380486	3.70806	8.69748	0.00515758	0.00905301	Significant	13.3622	13.2287	15.0292	13.8363	12.5601	12.8277	13.3854	13.0423		RKQAREEsEEsEAEP		37	34
HIRIP3	Q9BW71	S199	0.921959	16470	1.41086	0.380486	3.70806	8.69748	0.00515758	0.00905301	Significant	13.3622	13.2287	15.0292	13.8363	12.5601	12.8277	13.3854	13.0423		AREEsEEsEAEPVQR		36	24
ARHGEF40	Q8TER5	S262	0.999999	13734	1.40319	0.0673384	20.838	12.632	3.68503e-11	4.2814e-09	Significant	16.6591	16.634	16.6384	16.5535	15.1163	15.285	15.1722	15.2793		sPTDAEGsPGLSRVR		17	1
MAP3K11	Q16584	S507	1	8792	1.40205	0.105161	13.3324	13.8647	2.69672e-09	7.6869e-08	Significant	14.4821	14.6497	14.4266	14.5312	13.4448	13.7151	13.3419	13.557		HRITVQAsPGLDrRR		17
TMPO	P42167	T160	0.987175	22630	1.40079	0.148525	9.43137	12.9957	3.54282e-07	2.94279e-06	Significant	18.8037	18.87	18.8233	19.0293	18.0816	18.0528	18.2086	18.038		GtEsRsstPLPtIss		49	46
SRRM2	Q9UQ35	S1587	0.998151	20378	1.39794	0.100646	13.8897	9.25311	1.65352e-07	1.60942e-06	Significant	14.8631	15.0173	15.091	15.1839	13.7409	13.4224	13.6341	13.4269		GssPEVDsksRLsPR		1
HIP1	O00291	S516	1	320	1.3972	0.084064	16.6207	14.7819	5.67882e-11	5.37351e-09	Significant	14.1811	14.3573	14.2436	14.1217	13.2783	13.2467	13.4182	13.3635	HIP1_clath_bdg	EKKELEDsLERISDQ		4
ELF1	P32519-2	S163	0.997345	4138	1.3954	0.0603642	23.1163	11.4441	5.79204e-11	5.45253e-09	Significant	17.3248	17.2778	17.292	17.3985	17.1945	17.0732	17.132	17.0761
ITPRID2	P28290	S593	0.852657	3933	1.39476	0.13209	10.5591	13.0057	9.49762e-08	1.06051e-06	Significant	15.6204	15.757	16.0289	15.8904	14.4484	14.6498	14.3375	14.7426		ADKRKsGsQDFPQCN	1	4
PRKCD	Q05655	T507	0.874483	23103	1.39354	0.0797385	17.4764	11.3325	1.50061e-09	5.12022e-08	Significant	16.1581	16.1432	15.9941	16.0239	14.4934	14.5046	14.6742	14.7068	Pkinase	FGEsRAstFCGtPDy	23	10	93	9379; 9374; 2060; 38938; 93292	EC 2.7.11.13; KINASE; Kinase, protein; Nuclear receptor co-regulator; Protein kinase, AGC; Protein kinase, Ser/Thr (non-receptor); Protein kinase, tyrosine (non-receptor); Tumor suppressor	intracellular localization; phosphorylation; enzymatic activity, induced	apoptosis, altered; signaling pathway regulation			12393602; 16505477; 18652571; 21730054; 24632950; 28784722; 31511386	44	21	108	PKCD T507A mutant caused apoptosis in transfected HEK293T cells, similar to the wild-type. ; Histamine/PMA-induced PKCD/ERK/PARP1 signaling pathway for H1R gene regulation; 507A disrupts DKD activity; induces phosphorylation of lamin A/C	PDPK1	PDK1	O15530	human	X	X	9379; 9374; 2060; 38938; 93292	chronic lymphocytic leukemia	increased	12393602	44	21	108	9379; 9374; 93292; 2060; 38938
ROCK2	O75116	S1134	0.766556	1582	1.39324	0.117642	11.8431	9.37535	5.97643e-07	4.40954e-06	Significant	12.7798	12.954	13.278	12.9629	12.1518	12.007	12.0561	11.8178		HIGLDsssIGsGPGD		6	1
SLC9A1	P19634	S605	0.823435	3520	1.39073	0.147116	9.45328	11.4167	9.69466e-07	6.55488e-06	Significant	13.8004	13.8023	13.7538	13.8654	12.3237	11.6096	12.0919	12.0861	NEXCaM_BD	PsAVstVsMQNIHPk		12	2
SNTB1	Q13884	T214	0.999995	23350	1.39036	0.0750163	18.5341	16.2896	2.24083e-12	8.22698e-10	Significant	17.3262	17.3957	17.4352	17.4292	16.4702	16.4958	16.4234	16.5961		VsEIGWEtPPPEsPR		9	30
RICTOR	Q6R327-3	S1615	0.967508	10769	1.39006	0.088689	15.6734	9.90252	2.5724e-08	4.03258e-07	Significant	16.5543	16.4699	16.2858	16.2192	14.9127	14.7585	14.7603	14.814
TMPO	P42166	T160	0.987175	22624	1.38384	0.147342	9.39202	12.72	4.41785e-07	3.48511e-06	Significant	18.7238	18.7883	18.7488	18.9344	18.0116	17.991	18.1402	17.9753		GTEsRSstPLPTISS		1
UHRF1	Q96T88	S287	1	15801	1.38321	0.120465	11.4823	9.53329	6.77717e-07	4.89797e-06	Significant	13.1178	13.3119	13.0402	12.8692	13.2444	13.0353	12.8399	13.1766		IERPGEGsPMVDNPM		26
AFF3	P51826	S954	0.994523	5423	1.3817	0.102182	13.522	15.1521	7.30256e-10	3.02603e-08	Significant	13.2878	13.4584	13.1803	13.1379	12.1731	12.0263	12.1469	11.9925	AF-4	RPQtKPWsPGsNGHR		3	1
TJP1	Q07157	S617	0.999518	6577	1.3815	0.0769921	17.9434	14.411	2.91977e-11	3.80129e-09	Significant	16.5133	16.6328	16.5418	16.4479	15.4202	15.2628	15.2433	15.3445		SKRNLRKsREDLsAQ		37
ENAH	Q8N8S7-3	T452	0.932723	24421	1.38086	0.089474	15.4331	11.1404	7.21355e-09	1.54695e-07	Significant	16.2668	16.4988	16.2515	16.3806	15.0421	14.8317	14.9064	15.0914
SH3BP4	Q9P0V3	S279	1	18812	1.3777	0.0658971	20.9068	11.2305	2.40254e-10	1.40011e-08	Significant	15.6279	15.6646	15.5576	15.6549	13.7873	13.8986	13.9079	13.9974		PAPEQFQsREDFRTA		11
SNTB1	Q13884	S87	1	7656	1.37735	0.0712337	19.3357	16.7328	7.00714e-13	3.89788e-10	Significant	16.3145	16.4385	16.3703	16.3474	15.481	15.4286	15.5365	15.476		GGAQPPDsPAGVRTA		24	1
PFKFB2	O60825	S24	0.996884	1472	1.37629	0.121656	11.3129	9.75524	6.32437e-07	4.6272e-06	Significant	13.4085	13.4276	12.999	13.5365	12.1003	12.242	12.299	12.3321		KTPNLRMsEKKCSWA		1
NBEAL2	Q6ZNJ1	S1301	0.980596	10966	1.37592	0.201035	6.84419	9.45479	5.91852e-05	0.000186793	Significant	12.7796	12.5267	12.5642	12.7604	11.3084	11.6174	11.5058	10.6518		LEAAtAGsPPPSSPE		2
CDK7	P50613	T170	0.999999	22837	1.37499	0.0637356	21.5733	12.4095	3.26259e-11	4.04671e-09	Significant	14.8503	14.9069	14.958	14.8915	13.446	13.5368	13.5372	13.3912	Pkinase	GsPNRAytHQVVtRW	4	45	83		Cell cycle regulation; EC 2.7.11.22; EC 2.7.11.23; KINASE; Kinase, protein; Nuclear receptor co-regulator; Protein kinase, CMGC; Protein kinase, Ser/Thr (non-receptor)	protein conformation; enzymatic activity, induced	transcription, altered			32855301; 9832506	5	70	91		PRKCI	PKCI	P41743	human	X	X
CDK7	P50613	T170	0.999999	22837	1.37499	0.0637356	21.5733	12.4095	3.26259e-11	4.04671e-09	Significant	14.8503	14.9069	14.958	14.8915	13.446	13.5368	13.5372	13.3912	Pkinase	GsPNRAytHQVVtRW	4	45	83		Cell cycle regulation; EC 2.7.11.22; EC 2.7.11.23; KINASE; Kinase, protein; Nuclear receptor co-regulator; Protein kinase, CMGC; Protein kinase, Ser/Thr (non-receptor)	protein conformation; enzymatic activity, induced	transcription, altered			32855301; 9832506	5	70	91		CDK1	CDK1	P06493	human		X
CDK7	P50613	T170	0.999999	22837	1.37499	0.0637356	21.5733	12.4095	3.26259e-11	4.04671e-09	Significant	14.8503	14.9069	14.958	14.8915	13.446	13.5368	13.5372	13.3912	Pkinase	GsPNRAytHQVVtRW	4	45	83		Cell cycle regulation; EC 2.7.11.22; EC 2.7.11.23; KINASE; Kinase, protein; Nuclear receptor co-regulator; Protein kinase, CMGC; Protein kinase, Ser/Thr (non-receptor)	protein conformation; enzymatic activity, induced	transcription, altered			32855301; 9832506	5	70	91		CDK2	CDK2	P24941	human		X
ELF1	P32519-2	S144	0.896599	4142	1.37356	0.07836	17.5289	10.1426	6.45844e-09	1.43359e-07	Significant	16.1489	16.1259	16.0658	16.2897	15.8534	15.9882	15.949	16.1097
C2CD2L	O14523	S411	1	448	1.3717	0.108561	12.6352	14.1841	4.13062e-09	1.04443e-07	Significant	14.7383	14.6568	14.9028	14.9657	14.1426	14.3871	14.3287	14.4315		ELHYEEGsPRNLGtP		8
SOX5	P35711-5	S128	0.998344	4314	1.36349	0.10149	13.4347	14.2538	1.73357e-09	5.65244e-08	Significant	14.5331	14.4131	14.7521	14.5993	13.8173	14.0538	13.8657	13.909
PLEKHG5	O94827	S168	0.853334	2072	1.36184	0.122858	11.0846	10.8222	3.0365e-07	2.61082e-06	Significant	13.1129	13.5207	13.4582	13.4551	12.2881	11.9546	11.9165	12.1205		MKDSKsLsLPILRPA		4
ZNF408	Q9H9D4	T322	0.999601	25280	1.36034	0.133274	10.2071	11.5817	3.89357e-07	3.16658e-06	Significant	13.3213	13.5193	13.8144	13.4716	12.7197	12.85	13.1352	12.8901		QCPPRAKtPEPGAQQ		10
PCNT	O95613	S3031	0.823339	2423	1.35935	0.0858734	15.8297	11.2332	4.94829e-09	1.17815e-07	Significant	14.6127	14.696	14.611	14.5127	13.4922	13.1801	13.3595	13.2463
SHROOM2	Q13796	S1036	1	7629	1.35934	0.0633541	21.4562	11.6836	9.53216e-11	7.77697e-09	Significant	14.7624	14.923	14.8678	14.7656	14.0118	14.0797	14.0055	14.0664		DLGPRAQsPGsPLHA		14
TACC3	Q9Y6A5	S177	0.859646	21293	1.35877	0.104347	13.0216	13.7565	4.01396e-09	1.01915e-07	Significant	13.9437	13.7279	13.7738	13.996	14.4251	14.1024	14.262	14.2758		sPGKVsGsPEQAVEE		6	1
CDK12	Q9NYV4	T893	0.998834	25436	1.35705	0.117703	11.5294	8.98287	1.0998e-06	7.25699e-06	Significant	18.4267	18.4325	18.6899	18.4401	16.9522	17.1272	17.4093	16.939	Pkinase	sEEsRPytNKVITLW		31	22		Cell cycle regulation; EC 2.7.11.22; EC 2.7.11.23; KINASE; Kinase, protein; Motility/polarity/chemotaxis; Protein kinase, CMGC; Protein kinase, Ser/Thr (non-receptor); RNA splicing; Spliceosome	protein conformation; enzymatic activity, induced				24662513	1	55	27		CDK7	CDK7	P50613	human		X
MDC1	Q14676	S963	0.925666	8005	1.35617	0.0840629	16.1328	9.47075	3.31749e-08	4.85336e-07	Significant	15.1099	15.027	15.0469	14.9464	13.9974	13.8304	14.0386	13.7213		QDQKGQAssPtPEPG		1
VAMP8	Q9BV40	T54	0.981491	25053	1.35566	0.0758693	17.8683	11.026	1.72657e-09	5.63962e-08	Significant	16.3184	16.5199	16.4316	16.3464	14.7384	14.7533	14.752	14.563	Synaptobrevin	ktEDLEAtsEHFkTT	1	7	16		Membrane protein, integral; Vesicle	activity, inhibited				27402227	1	16	16	abolish function in SNARE complex during mast cell secretion, reduces in vitro ensemble vesicle fusion
EXO1	Q9UQ84-4	S610	0.93945	20518	1.35466	0.0897575	15.0924	15.7558	8.73693e-11	7.35705e-09	Significant	12.277	12.1873	12.0048	12.2634	12.8345	12.8794	12.9055	12.8054
SHROOM2	Q13796	S1425	0.958363	7633	1.35321	0.156956	8.62161	8.92131	1.28176e-05	5.27471e-05	Significant	14.2912	14.4536	14.3437	13.7962	13.6349	13.2351	13.5782	13.3055	ASD2	QQEHEEDsGsDLDHD		4
MRGBP	Q9NV56	S191	0.996337	18304	1.35314	0.0786924	17.1953	13.3374	1.72756e-10	1.14075e-08	Significant	17.2635	17.3799	17.3513	17.2961	15.967	16.1218	16.2332	16.0578		DkVLtANsNPssPsA		21	4
RANBP2	P49792	S2668	1	5182	1.35236	0.08216	16.4601	16.9454	7.41227e-12	1.67984e-09	Significant	18.4625	18.4546	18.4951	18.483	17.59	17.4645	17.6684	17.5886	IR1-M	KNRPDyVsEEEEDDE		31	4
POTEF	A5A3E0	T766	1	21664	1.35212	0.145904	9.26722	10.7074	1.92404e-06	1.13132e-05	Significant	12.4686	12.8192	12.1349	12.6253	11.1791	11.1144	11.3443	11.1403	Actin	QsKRGILtLkyPMEH		4	1
MIER2	Q8N344	S11	0.997723	12794	1.3519	0.253278	5.33761	10.0676	0.000321934	0.000792723	Significant	11.3887	11.7886	11.3032	11.5953	9.69739	10.581	10.6979	10.8609		AsSLGRQsPRVVSCL		9
MAP4	P27816	S1073	1	3898	1.35124	0.142653	9.47219	9.48171	3.8546e-06	1.97761e-05	Significant	17.0704	17.0776	17.1383	17.3893	15.9276	16.4901	16.2117	16.5041	Tubulin-binding	KAQAkVGsLDNVGHL		53	1
MITF	O75030	S491	0.984361	1529	1.3496	0.0739433	18.2518	13.9061	4.12776e-11	4.5886e-09	Significant	17.8297	17.7983	17.8681	17.8209	17.5817	17.3466	17.5164	17.4281	DUF3371	ILMDDtLsPVGVTDP		3	10
CLTC	Q00610-2	T394	0.999993	23020	1.34948	0.0669873	20.1453	11.8166	1.63636e-10	1.10256e-08	Significant	16.8594	17.0601	16.9387	17.0102	15.5997	15.6396	15.662	15.71
RIF1	Q5UIP0	S1873	0.999939	9865	1.34861	0.0729122	18.4963	10.3825	2.7654e-09	7.80992e-08	Significant	12.8661	13.0689	12.8996	13.0258	12.3688	12.1998	12.2931	12.3614		LGDsKNVsQEsLETk		17	1
RIF1	Q5UIP0	S1876	0.979198	9866	1.34861	0.0729122	18.4963	10.3825	2.7654e-09	7.80992e-08	Significant	12.8661	13.0689	12.8996	13.0258	12.3688	12.1998	12.2931	12.3614		sKNVsQEsLETkEEK		9	2
ARID1A	O14497	S604	0.945033	428	1.34741	0.156423	8.61387	16.4867	1.66674e-07	1.62057e-06	Significant	13.5294	13.4806	13.5214	13.4695	12.3619	12.6557	12.4838	12.9641		FPPPQELsQDsFGsQ		5	20
TRIM28	Q13263	S501	0.99821	7260	1.34689	0.0894338	15.0602	9.6154	5.25326e-08	6.82478e-07	Significant	15.6366	15.7072	15.549	15.5095	13.9497	14.2437	14.2626	14.2534		DLDLtADsQPPVFkV	1	25	4
PODXL	O00592-2	S505	1	405	1.34638	0.103357	13.0265	14.952	1.45346e-09	4.99646e-08	Significant	13.934	14.1506	13.878	13.8064	13.4964	13.3436	13.3056	13.4459
CLTC	Q00610-2	S1494	1	6122	1.34349	0.077578	17.3179	10.8845	2.87064e-09	8.00855e-08	Significant	14.0991	14.2882	14.306	14.0813	12.9722	12.8849	12.8227	12.8616
DLG4	P78352-3	S139	1	5924	1.34011	0.0871342	15.3799	10.3055	1.92818e-08	3.21486e-07	Significant	13.534	13.3506	13.3343	13.5323	12.2269	11.9315	12.0849	12.1299
EPB41L3	Q9Y2J2	S97	0.99933	20692	1.33957	0.0722755	18.5342	10.1184	3.84866e-09	9.89278e-08	Significant	18.3045	18.3948	18.2042	18.4749	16.7379	16.7371	16.8297	16.7488		KssssKLsRsPLKIV		2	1
PCF11	O94913	S777	1	2153	1.33923	0.0759256	17.6386	16.6205	3.4222e-12	1.01325e-09	Significant	16.5	16.4467	16.5282	16.4924	16.1342	16.0195	15.9714	15.9645		FEGPNKLsPrIDGPP		18	3
MICAL3	Q7RTP6	S1792	0.959755	11304	1.33674	0.0816657	16.3684	11.3503	3.00796e-09	8.27843e-08	Significant	14.1099	14.2082	14.183	14.2483	12.6752	12.9556	12.952	12.8825		LQLRRQLsFsEDsDL		4	11
KIF21B	O75037-3	S1241	0.806178	1535	1.33544	0.089089	14.99	12.0877	3.5709e-09	9.37782e-08	Significant	13.2433	13.3809	13.2264	13.477	13.0506	12.8383	12.9789	13.0722
KIF21B	O75037-3	T1237	0.999657	21937	1.33544	0.089089	14.99	12.0877	3.5709e-09	9.37782e-08	Significant	13.2433	13.3809	13.2264	13.477	13.0506	12.8383	12.9789	13.0722
HMGA1	P17096	S8	0.975635	3335	1.32984	0.0664153	20.0231	10.003	2.11308e-09	6.42217e-08	Significant	17.504	17.5177	17.4223	17.2954	16.411	16.3658	16.4418	16.3802		MsESSskssQPLAsk		2
SHROOM2	Q13796	S312	0.893949	7627	1.32931	0.0642408	20.6927	11.5855	1.64808e-10	1.10256e-08	Significant	15.8854	16.0284	16.0338	16.0748	15.2795	15.2108	15.2804	15.2164		PDKkkAPssPPPPPP		1
ACAD9	Q9H845	S474	1	17612	1.32912	0.0810695	16.3948	9.60494	2.4193e-08	3.84511e-07	Significant	15.8227	16.1509	16.0877	16.0859	14.4364	14.4647	14.4737	14.5464		VGRRLRDsLGRTVDL		7	2
TMCC2	O75069-2	S386	0.944193	1561	1.32895	0.0931796	14.2623	16.2217	1.33881e-10	9.56284e-09	Significant	13.339	13.3871	13.3224	13.2175	11.7898	11.9012	11.8671	11.7982
ATP7A	Q04656-5	S362	0.783312	6449	1.32711	0.0726487	18.2676	11.632	6.33254e-10	2.7224e-08	Significant	14.0334	14.1821	14.2069	14.046	13.0528	12.9657	12.8735	12.9345
FMN2	Q9NZ56	S499	1	18688	1.3259	0.321084	4.12946	11.1094	0.00163938	0.00327572	Significant	13.9712	13.6662	13.8018	13.945	13.1138	12.6998	12.6213	12.8834		RtPRVGGsAHLLERG		7
VAMP7	P51809	S167	0.870205	5402	1.32273	0.0846079	15.6336	16.155	3.53965e-11	4.19208e-09	Significant	14.2042	14.4504	14.3106	14.4273	12.8632	12.8598	12.8279	12.8218	Synaptobrevin	kTENLVDssVTFkTT		2
FRYL	O94915	S1972	0.881938	2168	1.32271	0.114634	11.5386	12.1932	6.3799e-08	7.95084e-07	Significant	13.7317	13.9878	14.0135	13.7978	13.656	13.4697	13.308	13.2854		GRINHsssLARtRsL		3	25
HNRNPM	P52272	S633	0.998414	5457	1.32243	0.165271	8.00158	11.7042	4.40269e-06	2.19899e-05	Significant	13.5983	13.7389	13.5491	13.3555	12.6606	13.1181	13.1179	13.3919		ErGNFGGsFAGsFGG		15	20
PCF11	O94913	S705	1	2151	1.32179	0.0792113	16.6869	16.2285	1.21501e-11	2.12418e-09	Significant	17.3573	17.2816	17.3509	17.1815	16.8779	16.7958	16.7854	16.9041		GVREEQRsPFNDRFP		17	3
SHROOM2	Q13796	S1039	1	7630	1.32087	0.0650858	20.2943	11.4961	2.31726e-10	1.36846e-08	Significant	14.1702	14.339	14.1879	14.2061	13.4224	13.5253	13.5205	13.4336		PRAQsPGsPLHARGQ		14
STARD3NL	O95772-2	S32	0.999996	2481	1.31811	0.0811193	16.2491	15.366	4.3099e-11	4.65393e-09	Significant	13.2669	13.121	13.2672	13.3635	11.9424	12.0548	12.0658	11.9972
IRS1	P35568	S348	0.75159	4236	1.31622	0.251468	5.23413	8.91365	0.000556123	0.00126644	Significant	12.128	12.5496	12.3711	12.4438	10.0872	10.8229	11.197	11.306		sVDGsPVsPstNRTH	1	16	24
MYCBP2	O75592-2	S2871	0.982822	1893	1.3138	0.125122	10.5002	10.3732	7.47036e-07	5.29655e-06	Significant	16.8792	17.0452	16.6389	16.8618	16.0454	15.6311	15.8778	15.6405
CILK1	Q9UPZ9-2	T157	0.998521	25738	1.3113	0.0668069	19.6282	11.9656	1.81588e-10	1.17374e-08	Significant	15.0429	15.0935	15.0414	15.1785	14.0678	14.1488	13.9706	14.0728
CILK1	Q9UPZ9-2	Y159	0.986415	26258	1.3113	0.0668069	19.6282	11.9656	1.81588e-10	1.17374e-08	Significant	15.0429	15.0935	15.0414	15.1785	14.0678	14.1488	13.9706	14.0728
FAM117A	Q9C073	S213	1	16789	1.30741	0.104265	12.5393	11.4596	4.8285e-08	6.43228e-07	Significant	15.7318	15.6683	15.6503	15.5446	15.0717	15.1073	14.728	15.1142	FAM117	LsPCLHRsLEGLNQE		17	13
OSBPL8	Q9BZF1	S14	0.845983	16733	1.30703	0.0687166	19.0206	10.0234	3.39377e-09	9.01855e-08	Significant	15.5045	15.3683	15.3641	15.5527	13.9678	14.0824	14.0704	13.9675		DGEPDRtsLLGDSKD		10
KANK1	Q14678-2	S1192	0.981955	8049	1.30438	0.464601	2.80754	8.60068	0.0213659	0.0322491	Significant	14.1206	14.4664	12.4571	12.5973	11.9772	11.9945	12.6751	11.8936
IL16	Q14005-2	S683	0.999963	7696	1.30282	0.0700666	18.594	13.432	5.65186e-11	5.37351e-09	Significant	15.3872	15.3971	15.4767	15.4116	14.2344	14.2103	14.1474	14.3613
PCF11	O94913	S511	0.846952	2156	1.30226	0.0707607	18.4037	16.9487	1.22564e-12	5.25637e-10	Significant	17.662	17.7021	17.7184	17.6857	17.2016	17.2439	17.3191	17.2737		KRRQRsMsPtsTPKA		16	3
STX7	O15400	S126	0.824527	817	1.30198	0.0738067	17.6405	11.0837	1.8432e-09	5.89e-08	Significant	17.0247	16.9489	17.0136	16.9593	15.4336	15.6087	15.6929	15.6716		VARVRAssRVsGsFP		9	145
KANSL3	Q9P2N6-3	S523	0.95049	19037	1.3017	0.0649901	20.0292	10.9091	5.95913e-10	2.61174e-08	Significant	16.6019	16.718	16.6335	16.7212	15.3572	15.2421	15.4168	15.3897		PAAKLPAsPSGSEDL			4
ABLIM1	O14639-2	S617	0.999596	488	1.30102	0.0716464	18.1589	14.9589	1.3323e-11	2.26454e-09	Significant	14.4688	14.4016	14.3466	14.2789	13.0503	13.1091	13.0007	13.0649
ARID1A	O14497	S1755	0.825987	445	1.29912	0.12343	10.5251	15.2104	2.21445e-08	3.61018e-07	Significant	15.9662	16.0921	16.074	15.8651	15.1412	15.0768	15.263	15.1741		GRFsKVssPAPMEGG		16
RBM5	P52756	S78	0.984598	5482	1.2977	0.252066	5.14826	11.4428	0.000281315	0.000705383	Significant	11.3746	11.7033	11.8378	11.6067	10.7255	10.64	11.15	9.9358		RsEDGyHsDGDyGEH		13	7
ZNF592	Q92610	T339	0.787686	24652	1.29631	0.179714	7.2132	9.73535	3.32175e-05	0.000115531	Significant	12.4948	12.2915	12.7363	12.5562	11.6947	10.9919	11.7314	11.2886		PRsPLEAtRKSIKPS		1	8
SORT1	Q99523	S814	0.978287	15841	1.29557	0.0880471	14.7145	14.6635	3.48803e-10	1.78924e-08	Significant	16.5946	16.5918	16.5573	16.316	15.8891	15.9662	15.9566	15.9113		VDALDTAsHTNKsGy		2
GTSE1	Q9NYZ3	S150	0.974909	18673	1.29461	0.198392	6.52549	9.26726	9.47242e-05	0.000276755	Significant	10.778	11.5456	11.4234	11.4578	11.0825	11.4801	11.2527	11.717	GTSE1_N	kREtyyLsDsPLLGP		1	4
TJP1	Q07157	S1278	0.999768	6573	1.29097	0.0756997	17.0538	14.6154	4.7248e-11	4.91627e-09	Significant	14.7236	14.6578	14.7696	14.747	13.5482	13.5801	13.7378	13.5289		FENKRSAsLETKKDV		4
RIF1	Q5UIP0	S1431	0.995005	9870	1.28928	0.0802629	16.0632	10.0207	1.76288e-08	3.00475e-07	Significant	15.191	15.0052	15.1855	15.3125	14.4581	14.6016	14.617	14.6175		VVEstTEsQDKENsH		4
ITPRID2	P28290	S737	0.99882	3936	1.28799	0.171053	7.52977	11.0245	1.14163e-05	4.78358e-05	Significant	13.3132	13.6659	13.9943	13.7994	12.5201	12.522	12.2482	12.7911		AGyPLRRsQsLPttL		21	11
MAP4K4	O95819-6	S876	0.994528	2538	1.28735	0.112873	11.4053	9.77862	5.74835e-07	4.2843e-06	Significant	15.0388	15.1843	15.012	15.0395	14.1031	14.0315	14.084	13.6332		LTANETQsASstLQk		4
ADNP	Q9H2P0	S738	0.75314	17210	1.28683	0.0810809	15.871	10.1721	1.65333e-08	2.8905e-07	Significant	15.6475	15.6694	15.5724	15.5648	14.3892	14.1829	14.4556	14.4994		kLDDDsDsPsFFEEk		4	9
HDGF	P51858	S239	1	5428	1.28348	0.141629	9.06224	10.9057	2.08658e-06	1.20488e-05	Significant	12.7651	12.6989	12.2526	12.3308	11.7766	11.4298	11.656	11.5921		PGIrDHEsL______		12
ARID1A	O14497	S1751	0.999956	438	1.28323	0.113874	11.2689	12.7635	5.31173e-08	6.88632e-07	Significant	16.9599	17.0184	17.0832	16.9845	16.1812	16.1733	16.2483	16.1645		LLDPGRFsKVssPAP		13
ARID1A	O14497	S1195	0.866441	437	1.2825	0.126107	10.17	15.7024	2.59754e-08	4.06158e-07	Significant	14.9925	15.1889	15.1439	14.8945	14.294	14.205	14.1876	14.2574
MBD1	Q9UIS9-6	S465	0.773649	19473	1.28243	0.0978856	13.1013	10.8311	5.53874e-08	7.08468e-07	Significant	15.7374	15.7533	15.6816	15.7217	14.7183	14.6395	14.9523	14.506
HNRNPDL	O14979	S241	0.999454	634	1.2792	0.0795056	16.0894	16.8242	1.19756e-11	2.11381e-09	Significant	18.0719	18.0634	18.1371	18.1227	17.2789	17.2248	17.3606	17.2399	RRM_1	kVFVGGLsPDtSEEQ		26
SRRM2	Q9UQ35	T1453	0.956835	25746	1.27878	0.478501	2.67247	8.48676	0.0268317	0.0396355	Significant	15.2295	15.0688	13.1892	13.4494	12.9244	12.6232	13.3866	12.5484		GLRDGsGtPsRHsLs		16	35
OSBPL5	Q9H0X9-3	S658	0.999995	17083	1.27858	0.0974761	13.1168	9.65444	1.79953e-07	1.72231e-06	Significant	16.6404	16.7315	16.4758	16.8754	15.0253	15.1318	15.2634	15.2117
LYST	Q99698	T2155	0.987393	24982	1.2783	0.110143	11.6058	9.1434	8.91104e-07	6.11514e-06	Significant	16.8298	16.9477	16.9597	17.0533	15.012	15.3627	15.5081	15.3989		NsLGsSDtLKKGKED			1
RANBP3	Q9H6Z4-3	S291	0.980796	17512	1.27703	0.0784272	16.283	10.1576	1.3084e-08	2.39942e-07	Significant	15.5475	15.4477	15.4094	15.4451	14.4059	14.3831	14.6683	14.4858
ROCK2	O75116	S1362	0.779534	1579	1.27671	0.274841	4.64525	8.61505	0.00135938	0.00277238	Significant	14.9617	15.7713	15.2485	16.1318	14.9857	14.4814	14.9455	14.2249		PDPFARssPRtsMkI		6
RPTOR	Q8N122	S722	0.999264	12682	1.27558	0.0713381	17.8807	10.6744	2.67618e-09	7.64023e-08	Significant	15.8214	15.9133	15.7275	15.7949	14.338	14.4093	14.259	14.4685		PrLrsVssyGNIRAV	6	27	6		Adaptor/scaffold		cell cycle regulation			21900751	7	52	7		PRKAA1	AMPKA1	Q13131	human	X
RPTOR	Q8N122	S722	0.999264	12682	1.27558	0.0713381	17.8807	10.6744	2.67618e-09	7.64023e-08	Significant	15.8214	15.9133	15.7275	15.7949	14.338	14.4093	14.259	14.4685		PrLrsVssyGNIRAV	6	27	6		Adaptor/scaffold		cell cycle regulation			21900751	7	52	7		GSK3B	GSK3B	P49841	human		X
RPTOR	Q8N122	S722	0.999264	12682	1.27558	0.0713381	17.8807	10.6744	2.67618e-09	7.64023e-08	Significant	15.8214	15.9133	15.7275	15.7949	14.338	14.4093	14.259	14.4685		PrLrsVssyGNIRAV	6	27	6		Adaptor/scaffold		cell cycle regulation			21900751	7	52	7		RPS6KA1	p90RSK	Q15418	human	X	X
ZNF827	Q17R98	S771	0.91215	8872	1.2755	0.16641	7.66482	9.35039	2.50948e-05	9.11668e-05	Significant	12.8719	13.1635	13.4815	13.3213	12.276	11.9891	11.8295	12.4074
AMOTL1	Q8IY63-2	S778	1	12465	1.27465	0.0930781	13.6944	10.517	4.85952e-08	6.44933e-07	Significant	17.4329	17.4632	17.3676	17.2852	16.05	15.668	15.8163	15.7723
LPIN1	Q14693	S252	0.999892	8091	1.27276	0.0811448	15.685	16.6178	2.17363e-11	3.1173e-09	Significant	17.2104	17.1363	17.0446	17.1057	16.1732	16.2743	16.1157	16.2475		SRPStPKsDsELVSK		4
INTS1	Q8N201	S104	0.990342	12760	1.27057	0.0629202	20.1933	10.0641	1.78316e-09	5.79355e-08	Significant	16.6987	16.7657	16.6996	16.6509	15.4697	15.2742	15.4216	15.3797		VAEkRAIsPsIKEPS		9
KAT7	O95251-4	S476	0.996745	2313	1.26935	0.142166	8.92862	10.1798	3.92566e-06	2.00566e-05	Significant	13.0485	12.832	12.7165	12.874	12.1739	11.8783	12.539	12.182
PLEKHG3	A1L390	S631	1	64	1.2689	0.0768416	16.5132	10.0888	1.24039e-08	2.30463e-07	Significant	14.6745	14.7259	14.7041	14.5429	13.9928	13.7545	13.8841	13.7693		SKSSGFGsPRLVsRs		10
MPRIP	Q6WCQ1	S269	0.999868	10892	1.26694	0.0695661	18.212	9.99682	5.37306e-09	1.25488e-07	Significant	16.5935	16.6273	16.695	16.729	15.1456	15.1161	15.301	15.3038		RVEsGyFsLEKTKQD		13	8
DBI	P07108	S2	1	2763	1.2651	0.0860425	14.7032	11.1304	1.22205e-08	2.27748e-07	Significant	13.8035	13.989	13.888	14.0781	13.0349	13.1634	13.0229	13.2335		______MsQAEFEkA		4
PCF11	O94913	S494	0.999998	2163	1.26319	0.0911822	13.8535	14.5603	8.75412e-10	3.49346e-08	Significant	17.5085	17.4969	17.5597	17.2891	17.0952	17.0048	17.181	16.9995		sRsPIIHsPKRRDRR		29	16
CFAP54	Q96N23-2	Y2700	0.825158	26211	1.26229	0.24235	5.20855	9.66091	0.000443362	0.00104117	Significant	13.8841	13.8781	13.0573	13.1233	12.9702	12.3336	12.8827	12.5385
ULK1	O75385	T660	0.999991	21971	1.26091	0.0829899	15.1936	11.4602	6.00426e-09	1.3675e-07	Significant	15.1365	15.0309	14.9878	15.0786	13.735	13.8384	13.9296	14.046		MtPPRNRtLPDLsEV		3	8
C11orf96	Q7Z7L8	S409	0.980043	11688	1.25812	0.116916	10.7609	14.8775	2.04991e-08	3.3901e-07	Significant	15.0783	15.0525	14.8056	14.9184	14.1913	13.9766	13.8415	13.8643	DUF4695	CLRRstQsLsLQREQ		5
INCENP	Q9NQS7-2	T424	0.972233	25337	1.25512	0.112574	11.1493	11.5299	1.59437e-07	1.56764e-06	Significant	13.384	13.3954	13.3218	13.5076	13.1356	13.5243	13.3374	13.5987
REPS1	Q96D71-3	S170	0.976877	14781	1.25483	0.0932915	13.4506	10.3722	6.74493e-08	8.24345e-07	Significant	15.2173	15.3105	15.2396	15.3586	13.5726	13.842	13.9337	13.9254
TLE2	Q04725	S228	0.982685	6460	1.25236	0.124653	10.0468	14.7709	5.4145e-08	6.97013e-07	Significant	13.4321	13.2082	13.3573	13.598	12.2739	12.3918	12.4548	12.6373
INCENP	Q9NQS7-2	S895	0.883343	18042	1.25172	0.198632	6.30174	9.35714	0.000118871	0.000335763	Significant	11.7194	12.3664	12.1299	12.4991	12.1949	12.2176	11.8015	12.5014
PACS2	Q86VP3-4	S268	0.988954	11925	1.2513	0.118187	10.5875	10.5112	6.16717e-07	4.53205e-06	Significant	16.7671	16.5612	16.9442	16.6717	15.0571	15.1297	15.0634	15.4382
PRPF6	O94906	T266	0.999364	22063	1.24915	0.221484	5.6399	12.4441	9.50809e-05	0.000277621	Significant	13.1497	13.295	14.0343	13.2564	12.0968	12.4514	12.108	12.4924		SDSVsGQtVVDPkGy		13	3
MFAP3L	O75121	S307	0.860062	1585	1.24689	0.169197	7.36944	8.86887	4.5823e-05	0.000151344	Significant	14.5585	14.7367	14.5079	14.1591	13.2982	12.7318	13.2424	12.7884		AADsDAssLHEQPQQ		1
SYTL4	Q96C24	S74	0.999425	14716	1.2462	0.0750104	16.6136	10.5855	6.36786e-09	1.42032e-07	Significant	14.5813	14.6722	14.5395	14.5815	13.0833	13.302	13.2452	13.3543	FYVE_2	QESLGRLsPKTNTCR		7
DAG1	Q14118	S814	0.828102	7729	1.24577	0.0669738	18.6008	13.3389	6.28928e-11	5.71546e-09	Significant	14.9803	14.9326	15.0507	15.0927	13.7754	13.6492	13.7445	13.7261	DAG1	skPPPsSsMPLILQE		1	5
CTNNA2	P26232-2	S640	1	3833	1.24558	0.103031	12.0893	10.3513	1.95682e-07	1.84686e-06	Significant	13.9579	14.0183	14.1566	13.9423	13.0931	13.2719	13.5317	13.2507
SYNE1	Q8NF91	S8305	1	13355	1.24522	0.105419	11.812	10.84	1.57697e-07	1.55822e-06	Significant	15.7693	15.8176	15.9553	15.9158	14.9336	15.3306	15.1642	15.3396		AMSRALPsEDEEGQD		18
RPS6KC1	Q96S38-2	T752	0.782026	24897	1.24475	0.085997	14.4743	10.3932	3.19131e-08	4.71682e-07	Significant	15.2579	15.4984	15.227	15.2398	13.7807	13.9966	13.927	13.8265
SHROOM2	Q13796	S313	0.9695	7628	1.24379	0.13938	8.92374	9.05109	8.81343e-06	3.85761e-05	Significant	16.661	17.0451	16.7788	17.1742	16.4442	16.1647	16.3539	16.0031		DKkkAPssPPPPPPP		3	1
MAP4K4	O95819-3	S892	0.83032	2519	1.24218	0.0759387	16.3577	11.5958	2.28073e-09	6.79665e-08	Significant	14.882	14.7587	14.8175	14.816	13.6138	13.8414	13.8625	13.7144
MDC1	Q14676	S955	1	8000	1.24211	0.0719854	17.255	9.86743	1.07105e-08	2.04379e-07	Significant	17.6035	17.4425	17.6294	17.598	16.427	16.5343	16.5789	16.647		RGEPEGGsQDQKGQA		7	2
AP1AR	Q63HQ0	T228	0.967424	23864	1.24209	0.0952275	13.0434	10.3757	9.09558e-08	1.0313e-06	Significant	14.2791	14.5265	14.3162	14.2586	13.0278	13.3152	13.2708	13.3227	AP1AR	PMRERsKtEEDILRA		17	308
RPRD2	Q5VT52	S356	0.985912	9938	1.24208	0.269763	4.60433	4.53941	0.00737804	0.0124381	Significant	NA	NA	9.14836	NA	8.23769	NA	7.74713	7.63155		PTMESEKsAtPEPVt		13
WDR48	Q8TAF3	S617	0.792936	13520	1.24052	0.111033	11.1725	9.11167	1.27265e-06	8.18441e-06	Significant	14.4974	14.4197	14.0336	14.1972	12.8014	13.0303	13.0161	12.9486
RAB11FIP5	Q9BXF6	S188	0.99675	16568	1.23985	0.0720699	17.2034	13.0299	2.43321e-10	1.40904e-08	Significant	15.7839	15.8631	15.8606	15.8926	14.5072	14.2742	14.3636	14.3657		sMKDKPRsPFsKIRD	1	12	4												GSK3B	GSK3B	P49841	human	X
EXOC1	Q9NV70	S463	0.942614	18317	1.23731	0.267604	4.62365	8.70437	0.00136276	0.00277835	Significant	14.5407	14.7694	14.6112	13.5275	13.2584	12.6766	13.1305	12.8763	Sec3_C	ETEsLHGsSGKLtGs		2
TPPP	O94811	S160	0.985098	2062	1.23678	0.0844491	14.6453	15.9774	1.11576e-10	8.53415e-09	Significant	15.6243	15.6502	15.8507	15.7834	14.5166	14.6076	14.506	14.5248	p25-alpha	GVtKAIssPtVSRLT	1	6			Cytoskeletal		cytoskeletal reorganization			17693641	1	11	0	ERK2 phosphorylation of TPPP induces formation of tubulin assemblies.	MAPK1	ERK2	P28482	human		X
TPPP	O94811	S160	0.985098	2062	1.23678	0.0844491	14.6453	15.9774	1.11576e-10	8.53415e-09	Significant	15.6243	15.6502	15.8507	15.7834	14.5166	14.6076	14.506	14.5248	p25-alpha	GVtKAIssPtVSRLT	1	6			Cytoskeletal		cytoskeletal reorganization			17693641	1	11	0	ERK2 phosphorylation of TPPP induces formation of tubulin assemblies.	CDK5	CDK5	Q00535	human		X
CLASP2	O75122	S541	0.888572	1591	1.23484	0.0798639	15.4618	10.4681	1.51627e-08	2.70497e-07	Significant	14.3526	14.2982	14.3081	14.5644	12.9121	12.8851	13.0208	12.8522		REssRDTsPVRSFQP	2	1			Cytoskeletal; Motility/polarity/chemotaxis		cytoskeletal reorganization			22467876	2	5	0		CDK1	CDK1	P06493	human		X
CLASP2	O75122	S541	0.888572	1591	1.23484	0.0798639	15.4618	10.4681	1.51627e-08	2.70497e-07	Significant	14.3526	14.2982	14.3081	14.5644	12.9121	12.8851	13.0208	12.8522		REssRDTsPVRSFQP	2	1			Cytoskeletal; Motility/polarity/chemotaxis		cytoskeletal reorganization			22467876	2	5	0		CDK5	CDK5	Q00535	human		X
FRYL	O94915	S1971	0.795683	2167	1.23409	0.209748	5.88368	9.46094	0.0001922	0.000505403	Significant	12.8303	12.5503	12.8367	12.6522	12.8852	12.0775	12.5541	11.8954		DGRINHsssLARtRs			8
DCTN2	Q13561	T129	0.83839	23331	1.23063	0.241648	5.09264	8.84226	0.000688419	0.00152551	Significant	15.7195	15.6262	14.8786	15.2137	14.1438	14.1091	14.7303	13.7687
SOX6	P35712	S411	0.994804	4316	1.23051	0.108879	11.3016	13.4583	3.01376e-08	4.51991e-07	Significant	15.0801	15.0318	15.3457	15.3684	14.569	14.7671	14.633	14.737		kNEKRGTsPVTQVkD		3
PLEKHO2	Q8TD55	S488	0.992725	13617	1.23051	0.399523	3.07994	8.6745	0.013723	0.0216513	Significant	10.7976	10.0783	11.5373	11.5986	9.40592	9.70076	10.7082	9.47658
SETD2	Q9BYW2	S1888	0.964768	16684	1.22711	0.062448	19.6501	13.0954	4.20682e-11	4.62422e-09	Significant	16.2807	16.4089	16.3642	16.4271	15.0934	15.1763	15.1732	15.1445		LKIISENsMDsAIsD		12
MAP4K4	O95819-6	T880	0.820628	22147	1.22703	0.0941116	13.038	10.4137	8.79215e-08	1.00609e-06	Significant	14.8214	14.658	14.8795	15.0486	13.7925	13.9065	13.8288	13.6981		ETQsASstLQkHKSS		2	1
ATP2B1	P20020-6	S1141	1	3531	1.22623	0.0917365	13.3669	14.8726	1.08817e-09	4.02733e-08	Significant	17.8432	17.8029	17.8606	17.8686	17.0077	17.0447	17.1323	17.0547
DENND4C	Q5VZ89-7	S1345	0.966479	10059	1.22563	0.0842613	14.5455	11.3418	1.09539e-08	2.08158e-07	Significant	13.918	14.0095	13.8833	13.9482	12.8422	12.6985	12.5263	12.8038		ENPESEKsSPAVSRS			1
TJP1	Q07157	S166	1	6564	1.22371	0.130082	9.40724	10.3511	2.14793e-06	1.23227e-05	Significant	11.9349	11.7137	11.6989	11.7408	10.6422	10.7385	11.037	10.4366		RsAsRERsLsPRSDR		5	1
TJP1	Q07157	S168	1	6565	1.22371	0.130082	9.40724	10.3511	2.14793e-06	1.23227e-05	Significant	11.9349	11.7137	11.6989	11.7408	10.6422	10.7385	11.037	10.4366		AsRERsLsPRSDRRs	1	7	10		Adaptor/scaffold; Motility/polarity/chemotaxis	molecular association, regulation; intracellular localization		ITGA5(INDUCES)		19567915	2	16	11
MYO18A	Q92614	S1640	0.999896	14278	1.22222	0.0735022	16.6283	16.552	9.28857e-12	1.83953e-09	Significant	15.8567	15.863	15.8891	15.9332	14.7956	14.832	14.8766	14.962	Myosin_tail_1	EGkLATLsDQVNRRD		10
STK3	Q13188	S15	0.795549	7197	1.22042	0.0687335	17.7559	12.335	3.72321e-10	1.85725e-08	Significant	15.5898	15.5403	15.4597	15.4061	14.3793	14.376	14.3088	14.4539		KSKLKkLsEDsLTkQ	1	12			Autophagy; EC 2.7.11.1; KINASE; Kinase, protein; Protein kinase, STE; Protein kinase, Ser/Thr (non-receptor)	molecular association, regulation	cell cycle regulation	NEK2(DISRUPTS)		21723128	1	15	0		PLK1	PLK1	P53350	human	X	X
BCL9	O00512	S857	0.999973	364	1.2199	0.226896	5.37647	8.78254	0.000485195	0.00112416	Significant	15.1497	15.2834	15.2125	14.4441	14.2113	13.5101	13.9703	13.5119		VAGSQVHsPGINPLK		4	1
PGM5	Q15124	S122	0.984781	8329	1.21984	0.0813516	14.9947	12.9574	1.44789e-09	4.98668e-08	Significant	16.6908	16.7567	16.5173	16.7521	15.9397	15.7864	15.8309	15.9175	PGM_PMM_I	GGIILtAsHCPGGPG		9	2
NPAS3	Q8IXF0-4	S607	0.8379	12384	1.21947	0.124545	9.79136	9.69349	2.44622e-06	1.36781e-05	Significant	12.2677	12.0595	11.8091	12.0916	10.7534	10.5503	10.9421	10.9378
FAM83D	Q9H4H8	S493	0.777354	17353	1.21865	0.14705	8.28737	11.8539	2.83941e-06	1.54303e-05	Significant	11.5098	11.5241	11.7624	11.6607	11.2185	11.1317	11.717	11.17		SVASSTGsPASIRTT		1
RRAGC	Q9HB90	S95	0.91071	17758	1.21801	0.059263	20.5526	11.9039	1.15478e-10	8.72359e-09	Significant	18.498	18.5388	18.4679	18.5324	17.015	17.1003	17.1641	17.1286	Gtr1_RagA	NETLFLEstNKIYKD		19	1
C6orf141	Q5SZD1	S83	1	9557	1.21775	0.084731	14.3719	11.8757	7.18692e-09	1.54666e-07	Significant	14.7883	14.6171	14.6666	14.5879	13.6337	13.641	13.8012	13.5085
NUSAP1	Q9BXS6-2	S135	1	16622	1.21763	0.129662	9.39079	9.57198	3.87877e-06	1.98723e-05	Significant	12.8852	12.6936	12.7699	13.1471	13.2102	13.1305	12.8074	13.2276
RAB7B	Q96AH8	S186	0.847173	14610	1.21716	0.118051	10.3104	9.01087	2.74692e-06	1.50433e-05	Significant	16.0324	16.0653	15.9744	15.5533	14.6162	14.563	14.7449	14.5474
NCOA7	Q8NI08-2	S211	0.908371	13489	1.21623	0.11387	10.6809	16.3348	8.82443e-09	1.76845e-07	Significant	16.5051	16.6296	16.4027	16.5953	15.1334	15.1453	15.1875	15.3262
CELSR1	Q9NYQ6	S2960	0.999694	18604	1.21514	0.0791438	15.3536	15.3346	1.01183e-10	8.0408e-09	Significant	14.7452	14.7355	14.67	14.6784	13.3638	13.1575	13.1477	13.2771		KLADCEQsPTSSRTS		5
GPI	P06744	T109	0.999544	22209	1.21504	0.071203	17.0645	13.0577	2.6098e-10	1.46508e-08	Significant	16.5331	16.4712	16.5024	16.3899	16.0611	16.208	16.0873	16.2279	PGI	ALRNrsNtPILVDGk		21	18
CRTC3	Q6UUV7-3	S329	0.999896	10811	1.21491	0.108944	11.1517	12.9828	5.07521e-08	6.64519e-07	Significant	15.604	15.9951	15.6697	15.9488	14.6916	14.7169	14.6324	14.7403
ZDHHC8	Q9ULC8	S302	0.967541	19745	1.21345	0.104795	11.5793	10.4016	2.841e-07	2.48108e-06	Significant	14.4244	14.527	14.2957	14.2979	12.8895	12.8905	13.16	12.7301
KDM2B	Q8NHM5-4	T462	0.922999	24498	1.21299	0.0721747	16.8063	11.0281	3.31063e-09	8.88497e-08	Significant	16.1675	16.096	16.1087	16.2017	14.7646	14.7653	14.9509	14.9542
IL16	Q14005-2	S689	0.965874	7697	1.21297	0.0910049	13.3286	11.2515	3.06388e-08	4.58384e-07	Significant	16.0744	16.0942	16.0283	16.252	14.8529	15.0878	14.9758	15.1726
C2CD2L	O14523	S374	0.823773	457	1.21276	0.138744	8.741	11.8163	1.6774e-06	1.01564e-05	Significant	12.708	12.5501	12.4629	12.119	12.0739	12.2909	11.9862	12.151		QATLPVGsPSRPLSR		5
AHNAK	Q09666	S5739	0.997337	6751	1.2094	0.179264	6.7465	9.26066	7.3314e-05	0.000223856	Significant	16.3582	16.3652	16.6493	16.8116	15.0378	15.7865	15.5711	15.6919		PEAsIsGskGDLkss		25	1
ANLN	Q9NQW6	S661	0.991591	18065	1.2081	0.0883036	13.6812	10.6132	4.44223e-08	6.07192e-07	Significant	13.3979	13.7286	13.575	13.4182	14.2234	14.1679	14.1488	14.0725		PRAEsGDsLGsEDRD		18	1
MYO18A	Q92614	S1974	1	14280	1.20689	0.0965323	12.5025	13.4374	8.80256e-09	1.76599e-07	Significant	19.6333	19.618	19.6651	19.7568	18.4322	18.7132	18.7436	18.7698		EGDsDVDsELEDRVD		24
NCOA2	Q15596	S579	0.998245	8551	1.20522	0.159052	7.5775	9.39048	2.69061e-05	9.67891e-05	Significant	13.749	13.9922	14.1653	14.0642	12.6841	13.298	12.9556	13.3217	NCOA_u2	PPLSKMGsLDSKDCF		3
EPB41L1	Q9H4G0	T652	0.986856	25225	1.20434	0.131093	9.18691	9.24007	6.01213e-06	2.82058e-05	Significant	15.0819	15.1558	15.1452	15.2234	13.2895	13.6794	13.6478	13.9712		RDKsDsDtEGLLFsR		2	3
FAU	P62861	S79	1	5835	1.20401	0.121169	9.93669	9.71147	2.11542e-06	1.21657e-05	Significant	13.4319	13.8112	13.5617	13.8764	13.1063	13.0324	12.8856	13.2424
TBC1D10A	Q9BXI6	S407	0.964121	16579	1.20371	0.0809609	14.8678	9.76982	4.95201e-08	6.53986e-07	Significant	15.4863	15.5284	15.6761	15.5545	14.2226	14.0864	14.1654	14.3888		PRPALQPsPsIrLPL		11	3
ANLN	Q9NQW6	S102	0.997891	18075	1.20319	0.136814	8.79436	9.30109	8.29615e-06	3.66704e-05	Significant	12.7359	12.6322	12.7251	12.2102	13.3593	13.1615	13.3068	12.9884		sCsPsPVsPQVQPQA		10	7
SOX6	P35712	T410	0.826931	22593	1.20142	0.085566	14.0409	16.2733	1.62179e-10	1.09857e-08	Significant	15.409	15.4351	15.509	15.6427	14.9341	14.9884	15.0569	15.0129
DARS1	P14868	T52	1	22318	1.20135	0.120005	10.0109	8.97125	3.63253e-06	1.88315e-05	Significant	14.7065	14.7738	14.8069	14.492	13.2005	13.3079	13.6429	13.1645		LVRVRDLtIQkADEV		7	40
NUCKS1	Q9H1E3	S54	0.996557	17136	1.20022	0.201575	5.95423	10.2641	0.000126385	0.000354151	Significant	19.0446	18.7438	18.9173	19.1274	17.3149	18.158	17.9996	18.191		KRRsGkNsQEDsEDs		19	6
RASAL2	Q9UJF2-2	S1069	0.998957	19514	1.19882	0.057325	20.9127	11.6884	1.26889e-10	9.17048e-09	Significant	16.4301	16.4417	16.3465	16.4598	15.1284	15.1269	15.0666	15.1676
TAF5L	O75529	S230	0.99984	1857	1.19846	0.149952	7.99234	9.28186	1.85881e-05	7.11917e-05	Significant	13.7596	14.0592	13.8372	13.5098	13.2297	12.6782	13.1374	13.0043		LEPPDMPsPILQNEA		3
NUMB	P49757-4	S366	0.985571	5116	1.19611	0.101064	11.8351	11.0047	1.33532e-07	1.37788e-06	Significant	13.6112	13.8149	13.6781	13.5925	12.3363	12.1323	12.3035	12.5439
MAP4	P27816	S941	0.795051	3899	1.19559	0.162882	7.34025	9.23215	3.81894e-05	0.000129895	Significant	15.6935	15.5689	15.7136	15.9643	14.5831	15.2389	14.9228	15.2758	Tubulin-binding	NVRskVGstENIkHQ		27	21
RUBCN	Q92622-3	S197	0.999999	14328	1.19547	0.0866885	13.7904	10.1589	6.60455e-08	8.14236e-07	Significant	14.6888	14.7973	14.5788	14.7889	13.4656	13.6533	13.5696	13.3545
TKT	P29401	S295	1	3994	1.19504	0.11323	10.5542	13.404	7.2042e-08	8.63234e-07	Significant	14.1142	14.3869	14.3926	14.4143	14.2649	13.9178	14.0606	13.974		PPQEDAPsVDIANIR		10	1
RBM20	Q5T481	S32	0.998102	9670	1.19491	0.108103	11.0535	9.45307	1.02282e-06	6.84502e-06	Significant	13.3638	13.3848	13.6129	13.2119	12.0089	11.9335	12.101	12.2896		SVPGARAsPAPSGPR		1
TACC3	Q9Y6A5	S25	0.999998	21290	1.19485	0.0953987	12.5248	14.8159	2.78158e-09	7.83151e-08	Significant	14.459	14.4122	14.3752	14.6513	15.073	15.0981	14.9031	15.1032		ENCDFLFsPPEVtGr		16	1
DHX34	Q14147	S749	1	7742	1.19472	0.093276	12.8085	15.8497	8.95068e-10	3.52748e-08	Significant	16.5951	16.5685	16.5774	16.7006	16.5612	16.5634	16.666	16.5449		QEEQDGGssDEDRAG		22	3
DHX34	Q14147	S750	1	7743	1.19472	0.093276	12.8085	15.8497	8.95068e-10	3.52748e-08	Significant	16.5951	16.5685	16.5774	16.7006	16.5612	16.5634	16.666	16.5449		EEQDGGssDEDRAGP		22	3
NFRKB	Q6P4R8-3	S298	1	10602	1.19462	0.100293	11.9113	9.20431	6.70947e-07	4.85861e-06	Significant	15.4047	15.3764	15.1558	15.1071	14.3135	14.0053	14.0314	14.0637
C11orf96	Q7Z7L8	T368	0.99895	24173	1.19441	0.146365	8.1605	12.4518	2.39976e-06	1.34717e-05	Significant	17.9335	18.1265	17.9937	18.1161	16.9423	17.147	17.4859	16.8684	DUF4695	PRQSRFKtQPVtFDE		10	22
CDK13	Q14004	S528	0.787404	7683	1.19414	0.109348	10.9205	11.3645	2.26723e-07	2.07766e-06	Significant	13.3355	13.3092	13.1727	13.2439	12.3558	12.0126	12.242	11.918		EHAPsPssGGtLKND		1
LZTS2	Q9BRK4	S301	0.992368	16180	1.19361	0.0684034	17.4496	10.4667	4.4735e-09	1.10228e-07	Significant	14.8128	14.7458	14.8441	14.9301	13.6566	13.4622	13.5492	13.5819		LGsGtRAsPDsSSCG		5
C2CD2L	O14523	S662	0.999399	449	1.19309	0.0991999	12.0271	15.2791	3.3956e-09	9.01855e-08	Significant	16.5161	16.6014	16.5271	16.3708	16.2834	16.0618	16.3136	16.0973		KEAGLsQsHDDLSNA		14	1
HBP1	O60381-2	S402	0.898052	1373	1.19229	0.0736271	16.1936	11.4553	2.99706e-09	8.27323e-08	Significant	15.4405	15.4712	15.36	15.331	14.2576	14.3587	14.4391	14.4897
FOXO4	P98177-2	S186	0.985174	6083	1.19195	0.0894686	13.3226	12.5229	9.15976e-09	1.80997e-07	Significant	14.2719	14.3985	14.3175	14.5893	13.2156	13.3873	13.2808	13.3102
CBX1	P83916	S89	0.999998	6003	1.19194	0.175254	6.80119	9.39871	6.40651e-05	0.000199702	Significant	19.8047	19.5904	19.6589	19.6078	18.1831	18.9094	18.8461	19.0221		GGkRKADsDsEDKGE		27	8
EP300	Q09472	S1038	0.86404	6729	1.19161	0.0793186	15.0231	11.3839	7.37765e-09	1.57296e-07	Significant	16.5193	16.3844	16.281	16.4095	15.533	15.5422	15.7285	15.5322		STSATQssPAPGQsk	1	14			ACETYLTRANSFERASE; Acetyltransferase; EC 2.3.1.48; Motility/polarity/chemotaxis; Nuclear receptor co-regulator; Transcription, coactivator/corepressor	protein degradation; acetylation	cell cycle regulation; carcinogenesis, induced; chromatin organization, altered; cell motility, induced; cell growth, induced; transcription, inhibited			24530506	1	27	0	Decrease histone H3-acetylation	MAPK3	ERK1	P27361	human	X			lung cancer	increased	24530506	1	27	0
EP300	Q09472	S1038	0.86404	6729	1.19161	0.0793186	15.0231	11.3839	7.37765e-09	1.57296e-07	Significant	16.5193	16.3844	16.281	16.4095	15.533	15.5422	15.7285	15.5322		STSATQssPAPGQsk	1	14			ACETYLTRANSFERASE; Acetyltransferase; EC 2.3.1.48; Motility/polarity/chemotaxis; Nuclear receptor co-regulator; Transcription, coactivator/corepressor	protein degradation; acetylation	cell cycle regulation; carcinogenesis, induced; chromatin organization, altered; cell motility, induced; cell growth, induced; transcription, inhibited			24530506	1	27	0	Decrease histone H3-acetylation	CDK1	CDK1	P06493	human	X	X		lung cancer	increased	24530506	1	27	0
EP300	Q09472	S1038	0.86404	6729	1.19161	0.0793186	15.0231	11.3839	7.37765e-09	1.57296e-07	Significant	16.5193	16.3844	16.281	16.4095	15.533	15.5422	15.7285	15.5322		STSATQssPAPGQsk	1	14			ACETYLTRANSFERASE; Acetyltransferase; EC 2.3.1.48; Motility/polarity/chemotaxis; Nuclear receptor co-regulator; Transcription, coactivator/corepressor	protein degradation; acetylation	cell cycle regulation; carcinogenesis, induced; chromatin organization, altered; cell motility, induced; cell growth, induced; transcription, inhibited			24530506	1	27	0	Decrease histone H3-acetylation	MAPK1	ERK2	P28482	human	X			lung cancer	increased	24530506	1	27	0
MTOR	P42345	S2478	0.995581	4534	1.19153	0.0945868	12.5972	12.3245	2.10259e-08	3.45211e-07	Significant	16.5617	16.7066	16.5188	16.7313	15.6174	15.5005	15.7983	15.5232		tGttVPEsIHsFIGD		12	1												MTOR	mTOR	P42345	human		X
CBFA2T2	O43439-2	S4	1	1048	1.19153	0.267701	4.45095	14.7933	0.000482108	0.00111785	Significant	15.2606	15.2287	15.4672	15.7126	14.0043	14.9195	14.3327	14.9631
NCOA2	Q15596	S493	1	8544	1.19151	0.0761058	15.656	13.098	7.33591e-10	3.0264e-08	Significant	16.3834	16.3897	16.4256	16.3728	15.6473	15.3856	15.4529	15.429	NCOA_u2	LsPrHRMsPGVAGsP	2	23			Motility/polarity/chemotaxis; Nuclear receptor co-regulator; Transcription, coactivator/corepressor		transcription, induced			22158970	2	38	0		CSNK2A1	CK2A1	P68400	human	X
NCOA2	Q15596	S493	1	8544	1.19151	0.0761058	15.656	13.098	7.33591e-10	3.0264e-08	Significant	16.3834	16.3897	16.4256	16.3728	15.6473	15.3856	15.4529	15.429	NCOA_u2	LsPrHRMsPGVAGsP	2	23			Motility/polarity/chemotaxis; Nuclear receptor co-regulator; Transcription, coactivator/corepressor		transcription, induced			22158970	2	38	0		CDK9	CDK9	P50750	human	X
RAI14	Q9P0K7-3	S327	0.992373	18771	1.1886	0.107657	11.0407	9.00129	1.55873e-06	9.57618e-06	Significant	13.6732	13.7853	13.8595	13.9009	12.6743	12.2168	12.2657	12.3765
LMNA	P02545	S107	1	2618	1.1867	0.0794548	14.9356	9.89412	4.11315e-08	5.71576e-07	Significant	16.4902	16.6382	16.6791	16.5887	15.3926	15.6148	15.6153	15.6665	Filament	ARLQLELskVREEFk		14
HSPA9	P38646	S164	0.883429	4412	1.18524	0.0879089	13.4826	10.6605	4.90574e-08	6.48809e-07	Significant	14.5165	14.7203	14.452	14.575	13.7193	13.5899	13.8565	13.626	HSP70	HGkLysPsQIGAFVL		3	3
ITPR1	Q14643-4	S1701	0.985588	7956	1.18391	0.0779379	15.1905	12.0814	3.08458e-09	8.36051e-08	Significant	17.0855	16.981	16.9123	16.9186	15.9429	15.7086	15.8895	15.8154
SEC62	Q99442	S345	0.984319	15818	1.18322	0.417596	2.83341	8.66187	0.0203586	0.0309015	Significant	13.0714	12.7021	13.0746	11.1554	11.2677	10.9145	11.7229	11.0578		ERHsDtDsDRREDDR		5	1
GATAD2B	Q8WXI9	S334	0.816548	14071	1.18302	0.0580561	20.3772	11.56	2.02969e-10	1.26731e-08	Significant	16.5017	16.5348	16.4812	16.5518	15.3528	15.2332	15.37	15.3328		GTVNrVssPLPsPsA		9	1
FRMD4B	Q9Y2L6-2	S724	0.955554	20747	1.18273	0.213472	5.54046	16.0664	4.41054e-05	0.000146621	Significant	12.746	12.9118	12.5753	13.2184	12.1748	11.5309	11.9584	11.9263
TRAPPC10	P48553	S711	0.934516	4892	1.1826	0.0795014	14.8752	14.3157	4.18815e-10	2.02855e-08	Significant	14.235	14.2817	14.1095	14.3002	14.5127	14.3135	14.4425	14.4334		RRQEssssLEMPsGV		5	57
C1orf226	A1L170	S198	0.993577	47	1.18154	0.102694	11.5054	9.6684	5.87275e-07	4.3558e-06	Significant	14.1073	14.2137	13.9453	13.7704	12.5163	12.4906	12.6078	12.6678	DUF4628	PNGEVSLsVPDLIHK		4
S1PR2	O95136	S333	0.984278	2244	1.17923	0.105089	11.2213	10.0507	5.23626e-07	3.98681e-06	Significant	13.6894	13.6625	13.9301	13.8017	12.6797	12.5918	12.4336	12.8538		LPLRSSSsLERGMHM		1
MAP4	P27816	S928	0.797813	3887	1.17838	0.0789754	14.9208	12.1668	3.4674e-09	9.17162e-08	Significant	15.1904	15.2969	15.2147	15.2792	14.4087	14.5788	14.4623	14.6806	Tubulin-binding	SRLAtNtsAPDLkNV	1	27	81		Cytoskeletal; Motility/polarity/chemotaxis	protein degradation; molecular association, regulation	cell cycle regulation; cytoskeletal reorganization; signaling pathway regulation	E7(DISRUPTS)		31253867	1	53	122		TTK	TTK	P33981	human	X	X
SAFB	Q15424	S555	0.963735	8511	1.17797	0.407219	2.89271	8.58804	0.0186799	0.028628	Significant	13.4429	13.1039	15.2441	14.038	12.5855	12.835	12.9459	12.6095		ERSRATKsGsRGtER		3	9
SAFB	Q15424	S557	0.956077	8512	1.17797	0.407219	2.89271	8.58804	0.0186799	0.028628	Significant	13.4429	13.1039	15.2441	14.038	12.5855	12.835	12.9459	12.6095		SRATKsGsRGtERtV		2	9
RAB23	Q9ULC3	T184	0.752927	25643	1.17652	0.24088	4.88426	8.63267	0.000977444	0.00207098	Significant	14.2498	14.4871	14.0464	13.5199	13.0578	12.2779	13.0805	12.69		IAEDPELtHssSNKI		1
AHDC1	Q5TGY3	S849	0.857533	9809	1.17627	0.107902	10.9013	16.2153	7.09764e-09	1.53646e-07	Significant	13.8332	13.8484	13.6146	13.5582	12.3759	12.2565	12.2002	12.2139		SLLDsDDsSDLLDFA		4
NHSL1	Q5SYE7	S198	0.999869	9549	1.17273	0.0851091	13.7791	10.6957	3.79471e-08	5.36667e-07	Significant	15.6003	15.7538	15.4561	15.5142	14.3859	14.4927	14.307	14.4892		TQTNWTKsLPLPTPE		9
TNFRSF21	O75509	S541	0.999908	1853	1.16987	0.222293	5.26274	10.0764	0.00035749	0.000866216	Significant	14.2067	14.5722	14.6654	15.3315	14.2451	14.4902	14.3919	14.1503		ALLTVEPsPQDkNkG		12
LARP1	Q6PKG0	S517	0.996528	10713	1.16956	0.345349	3.38662	8.52123	0.0087041	0.014409	Significant	15.288	14.8496	16.595	16.0596	14.2903	14.741	14.7889	14.6039		HYQKEtEsAPGsPRA		28	56
MAP4K4	O95819-3	S923	0.9862	2528	1.16851	0.092968	12.569	10.4666	1.1982e-07	1.27361e-06	Significant	16.0147	16.0855	16.0367	15.8287	14.838	15.1386	14.941	15.1003
HNRNPM	P52272	S637	0.999917	5458	1.16777	0.12288	9.50332	14.6125	1.21697e-07	1.28835e-06	Significant	14.2166	14.1115	13.9852	13.9235	13.503	13.8178	13.6748	13.9065		FGGsFAGsFGGAGGH		15	1
PPHLN1	Q8NEY8	S197	1	13327	1.16701	0.0947677	12.3144	9.60394	3.37118e-07	2.82579e-06	Significant	13.8792	13.9602	13.8672	13.868	12.6268	13.0717	12.8621	12.7854		DKERPVQsLktsRDt		6
DOCK9	Q9BZ29-3	S927	0.999912	16705	1.16658	0.102901	11.3369	10.5038	3.19049e-07	2.70771e-06	Significant	13.3778	13.4739	13.4185	13.1605	11.7874	12.0012	12.0417	11.7369
KMT2D	O14686	S3620	0.881316	573	1.1658	0.0845461	13.7889	16.2995	2.085e-10	1.28722e-08	Significant	13.179	13.1616	13.1526	13.2911	12.1446	12.1435	12.167	12.338		HSAVLALsPSQsPrL		5
CLINT1	Q14677	S166	0.945978	8044	1.16498	0.0970504	12.0039	13.2214	1.7371e-08	2.98186e-07	Significant	13.453	13.6081	13.5127	13.6821	12.8674	13.1037	12.9158	13.1489		yVGVsSDsVGGFRys		7
DPF3	Q92784-2	S348	0.813349	14416	1.16407	0.108931	10.6863	10.5617	5.40753e-07	4.08502e-06	Significant	14.8294	14.874	15.1661	14.8938	13.7575	13.433	13.6585	13.4559		GRRsGRGsPtADKKG	1	2	1		C2H2-type zinc finger protein	molecular association, regulation	transcription, induced	HEY1(INDUCES)		26582913	1	3	1	DPF3a initiates transcription of fetal genes and promotes pathological cardiac hypertrophy.	CSNK2A1	CK2A1	P68400	human	X	X		hypertrophic cardiomyopathy	increased	26582913	1	3	1
TRRAP	Q9Y4A5-2	S1610	0.862601	20948	1.16376	0.0902757	12.8912	9.3095	3.01425e-07	2.59778e-06	Significant	15.3558	15.2434	15.4031	15.4046	14.3644	13.9713	14.2072	14.1287
ATP2B1	P20020-6	S1142	1	3532	1.1637	0.0936793	12.4221	15.4002	1.96985e-09	6.17074e-08	Significant	17.2844	17.2495	17.3092	17.3416	16.4985	16.5471	16.6403	16.6129
CFL1	P23528	S3	0.999987	3698	1.16109	0.0875494	13.2621	10.3776	7.70864e-08	9.08847e-07	Significant	17.7757	17.9057	17.7435	17.9097	16.8847	16.7005	16.9339	16.6401		_____MAsGVAVsDG	52	44	3	3313; 3311	Cytoskeletal; Motility/polarity/chemotaxis; Nuclear receptor co-regulator	activity, induced; molecular association, regulation; intracellular localization; activity, inhibited; phosphorylation	cell cycle regulation; carcinogenesis, induced; cell motility, induced; cell growth, inhibited; cell adhesion, induced; cell motility, inhibited; signaling pathway regulation; apoptosis, inhibited; cell motility, altered; cell adhesion, altered; cytoskeletal reorganization	14-3-3 zeta(INDUCES); CAP1(DISRUPTS)		11171090; 11276226; 11784854; 12361576; 14634665; 14645219; 17113383; 18070928; 18079118; 18771940; 18957424; 19329994; 20190821; 21571222; 21693580; 23737525; 23841590; 23934191; 24664099; 25595902; 25800056; 26169356; 27153537; 29058761; 31791978; 33657382; 8824278	79	69	3		TESK1	TESK1	Q15569	human	X		3313; 3311	Schwannoma	increased	23934191	79	69	3	3313; 3311
CFL1	P23528	S3	0.999987	3698	1.16109	0.0875494	13.2621	10.3776	7.70864e-08	9.08847e-07	Significant	17.7757	17.9057	17.7435	17.9097	16.8847	16.7005	16.9339	16.6401		_____MAsGVAVsDG	52	44	3	3313; 3311	Cytoskeletal; Motility/polarity/chemotaxis; Nuclear receptor co-regulator	activity, induced; molecular association, regulation; intracellular localization; activity, inhibited; phosphorylation	cell cycle regulation; carcinogenesis, induced; cell motility, induced; cell growth, inhibited; cell adhesion, induced; cell motility, inhibited; signaling pathway regulation; apoptosis, inhibited; cell motility, altered; cell adhesion, altered; cytoskeletal reorganization	14-3-3 zeta(INDUCES); CAP1(DISRUPTS)		11171090; 11276226; 11784854; 12361576; 14634665; 14645219; 17113383; 18070928; 18079118; 18771940; 18957424; 19329994; 20190821; 21571222; 21693580; 23737525; 23841590; 23934191; 24664099; 25595902; 25800056; 26169356; 27153537; 29058761; 31791978; 33657382; 8824278	79	69	3		TESK1	TESK1	Q15569	human	X		3313; 3311		decreased	28130864	79	69	3	3313; 3311
CFL1	P23528	S3	0.999987	3698	1.16109	0.0875494	13.2621	10.3776	7.70864e-08	9.08847e-07	Significant	17.7757	17.9057	17.7435	17.9097	16.8847	16.7005	16.9339	16.6401		_____MAsGVAVsDG	52	44	3	3313; 3311	Cytoskeletal; Motility/polarity/chemotaxis; Nuclear receptor co-regulator	activity, induced; molecular association, regulation; intracellular localization; activity, inhibited; phosphorylation	cell cycle regulation; carcinogenesis, induced; cell motility, induced; cell growth, inhibited; cell adhesion, induced; cell motility, inhibited; signaling pathway regulation; apoptosis, inhibited; cell motility, altered; cell adhesion, altered; cytoskeletal reorganization	14-3-3 zeta(INDUCES); CAP1(DISRUPTS)		11171090; 11276226; 11784854; 12361576; 14634665; 14645219; 17113383; 18070928; 18079118; 18771940; 18957424; 19329994; 20190821; 21571222; 21693580; 23737525; 23841590; 23934191; 24664099; 25595902; 25800056; 26169356; 27153537; 29058761; 31791978; 33657382; 8824278	79	69	3		PRKD1	PRKD1	Q15139	human	X		3313; 3311	Schwannoma	increased	23934191	79	69	3	3313; 3311
CFL1	P23528	S3	0.999987	3698	1.16109	0.0875494	13.2621	10.3776	7.70864e-08	9.08847e-07	Significant	17.7757	17.9057	17.7435	17.9097	16.8847	16.7005	16.9339	16.6401		_____MAsGVAVsDG	52	44	3	3313; 3311	Cytoskeletal; Motility/polarity/chemotaxis; Nuclear receptor co-regulator	activity, induced; molecular association, regulation; intracellular localization; activity, inhibited; phosphorylation	cell cycle regulation; carcinogenesis, induced; cell motility, induced; cell growth, inhibited; cell adhesion, induced; cell motility, inhibited; signaling pathway regulation; apoptosis, inhibited; cell motility, altered; cell adhesion, altered; cytoskeletal reorganization	14-3-3 zeta(INDUCES); CAP1(DISRUPTS)		11171090; 11276226; 11784854; 12361576; 14634665; 14645219; 17113383; 18070928; 18079118; 18771940; 18957424; 19329994; 20190821; 21571222; 21693580; 23737525; 23841590; 23934191; 24664099; 25595902; 25800056; 26169356; 27153537; 29058761; 31791978; 33657382; 8824278	79	69	3		PRKD1	PRKD1	Q15139	human	X		3313; 3311		decreased	28130864	79	69	3	3313; 3311
CFL1	P23528	S3	0.999987	3698	1.16109	0.0875494	13.2621	10.3776	7.70864e-08	9.08847e-07	Significant	17.7757	17.9057	17.7435	17.9097	16.8847	16.7005	16.9339	16.6401		_____MAsGVAVsDG	52	44	3	3313; 3311	Cytoskeletal; Motility/polarity/chemotaxis; Nuclear receptor co-regulator	activity, induced; molecular association, regulation; intracellular localization; activity, inhibited; phosphorylation	cell cycle regulation; carcinogenesis, induced; cell motility, induced; cell growth, inhibited; cell adhesion, induced; cell motility, inhibited; signaling pathway regulation; apoptosis, inhibited; cell motility, altered; cell adhesion, altered; cytoskeletal reorganization	14-3-3 zeta(INDUCES); CAP1(DISRUPTS)		11171090; 11276226; 11784854; 12361576; 14634665; 14645219; 17113383; 18070928; 18079118; 18771940; 18957424; 19329994; 20190821; 21571222; 21693580; 23737525; 23841590; 23934191; 24664099; 25595902; 25800056; 26169356; 27153537; 29058761; 31791978; 33657382; 8824278	79	69	3		Limk1	LIMK1	P53669	rat	X		3313; 3311	Schwannoma	increased	23934191	79	69	3	3313; 3311
CFL1	P23528	S3	0.999987	3698	1.16109	0.0875494	13.2621	10.3776	7.70864e-08	9.08847e-07	Significant	17.7757	17.9057	17.7435	17.9097	16.8847	16.7005	16.9339	16.6401		_____MAsGVAVsDG	52	44	3	3313; 3311	Cytoskeletal; Motility/polarity/chemotaxis; Nuclear receptor co-regulator	activity, induced; molecular association, regulation; intracellular localization; activity, inhibited; phosphorylation	cell cycle regulation; carcinogenesis, induced; cell motility, induced; cell growth, inhibited; cell adhesion, induced; cell motility, inhibited; signaling pathway regulation; apoptosis, inhibited; cell motility, altered; cell adhesion, altered; cytoskeletal reorganization	14-3-3 zeta(INDUCES); CAP1(DISRUPTS)		11171090; 11276226; 11784854; 12361576; 14634665; 14645219; 17113383; 18070928; 18079118; 18771940; 18957424; 19329994; 20190821; 21571222; 21693580; 23737525; 23841590; 23934191; 24664099; 25595902; 25800056; 26169356; 27153537; 29058761; 31791978; 33657382; 8824278	79	69	3		Limk1	LIMK1	P53669	rat	X		3313; 3311		decreased	28130864	79	69	3	3313; 3311
CFL1	P23528	S3	0.999987	3698	1.16109	0.0875494	13.2621	10.3776	7.70864e-08	9.08847e-07	Significant	17.7757	17.9057	17.7435	17.9097	16.8847	16.7005	16.9339	16.6401		_____MAsGVAVsDG	52	44	3	3313; 3311	Cytoskeletal; Motility/polarity/chemotaxis; Nuclear receptor co-regulator	activity, induced; molecular association, regulation; intracellular localization; activity, inhibited; phosphorylation	cell cycle regulation; carcinogenesis, induced; cell motility, induced; cell growth, inhibited; cell adhesion, induced; cell motility, inhibited; signaling pathway regulation; apoptosis, inhibited; cell motility, altered; cell adhesion, altered; cytoskeletal reorganization	14-3-3 zeta(INDUCES); CAP1(DISRUPTS)		11171090; 11276226; 11784854; 12361576; 14634665; 14645219; 17113383; 18070928; 18079118; 18771940; 18957424; 19329994; 20190821; 21571222; 21693580; 23737525; 23841590; 23934191; 24664099; 25595902; 25800056; 26169356; 27153537; 29058761; 31791978; 33657382; 8824278	79	69	3		LIMK2	LIMK2	P53671	human	X	X	3313; 3311	Schwannoma	increased	23934191	79	69	3	3313; 3311
CFL1	P23528	S3	0.999987	3698	1.16109	0.0875494	13.2621	10.3776	7.70864e-08	9.08847e-07	Significant	17.7757	17.9057	17.7435	17.9097	16.8847	16.7005	16.9339	16.6401		_____MAsGVAVsDG	52	44	3	3313; 3311	Cytoskeletal; Motility/polarity/chemotaxis; Nuclear receptor co-regulator	activity, induced; molecular association, regulation; intracellular localization; activity, inhibited; phosphorylation	cell cycle regulation; carcinogenesis, induced; cell motility, induced; cell growth, inhibited; cell adhesion, induced; cell motility, inhibited; signaling pathway regulation; apoptosis, inhibited; cell motility, altered; cell adhesion, altered; cytoskeletal reorganization	14-3-3 zeta(INDUCES); CAP1(DISRUPTS)		11171090; 11276226; 11784854; 12361576; 14634665; 14645219; 17113383; 18070928; 18079118; 18771940; 18957424; 19329994; 20190821; 21571222; 21693580; 23737525; 23841590; 23934191; 24664099; 25595902; 25800056; 26169356; 27153537; 29058761; 31791978; 33657382; 8824278	79	69	3		LIMK2	LIMK2	P53671	human	X	X	3313; 3311		decreased	28130864	79	69	3	3313; 3311
CFL1	P23528	S3	0.999987	3698	1.16109	0.0875494	13.2621	10.3776	7.70864e-08	9.08847e-07	Significant	17.7757	17.9057	17.7435	17.9097	16.8847	16.7005	16.9339	16.6401		_____MAsGVAVsDG	52	44	3	3313; 3311	Cytoskeletal; Motility/polarity/chemotaxis; Nuclear receptor co-regulator	activity, induced; molecular association, regulation; intracellular localization; activity, inhibited; phosphorylation	cell cycle regulation; carcinogenesis, induced; cell motility, induced; cell growth, inhibited; cell adhesion, induced; cell motility, inhibited; signaling pathway regulation; apoptosis, inhibited; cell motility, altered; cell adhesion, altered; cytoskeletal reorganization	14-3-3 zeta(INDUCES); CAP1(DISRUPTS)		11171090; 11276226; 11784854; 12361576; 14634665; 14645219; 17113383; 18070928; 18079118; 18771940; 18957424; 19329994; 20190821; 21571222; 21693580; 23737525; 23841590; 23934191; 24664099; 25595902; 25800056; 26169356; 27153537; 29058761; 31791978; 33657382; 8824278	79	69	3		LIMK1	LIMK1	P53667	human	X	X	3313; 3311	Schwannoma	increased	23934191	79	69	3	3313; 3311
CFL1	P23528	S3	0.999987	3698	1.16109	0.0875494	13.2621	10.3776	7.70864e-08	9.08847e-07	Significant	17.7757	17.9057	17.7435	17.9097	16.8847	16.7005	16.9339	16.6401		_____MAsGVAVsDG	52	44	3	3313; 3311	Cytoskeletal; Motility/polarity/chemotaxis; Nuclear receptor co-regulator	activity, induced; molecular association, regulation; intracellular localization; activity, inhibited; phosphorylation	cell cycle regulation; carcinogenesis, induced; cell motility, induced; cell growth, inhibited; cell adhesion, induced; cell motility, inhibited; signaling pathway regulation; apoptosis, inhibited; cell motility, altered; cell adhesion, altered; cytoskeletal reorganization	14-3-3 zeta(INDUCES); CAP1(DISRUPTS)		11171090; 11276226; 11784854; 12361576; 14634665; 14645219; 17113383; 18070928; 18079118; 18771940; 18957424; 19329994; 20190821; 21571222; 21693580; 23737525; 23841590; 23934191; 24664099; 25595902; 25800056; 26169356; 27153537; 29058761; 31791978; 33657382; 8824278	79	69	3		LIMK1	LIMK1	P53667	human	X	X	3313; 3311		decreased	28130864	79	69	3	3313; 3311
CFL1	P23528	S3	0.999987	3698	1.16109	0.0875494	13.2621	10.3776	7.70864e-08	9.08847e-07	Significant	17.7757	17.9057	17.7435	17.9097	16.8847	16.7005	16.9339	16.6401		_____MAsGVAVsDG	52	44	3	3313; 3311	Cytoskeletal; Motility/polarity/chemotaxis; Nuclear receptor co-regulator	activity, induced; molecular association, regulation; intracellular localization; activity, inhibited; phosphorylation	cell cycle regulation; carcinogenesis, induced; cell motility, induced; cell growth, inhibited; cell adhesion, induced; cell motility, inhibited; signaling pathway regulation; apoptosis, inhibited; cell motility, altered; cell adhesion, altered; cytoskeletal reorganization	14-3-3 zeta(INDUCES); CAP1(DISRUPTS)		11171090; 11276226; 11784854; 12361576; 14634665; 14645219; 17113383; 18070928; 18079118; 18771940; 18957424; 19329994; 20190821; 21571222; 21693580; 23737525; 23841590; 23934191; 24664099; 25595902; 25800056; 26169356; 27153537; 29058761; 31791978; 33657382; 8824278	79	69	3		Rock2	ROCK2	P70336	mouse	X		3313; 3311	Schwannoma	increased	23934191	79	69	3	3313; 3311
CFL1	P23528	S3	0.999987	3698	1.16109	0.0875494	13.2621	10.3776	7.70864e-08	9.08847e-07	Significant	17.7757	17.9057	17.7435	17.9097	16.8847	16.7005	16.9339	16.6401		_____MAsGVAVsDG	52	44	3	3313; 3311	Cytoskeletal; Motility/polarity/chemotaxis; Nuclear receptor co-regulator	activity, induced; molecular association, regulation; intracellular localization; activity, inhibited; phosphorylation	cell cycle regulation; carcinogenesis, induced; cell motility, induced; cell growth, inhibited; cell adhesion, induced; cell motility, inhibited; signaling pathway regulation; apoptosis, inhibited; cell motility, altered; cell adhesion, altered; cytoskeletal reorganization	14-3-3 zeta(INDUCES); CAP1(DISRUPTS)		11171090; 11276226; 11784854; 12361576; 14634665; 14645219; 17113383; 18070928; 18079118; 18771940; 18957424; 19329994; 20190821; 21571222; 21693580; 23737525; 23841590; 23934191; 24664099; 25595902; 25800056; 26169356; 27153537; 29058761; 31791978; 33657382; 8824278	79	69	3		Rock2	ROCK2	P70336	mouse	X		3313; 3311		decreased	28130864	79	69	3	3313; 3311
CFL1	P23528	S3	0.999987	3698	1.16109	0.0875494	13.2621	10.3776	7.70864e-08	9.08847e-07	Significant	17.7757	17.9057	17.7435	17.9097	16.8847	16.7005	16.9339	16.6401		_____MAsGVAVsDG	52	44	3	3313; 3311	Cytoskeletal; Motility/polarity/chemotaxis; Nuclear receptor co-regulator	activity, induced; molecular association, regulation; intracellular localization; activity, inhibited; phosphorylation	cell cycle regulation; carcinogenesis, induced; cell motility, induced; cell growth, inhibited; cell adhesion, induced; cell motility, inhibited; signaling pathway regulation; apoptosis, inhibited; cell motility, altered; cell adhesion, altered; cytoskeletal reorganization	14-3-3 zeta(INDUCES); CAP1(DISRUPTS)		11171090; 11276226; 11784854; 12361576; 14634665; 14645219; 17113383; 18070928; 18079118; 18771940; 18957424; 19329994; 20190821; 21571222; 21693580; 23737525; 23841590; 23934191; 24664099; 25595902; 25800056; 26169356; 27153537; 29058761; 31791978; 33657382; 8824278	79	69	3		Tesk1	TESK1	Q63572	rat	X	X	3313; 3311	Schwannoma	increased	23934191	79	69	3	3313; 3311
CFL1	P23528	S3	0.999987	3698	1.16109	0.0875494	13.2621	10.3776	7.70864e-08	9.08847e-07	Significant	17.7757	17.9057	17.7435	17.9097	16.8847	16.7005	16.9339	16.6401		_____MAsGVAVsDG	52	44	3	3313; 3311	Cytoskeletal; Motility/polarity/chemotaxis; Nuclear receptor co-regulator	activity, induced; molecular association, regulation; intracellular localization; activity, inhibited; phosphorylation	cell cycle regulation; carcinogenesis, induced; cell motility, induced; cell growth, inhibited; cell adhesion, induced; cell motility, inhibited; signaling pathway regulation; apoptosis, inhibited; cell motility, altered; cell adhesion, altered; cytoskeletal reorganization	14-3-3 zeta(INDUCES); CAP1(DISRUPTS)		11171090; 11276226; 11784854; 12361576; 14634665; 14645219; 17113383; 18070928; 18079118; 18771940; 18957424; 19329994; 20190821; 21571222; 21693580; 23737525; 23841590; 23934191; 24664099; 25595902; 25800056; 26169356; 27153537; 29058761; 31791978; 33657382; 8824278	79	69	3		Tesk1	TESK1	Q63572	rat	X	X	3313; 3311		decreased	28130864	79	69	3	3313; 3311
SCD	O00767	S198	0.868955	420	1.16056	0.0849914	13.655	10.8217	3.65719e-08	5.20427e-07	Significant	16.2451	16.3089	16.4461	16.322	15.0222	15.3428	15.1523	15.1829	FA_desaturase	PAVkEkGstLDLsDL		9
LIN52	Q52LA3	S28	1	9196	1.15856	0.0888132	13.0449	15.4636	9.36808e-10	3.62042e-08	Significant	15.7104	15.7321	15.7068	15.8412	15.3267	15.0912	15.2079	15.0728	LIN52	FEKLDRAsPDLWPEQ	2	17	2		Cell cycle regulation	protein degradation; molecular association, regulation	cell cycle regulation; cell growth, inhibited; transcription, inhibited	P130Cas(INDUCES)		21498570; 30206359	2	25	2		DYRK1B	DYRK1B	Q9Y463	human		X
LIN52	Q52LA3	S28	1	9196	1.15856	0.0888132	13.0449	15.4636	9.36808e-10	3.62042e-08	Significant	15.7104	15.7321	15.7068	15.8412	15.3267	15.0912	15.2079	15.0728	LIN52	FEKLDRAsPDLWPEQ	2	17	2		Cell cycle regulation	protein degradation; molecular association, regulation	cell cycle regulation; cell growth, inhibited; transcription, inhibited	P130Cas(INDUCES)		21498570; 30206359	2	25	2		DYRK1A	DYRK1A	Q13627	human	X	X
FAM117A	Q9C073	S71	0.760341	16786	1.15852	0.11138	10.4015	11.0514	4.7871e-07	3.7315e-06	Significant	12.7929	12.7997	13.1051	13.2186	12.4789	12.5251	12.416	12.518
KIF21A	Q7Z4S6-5	S1219	0.99855	11514	1.15825	0.297499	3.89329	8.63698	0.0039571	0.00714192	Significant	11.4512	11.6754	11.2805	11.5021	9.52694	11.1013	10.7121	10.6197
SOX6	P35712	S8	0.853563	4319	1.15721	0.0788123	14.6831	16.8872	4.79193e-11	4.91627e-09	Significant	14.7079	14.7449	14.8341	14.7293	14.304	14.2037	14.3505	14.3312		MSSKQATsPFACAAD		1
SLC4A4	Q9Y6R1-4	S257	0.887639	21398	1.15716	0.107864	10.728	16.0945	9.64442e-09	1.87943e-07	Significant	16.3675	16.2338	16.1539	16.2964	15.1045	14.9443	15.1802	15.2874
ITPRID2	P28290	T1168	0.82109	22505	1.15681	0.122992	9.40552	13.7613	2.28865e-07	2.09435e-06	Significant	13.0502	13.0858	13.4259	13.3536	12.0267	12.1801	12.2045	12.3376		sRtGsVQtPPDLEss		9
MYO18A	Q92614	S1970	1	14279	1.15633	0.0907252	12.7454	14.134	3.84368e-09	9.89278e-08	Significant	19.9921	19.9752	20.0002	20.0829	18.8507	19.0968	19.134	19.1567		KNKLEGDsDVDsELE		29
RELCH	Q9P260	S193	0.998712	18907	1.15618	0.0889824	12.9934	11.2344	4.08167e-08	5.68492e-07	Significant	17.398	17.3037	17.0526	17.27	16.0794	16.1049	16.1118	16.2462		sLDFARYsDDGNRET		9
ADGRL1	O94910-2	S1124	0.91861	2150	1.15496	0.226493	5.0993	9.3109	0.000580814	0.0013166	Significant	14.394	14.4845	14.2605	13.521	14.1371	13.6405	14.0825	13.6591
PDHX	O00330	S162	0.992956	325	1.1544	0.0925323	12.4756	9.37358	3.77493e-07	3.09083e-06	Significant	14.7103	14.8864	14.8874	14.9538	13.9365	13.7492	13.9295	14.126		KPSEPRPsPEPQIsI		4
BABAM1	Q9NWV8	S29	0.967384	18446	1.15346	0.0822323	14.0268	10.7145	3.10352e-08	4.62429e-07	Significant	13.6773	13.5487	13.5838	13.5658	12.3297	12.4579	12.6531	12.5545		EPRPRtRsNPEGAED	1	26	247	12110	DNA repair, damage	molecular association, regulation	DNA repair, induced	TNKS(INDUCES); RAP80(INDUCES)		26027929	1	26	247	promotes the association of BRCA1-A complex componentsin response to DNA damage	AKT1	Akt1	P31749	human	X	X	12110
NCOA2	Q15596	S655	0.99836	8558	1.14989	0.0607421	18.9307	15.7179	3.06614e-12	9.70434e-10	Significant	15.4188	15.4625	15.3787	15.4597	14.5634	14.5641	14.5777	14.5244	SRC-1	KSDQMEPsPLASsLS		5
RPRD2	Q5VT52-5	S904	0.998372	9944	1.14927	0.0759142	15.139	12.3103	2.51944e-09	7.29485e-08	Significant	15.7293	15.8147	15.9115	15.9482	14.6153	14.7294	14.7252	14.7888		PGsDRsPsPKHPCRS		1
ITCH	Q96J02	S240	0.997914	15050	1.14803	0.077821	14.7522	9.67602	5.93249e-08	7.49502e-07	Significant	17.2226	17.1916	16.9536	17.0301	16.0118	15.8944	16.0247	16.0263		RRVsGNNsPSLsNGG		5
HTATSF1	O43719	S529	0.999999	1125	1.14774	0.114404	10.0323	13.381	1.3438e-07	1.38429e-06	Significant	17.5071	17.4529	17.6103	17.6547	16.3674	16.7739	16.6968	16.7539		EDDLNKEsEEEVGPT		16
ARID1A	O14497	S1184	0.828701	436	1.14714	0.116517	9.8453	13.5377	1.5192e-07	1.52046e-06	Significant	17.1199	17.2255	17.199	17.1793	16.5341	16.4079	16.5807	16.4667		PGMSRsNsVGIQDAF		11	1
TFEB	P19484	S227	0.99851	3502	1.1466	0.0925384	12.3905	10.988	8.45842e-08	9.74709e-07	Significant	13.4422	13.4341	13.5053	13.3546	12.2304	12.3164	12.6053	12.451		RELTDAEsRALAKER		2
RPRD2	Q5VT52	S909	0.926296	9928	1.14602	0.07731	14.8237	10.655	1.88279e-08	3.17377e-07	Significant	15.7925	15.7967	15.8295	15.7101	14.7857	14.5358	14.5053	14.5811		NCDRLsssPGLFGAF		9	5
ELK3	P41970	S396	0.999999	4497	1.14595	0.0861494	13.3019	9.79066	1.37127e-07	1.4072e-06	Significant	13.9115	13.8017	13.8673	13.6789	13.7546	13.8296	13.6831	13.9901		PSLDRAAsPVLLSSN		11
CHEK2	O96017	S260	1	2568	1.14518	0.0619658	18.4809	15.6564	4.71942e-12	1.18706e-09	Significant	14.3479	14.3985	14.3216	14.3349	13.4267	13.4414	13.5115	13.4306	Pkinase	KRKFAIGsAREADPA	1	12													CHEK2	Chk2	O96017	human		X
ATP7A	Q04656-5	S1357	0.99844	6438	1.1442	0.0906319	12.6247	10.4075	1.21453e-07	1.2865e-06	Significant	15.9501	16.0762	16.1751	16.1648	14.9191	15.1353	15.2489	15.1527
PCF11	O94913	S370	0.953047	2157	1.14399	0.100487	11.3844	13.4441	2.78571e-08	4.27212e-07	Significant	16.5539	16.456	16.6879	16.5151	16.0842	16.3875	16.2427	16.4018		KSKsKsKsPsPLKNK		8
RANBP2	P49792	T1396	0.994501	22814	1.14369	0.08808	12.9847	16.729	3.67646e-10	1.843e-08	Significant	16.5542	16.741	16.6557	16.782	15.9248	16.0171	16.0536	15.9884		PLAEtVFtPktsPEN		24	23
DTNA	Q9Y4J8-17	S587	1	21069	1.14319	0.256381	4.45894	8.60723	0.00176398	0.00349352	Significant	15.7572	15.8076	14.9287	15.0719	13.9327	13.5003	14.2591	13.4433
PRPF40A	O75400	S935	0.966312	1766	1.14239	0.0879163	12.9941	11.7693	2.45785e-08	3.89626e-07	Significant	14.1354	14.2959	14.1705	14.0578	13.1031	13.1609	13.3286	13.3524		GNWDtsGsELsEGEL		17	4
RIF1	Q5UIP0	S1046	0.882194	9880	1.1422	0.0852206	13.4029	9.83172	1.22394e-07	1.292e-06	Significant	16.2003	16.1773	15.9755	16.0224	15.7895	15.6143	15.6583	15.5016		ILLEEEKstDFVFIP		4
NCOA2	Q15596	S716	0.99672	8542	1.14089	0.0883688	12.9105	11.7939	2.57998e-08	4.03793e-07	Significant	13.8835	13.7316	13.7048	13.7092	12.7388	12.8886	13.0671	12.8805		EATGkDLsQEsSSTA		3	2
SOX6	P35712	S399	0.948551	4317	1.13945	0.0839275	13.5767	16.4607	2.30735e-10	1.36846e-08	Significant	17.7789	17.8415	17.7606	17.8745	17.2377	17.4394	17.3801	17.4427		PNTAGTVsPTGIkNE		3
LZTS1	Q9Y250	S233	0.988922	20577	1.13926	0.0748091	15.2289	12.6275	1.68468e-09	5.51398e-08	Significant	16.2243	16.0907	16.155	16.0381	14.3356	14.4615	14.4352	14.5424		SLKALsFsDGGSkLG		6	1
GPI	P06744	S455	1	2746	1.13858	0.108627	10.4816	10.2708	8.25687e-07	5.75223e-06	Significant	14.1994	14.0782	14.4582	14.2567	13.7895	14.1605	14.0287	14.0074	PGI	ELQAAGksPEDLERL		9
METTL3	Q86U44	S50	0.887505	11747	1.13852	0.0700344	16.2566	10.7281	6.71239e-09	1.47634e-07	Significant	15.7229	15.7913	15.5411	15.7148	14.7704	14.7099	14.8087	14.7829		sPTFRsDsPVPtAPt	1	8			EC 2.1.1.62; METHYLTRANSFERASE; Methyltransferase; RNA processing	protein stabilization; molecular association, regulation	carcinogenesis, induced; cell differentiation, induced	USP5(DISRUPTS)		33217317	1	12	0		MAPK3	ERK1	P27361	human	X
METTL3	Q86U44	S50	0.887505	11747	1.13852	0.0700344	16.2566	10.7281	6.71239e-09	1.47634e-07	Significant	15.7229	15.7913	15.5411	15.7148	14.7704	14.7099	14.8087	14.7829		sPTFRsDsPVPtAPt	1	8			EC 2.1.1.62; METHYLTRANSFERASE; Methyltransferase; RNA processing	protein stabilization; molecular association, regulation	carcinogenesis, induced; cell differentiation, induced	USP5(DISRUPTS)		33217317	1	12	0		MAPK1	ERK2	P28482	human	X
TOM1	O60784	S355	0.994433	1466	1.13796	0.124579	9.13451	9.41034	5.55717e-06	2.65255e-05	Significant	14.5378	14.3418	14.4251	14.3271	12.8452	13.1372	13.0948	13.4529		SVRAGLQsLEAsGRL		20	2
ARID1A	O14497	S702	0.986034	431	1.13736	0.117418	9.6864	13.7863	1.57977e-07	1.55997e-06	Significant	16.5525	16.5113	16.4998	16.4706	15.8188	15.7207	15.8706	15.9287		PsPsPVGsPAsVAQS		24	11
DHX16	O60231	S141	1	1196	1.13594	0.103338	10.9925	10.9837	2.88836e-07	2.51765e-06	Significant	13.8065	13.8149	13.8629	13.9682	13.1524	13.5059	13.5221	13.5531		EEEEEEAsEKGKKKT		2
ADD3	Q9UEY8	S681	0.954631	19228	1.13557	0.0887882	12.7896	9.59368	2.41377e-07	2.18381e-06	Significant	18.6445	18.7371	18.9645	18.9393	16.9339	16.9914	17.0842	17.0998		PEGsPsKsPsKKKKK		31	7
PHB	P35232	S101	1	4208	1.1345	0.258048	4.39646	8.61223	0.00192297	0.00376293	Significant	11.2801	10.9125	11.5172	11.545	10.7519	9.87124	11.1042	10.7308	Band_7	ILFRPVAsQLPRIFt		6	15
PRR11	Q96HE9	T33	0.999991	24793	1.13446	0.181575	6.24786	8.77123	0.000167367	0.000448258	Significant	11.5355	11.5137	11.828	12.2733	12.1338	11.8142	11.7525	12.1676		HFQSKLItPPPPPPs		9
BAIAP2	Q9UQB8-2	S454	0.928186	20531	1.13409	0.0713828	15.8875	12.9852	6.88728e-10	2.89976e-08	Significant	17.7289	17.7552	17.6651	17.6793	16.5849	16.3931	16.3785	16.4097
DUT	P33316	S88	0.999983	4153	1.13382	0.0836158	13.5598	12.4734	7.79768e-09	1.62846e-07	Significant	16.1239	16.1442	16.2266	16.3089	15.4767	15.2503	15.4974	15.4565		ELPkAGGsPAPGPEt		13
KMT2A	Q03164-2	T2990	0.816581	23065	1.13361	0.0857547	13.2193	9.65274	1.67837e-07	1.62843e-06	Significant	15.6886	15.5415	15.6947	15.7766	14.7313	14.4408	14.6956	14.5537
ARHGAP21	Q5T5U3	S616	0.977308	9710	1.13344	0.0713192	15.8925	11.4147	3.85818e-09	9.89278e-08	Significant	14.6175	14.6925	14.4933	14.4591	13.3285	13.2836	13.3605	13.2894		rGIsQDRsPLVKVRS		13
ERBB3	P21860-4	S923	1	3617	1.13318	0.0899861	12.5928	10.4582	1.18556e-07	1.26384e-06	Significant	17.1567	17.2455	17.1714	16.9445	16.6538	16.398	16.4844	16.4336
LUC7L3	O95232	S431	1	2283	1.13067	0.111817	10.1118	12.1799	2.79384e-07	2.45156e-06	Significant	16.2968	16.2239	16.3771	16.5318	15.6954	15.9511	16.0446	16.0616		ksEGDtQsN______		26	25
RAB29	O14966	S185	0.786879	619	1.12879	0.0980216	11.5157	15.3262	5.99228e-09	1.36646e-07	Significant	14.9111	14.9142	14.9243	15.0071	13.8309	13.7571	13.8709	13.7157		TEDIMSLsTQGDyIN		1
LYST	Q99698	S2676	0.999759	16004	1.1286	0.0725713	15.5516	10.1198	2.14547e-08	3.51018e-07	Significant	15.8113	15.7248	15.9381	15.7515	14.3034	14.3037	14.2599	14.4486		TPENVTQsKTSVFQT		1
RALBP1	Q15311	S463	0.99978	8431	1.12619	0.0911594	12.354	14.055	6.15368e-09	1.38946e-07	Significant	17.2092	17.3159	17.2924	17.358	15.8183	16.0442	16.03	16.1453		AQEIAsLsKEDVSkE		25
TYRP1	P17643	S535	1	3370	1.1254	0.104596	10.7595	13.6597	4.75717e-08	6.37427e-07	Significant	14.8433	14.8353	15.0053	15.1756	14.6118	14.7305	14.5735	14.7704
VAMP7	P51809	S168	0.93612	5403	1.12532	0.108031	10.4167	13.3015	9.05719e-08	1.02822e-06	Significant	14.2172	14.2335	14.0807	14.0751	12.7957	12.6209	13.0327	12.927	Synaptobrevin	TENLVDssVTFkTTS		3
TULP3	O75386-2	S345	0.999267	1758	1.12525	0.0804487	13.9872	11.6748	1.19283e-08	2.23463e-07	Significant	14.0219	13.7355	13.8696	13.9978	12.896	12.8065	12.8898	12.8902
DONSON	Q9NYP3-2	S34	0.999968	18599	1.12507	0.160984	6.9887	11.154	2.142e-05	8.00254e-05	Significant	14.5506	14.5621	14.6001	14.6842	15.493	15.3303	15.3995	15.3475
GPRIN1	Q7Z2K8	S704	0.997182	11326	1.12482	0.0542023	20.7522	11.5603	1.65171e-10	1.10256e-08	Significant	17.4792	17.4727	17.4094	17.3996	16.4332	16.4808	16.4175	16.4769		APSRKTEsPsLGKVV		10
CD164	Q04900-4	T177	0.999802	23091	1.12479	0.154803	7.26596	10.5834	1.99093e-05	7.52589e-05	Significant	12.7834	12.9324	12.2171	12.4879	11.6234	11.4577	11.46	11.5893
ATP2B1	P20020-6	S1146	1	3533	1.12449	0.0940123	11.961	15.4823	3.15189e-09	8.49623e-08	Significant	18.0809	18.0168	18.1187	18.1303	17.3465	17.3692	17.4751	17.4267
SLC1A4	P43007	S527	0.940103	4618	1.12379	0.115281	9.74827	9.77261	2.39187e-06	1.34356e-05	Significant	13.9975	14.2367	14.3369	14.199	12.8861	12.9386	12.5887	13.0431		AsAPELEskEsVL__		2
BTF3	P20290	S158	0.998542	3545	1.12341	0.0754459	14.8903	12.0454	4.03031e-09	1.02181e-07	Significant	15.0156	15.1822	14.9729	15.0015	14.2857	14.2071	14.1996	14.095		LNQLGADsLtsLRRL		5	2
FAM171B	Q6P995	S504	0.965114	10623	1.12272	0.125967	8.91277	9.52239	6.32196e-06	2.9358e-05	Significant	13.2673	13.1682	13.1657	12.7156	12.2099	12.0993	11.9664	12.0032	UPF0560	INNNLSSsLGDAQDE		3
ZC3H13	Q5T200-2	S1438	0.998757	9657	1.12248	0.135176	8.30381	16.728	2.46403e-07	2.21835e-06	Significant	15.8382	15.7283	15.793	15.7221	14.9151	15.0648	15.3406	15.1254		NKsERTEsLEAGDDE		4	13
ATP6V0A1	Q93050-3	S158	0.822837	14547	1.12225	0.110781	10.1303	11.227	5.47741e-07	4.12228e-06	Significant	13.5152	14.0316	13.8445	13.8373	12.8757	12.948	12.9667	12.8867
UBA2	Q9UBT2	S289	0.940881	19140	1.12147	0.198536	5.6487	8.64447	0.000364042	0.000879098	Significant	11.852	11.1903	11.8127	11.8043	10.5719	10.3701	11.142	10.7609	ThiF	LDWAEVQsQGEEtNA		2	9
HECTD1	Q9ULT8	S1571	0.863248	19930	1.12139	0.133124	8.42366	10.2606	6.31875e-06	2.9358e-05	Significant	14.0761	14.0544	13.6187	13.6658	13.2108	13.1435	12.9318	13.2327		MNLsRSssDNNtNtL		3	2
FAM117A	Q9C073	S207	0.99172	16787	1.12062	0.200895	5.57814	9.18918	0.000318941	0.000786406	Significant	10.9196	10.8223	11.0833	10.7123	10.7547	10.174	9.95972	10.8222	FAM117	GsPVLRLsPCLHRsL		5	5
STAT3	P40763	Y705	0.999978	26109	1.12047	0.137936	8.12307	9.05249	1.89173e-05	7.21364e-05	Significant	14.9186	15.0336	14.9995	14.9226	13.4095	14.0756	13.7616	13.9943		DPGsAAPyLktKFIC	228	51	2767	4093; 9145; 4324; 9131; 9138; 4323; 4074; 4113; 8119; 52075	DNA-binding; Motility/polarity/chemotaxis; Nuclear receptor co-regulator; Transcription factor	activity, induced; protein degradation; molecular association, regulation; intracellular localization; phosphorylation	cell cycle regulation; carcinogenesis, induced; cell motility, induced; transcription, induced; signaling pathway regulation; transcription, altered; cell differentiation, altered; cell growth, induced; apoptosis, inhibited; cell motility, altered; autophagy, inhibited; cell adhesion, altered; transcription, inhibited; cell growth, altered	DDX5(INDUCES); NPM1(INDUCES); PKCD(INDUCES); PLCG1(INDUCES); PIAS3(INDUCES); STAT3(INDUCES); STAT1(INDUCES)	DNA(INDUCES)	10845908; 11350938; 11470914; 11536047; 12384432; 12637586; 12684046; 14551213; 15007380; 15077188; 15151905; 15155836; 15465816; 15950906; 16651438; 16951338; 17202361; 17276988; 17360477; 17543278; 17726024; 18198175; 18430728; 18498667; 18519681; 18550668; 18939995; 19147545; 20388777; 20595392; 21057531; 21398617; 21478911; 21586612; 21840932; 22306293; 24793791; 25417160; 25961936; 26028030;…	365	71	3065		SRC	Src	P12931	human	X		4093; 9145; 4324; 9131; 9138; 4323; 4074; 4113; 8119; 52075	prostate cancer	increased	19147545	365	71	3065	9145; 4324; 4113; 9131; 4093; 9138; 4074; 4323; 8119; 52075
STAT3	P40763	Y705	0.999978	26109	1.12047	0.137936	8.12307	9.05249	1.89173e-05	7.21364e-05	Significant	14.9186	15.0336	14.9995	14.9226	13.4095	14.0756	13.7616	13.9943		DPGsAAPyLktKFIC	228	51	2767	4093; 9145; 4324; 9131; 9138; 4323; 4074; 4113; 8119; 52075	DNA-binding; Motility/polarity/chemotaxis; Nuclear receptor co-regulator; Transcription factor	activity, induced; protein degradation; molecular association, regulation; intracellular localization; phosphorylation	cell cycle regulation; carcinogenesis, induced; cell motility, induced; transcription, induced; signaling pathway regulation; transcription, altered; cell differentiation, altered; cell growth, induced; apoptosis, inhibited; cell motility, altered; autophagy, inhibited; cell adhesion, altered; transcription, inhibited; cell growth, altered	DDX5(INDUCES); NPM1(INDUCES); PKCD(INDUCES); PLCG1(INDUCES); PIAS3(INDUCES); STAT3(INDUCES); STAT1(INDUCES)	DNA(INDUCES)	10845908; 11350938; 11470914; 11536047; 12384432; 12637586; 12684046; 14551213; 15007380; 15077188; 15151905; 15155836; 15465816; 15950906; 16651438; 16951338; 17202361; 17276988; 17360477; 17543278; 17726024; 18198175; 18430728; 18498667; 18519681; 18550668; 18939995; 19147545; 20388777; 20595392; 21057531; 21398617; 21478911; 21586612; 21840932; 22306293; 24793791; 25417160; 25961936; 26028030;…	365	71	3065		SRC	Src	P12931	human	X		4093; 9145; 4324; 9131; 9138; 4323; 4074; 4113; 8119; 52075	breast cancer	increased	18353781	365	71	3065	9145; 4324; 4113; 9131; 4093; 9138; 4074; 4323; 8119; 52075
STAT3	P40763	Y705	0.999978	26109	1.12047	0.137936	8.12307	9.05249	1.89173e-05	7.21364e-05	Significant	14.9186	15.0336	14.9995	14.9226	13.4095	14.0756	13.7616	13.9943		DPGsAAPyLktKFIC	228	51	2767	4093; 9145; 4324; 9131; 9138; 4323; 4074; 4113; 8119; 52075	DNA-binding; Motility/polarity/chemotaxis; Nuclear receptor co-regulator; Transcription factor	activity, induced; protein degradation; molecular association, regulation; intracellular localization; phosphorylation	cell cycle regulation; carcinogenesis, induced; cell motility, induced; transcription, induced; signaling pathway regulation; transcription, altered; cell differentiation, altered; cell growth, induced; apoptosis, inhibited; cell motility, altered; autophagy, inhibited; cell adhesion, altered; transcription, inhibited; cell growth, altered	DDX5(INDUCES); NPM1(INDUCES); PKCD(INDUCES); PLCG1(INDUCES); PIAS3(INDUCES); STAT3(INDUCES); STAT1(INDUCES)	DNA(INDUCES)	10845908; 11350938; 11470914; 11536047; 12384432; 12637586; 12684046; 14551213; 15007380; 15077188; 15151905; 15155836; 15465816; 15950906; 16651438; 16951338; 17202361; 17276988; 17360477; 17543278; 17726024; 18198175; 18430728; 18498667; 18519681; 18550668; 18939995; 19147545; 20388777; 20595392; 21057531; 21398617; 21478911; 21586612; 21840932; 22306293; 24793791; 25417160; 25961936; 26028030;…	365	71	3065		SRC	Src	P12931	human	X		4093; 9145; 4324; 9131; 9138; 4323; 4074; 4113; 8119; 52075	pancreatic carcinoma	increased	18519681	365	71	3065	9145; 4324; 4113; 9131; 4093; 9138; 4074; 4323; 8119; 52075
STAT3	P40763	Y705	0.999978	26109	1.12047	0.137936	8.12307	9.05249	1.89173e-05	7.21364e-05	Significant	14.9186	15.0336	14.9995	14.9226	13.4095	14.0756	13.7616	13.9943		DPGsAAPyLktKFIC	228	51	2767	4093; 9145; 4324; 9131; 9138; 4323; 4074; 4113; 8119; 52075	DNA-binding; Motility/polarity/chemotaxis; Nuclear receptor co-regulator; Transcription factor	activity, induced; protein degradation; molecular association, regulation; intracellular localization; phosphorylation	cell cycle regulation; carcinogenesis, induced; cell motility, induced; transcription, induced; signaling pathway regulation; transcription, altered; cell differentiation, altered; cell growth, induced; apoptosis, inhibited; cell motility, altered; autophagy, inhibited; cell adhesion, altered; transcription, inhibited; cell growth, altered	DDX5(INDUCES); NPM1(INDUCES); PKCD(INDUCES); PLCG1(INDUCES); PIAS3(INDUCES); STAT3(INDUCES); STAT1(INDUCES)	DNA(INDUCES)	10845908; 11350938; 11470914; 11536047; 12384432; 12637586; 12684046; 14551213; 15007380; 15077188; 15151905; 15155836; 15465816; 15950906; 16651438; 16951338; 17202361; 17276988; 17360477; 17543278; 17726024; 18198175; 18430728; 18498667; 18519681; 18550668; 18939995; 19147545; 20388777; 20595392; 21057531; 21398617; 21478911; 21586612; 21840932; 22306293; 24793791; 25417160; 25961936; 26028030;…	365	71	3065		SRC	Src	P12931	human	X		4093; 9145; 4324; 9131; 9138; 4323; 4074; 4113; 8119; 52075	glioblastoma	increased	20455003	365	71	3065	9145; 4324; 4113; 9131; 4093; 9138; 4074; 4323; 8119; 52075
STAT3	P40763	Y705	0.999978	26109	1.12047	0.137936	8.12307	9.05249	1.89173e-05	7.21364e-05	Significant	14.9186	15.0336	14.9995	14.9226	13.4095	14.0756	13.7616	13.9943		DPGsAAPyLktKFIC	228	51	2767	4093; 9145; 4324; 9131; 9138; 4323; 4074; 4113; 8119; 52075	DNA-binding; Motility/polarity/chemotaxis; Nuclear receptor co-regulator; Transcription factor	activity, induced; protein degradation; molecular association, regulation; intracellular localization; phosphorylation	cell cycle regulation; carcinogenesis, induced; cell motility, induced; transcription, induced; signaling pathway regulation; transcription, altered; cell differentiation, altered; cell growth, induced; apoptosis, inhibited; cell motility, altered; autophagy, inhibited; cell adhesion, altered; transcription, inhibited; cell growth, altered	DDX5(INDUCES); NPM1(INDUCES); PKCD(INDUCES); PLCG1(INDUCES); PIAS3(INDUCES); STAT3(INDUCES); STAT1(INDUCES)	DNA(INDUCES)	10845908; 11350938; 11470914; 11536047; 12384432; 12637586; 12684046; 14551213; 15007380; 15077188; 15151905; 15155836; 15465816; 15950906; 16651438; 16951338; 17202361; 17276988; 17360477; 17543278; 17726024; 18198175; 18430728; 18498667; 18519681; 18550668; 18939995; 19147545; 20388777; 20595392; 21057531; 21398617; 21478911; 21586612; 21840932; 22306293; 24793791; 25417160; 25961936; 26028030;…	365	71	3065		SRC	Src	P12931	human	X		4093; 9145; 4324; 9131; 9138; 4323; 4074; 4113; 8119; 52075	breast cancer	increased	17967179	365	71	3065	9145; 4324; 4113; 9131; 4093; 9138; 4074; 4323; 8119; 52075
STAT3	P40763	Y705	0.999978	26109	1.12047	0.137936	8.12307	9.05249	1.89173e-05	7.21364e-05	Significant	14.9186	15.0336	14.9995	14.9226	13.4095	14.0756	13.7616	13.9943		DPGsAAPyLktKFIC	228	51	2767	4093; 9145; 4324; 9131; 9138; 4323; 4074; 4113; 8119; 52075	DNA-binding; Motility/polarity/chemotaxis; Nuclear receptor co-regulator; Transcription factor	activity, induced; protein degradation; molecular association, regulation; intracellular localization; phosphorylation	cell cycle regulation; carcinogenesis, induced; cell motility, induced; transcription, induced; signaling pathway regulation; transcription, altered; cell differentiation, altered; cell growth, induced; apoptosis, inhibited; cell motility, altered; autophagy, inhibited; cell adhesion, altered; transcription, inhibited; cell growth, altered	DDX5(INDUCES); NPM1(INDUCES); PKCD(INDUCES); PLCG1(INDUCES); PIAS3(INDUCES); STAT3(INDUCES); STAT1(INDUCES)	DNA(INDUCES)	10845908; 11350938; 11470914; 11536047; 12384432; 12637586; 12684046; 14551213; 15007380; 15077188; 15151905; 15155836; 15465816; 15950906; 16651438; 16951338; 17202361; 17276988; 17360477; 17543278; 17726024; 18198175; 18430728; 18498667; 18519681; 18550668; 18939995; 19147545; 20388777; 20595392; 21057531; 21398617; 21478911; 21586612; 21840932; 22306293; 24793791; 25417160; 25961936; 26028030;…	365	71	3065		SRC	Src	P12931	human	X		4093; 9145; 4324; 9131; 9138; 4323; 4074; 4113; 8119; 52075	bladder cancer	increased	18939995	365	71	3065	9145; 4324; 4113; 9131; 4093; 9138; 4074; 4323; 8119; 52075
STAT3	P40763	Y705	0.999978	26109	1.12047	0.137936	8.12307	9.05249	1.89173e-05	7.21364e-05	Significant	14.9186	15.0336	14.9995	14.9226	13.4095	14.0756	13.7616	13.9943		DPGsAAPyLktKFIC	228	51	2767	4093; 9145; 4324; 9131; 9138; 4323; 4074; 4113; 8119; 52075	DNA-binding; Motility/polarity/chemotaxis; Nuclear receptor co-regulator; Transcription factor	activity, induced; protein degradation; molecular association, regulation; intracellular localization; phosphorylation	cell cycle regulation; carcinogenesis, induced; cell motility, induced; transcription, induced; signaling pathway regulation; transcription, altered; cell differentiation, altered; cell growth, induced; apoptosis, inhibited; cell motility, altered; autophagy, inhibited; cell adhesion, altered; transcription, inhibited; cell growth, altered	DDX5(INDUCES); NPM1(INDUCES); PKCD(INDUCES); PLCG1(INDUCES); PIAS3(INDUCES); STAT3(INDUCES); STAT1(INDUCES)	DNA(INDUCES)	10845908; 11350938; 11470914; 11536047; 12384432; 12637586; 12684046; 14551213; 15007380; 15077188; 15151905; 15155836; 15465816; 15950906; 16651438; 16951338; 17202361; 17276988; 17360477; 17543278; 17726024; 18198175; 18430728; 18498667; 18519681; 18550668; 18939995; 19147545; 20388777; 20595392; 21057531; 21398617; 21478911; 21586612; 21840932; 22306293; 24793791; 25417160; 25961936; 26028030;…	365	71	3065		SRC	Src	P12931	human	X		4093; 9145; 4324; 9131; 9138; 4323; 4074; 4113; 8119; 52075	hepatocellular carcinoma	increased	22153071	365	71	3065	9145; 4324; 4113; 9131; 4093; 9138; 4074; 4323; 8119; 52075
STAT3	P40763	Y705	0.999978	26109	1.12047	0.137936	8.12307	9.05249	1.89173e-05	7.21364e-05	Significant	14.9186	15.0336	14.9995	14.9226	13.4095	14.0756	13.7616	13.9943		DPGsAAPyLktKFIC	228	51	2767	4093; 9145; 4324; 9131; 9138; 4323; 4074; 4113; 8119; 52075	DNA-binding; Motility/polarity/chemotaxis; Nuclear receptor co-regulator; Transcription factor	activity, induced; protein degradation; molecular association, regulation; intracellular localization; phosphorylation	cell cycle regulation; carcinogenesis, induced; cell motility, induced; transcription, induced; signaling pathway regulation; transcription, altered; cell differentiation, altered; cell growth, induced; apoptosis, inhibited; cell motility, altered; autophagy, inhibited; cell adhesion, altered; transcription, inhibited; cell growth, altered	DDX5(INDUCES); NPM1(INDUCES); PKCD(INDUCES); PLCG1(INDUCES); PIAS3(INDUCES); STAT3(INDUCES); STAT1(INDUCES)	DNA(INDUCES)	10845908; 11350938; 11470914; 11536047; 12384432; 12637586; 12684046; 14551213; 15007380; 15077188; 15151905; 15155836; 15465816; 15950906; 16651438; 16951338; 17202361; 17276988; 17360477; 17543278; 17726024; 18198175; 18430728; 18498667; 18519681; 18550668; 18939995; 19147545; 20388777; 20595392; 21057531; 21398617; 21478911; 21586612; 21840932; 22306293; 24793791; 25417160; 25961936; 26028030;…	365	71	3065		SRC	Src	P12931	human	X		4093; 9145; 4324; 9131; 9138; 4323; 4074; 4113; 8119; 52075	neurofibromatosis type 1	increased	23318430	365	71	3065	9145; 4324; 4113; 9131; 4093; 9138; 4074; 4323; 8119; 52075
STAT3	P40763	Y705	0.999978	26109	1.12047	0.137936	8.12307	9.05249	1.89173e-05	7.21364e-05	Significant	14.9186	15.0336	14.9995	14.9226	13.4095	14.0756	13.7616	13.9943		DPGsAAPyLktKFIC	228	51	2767	4093; 9145; 4324; 9131; 9138; 4323; 4074; 4113; 8119; 52075	DNA-binding; Motility/polarity/chemotaxis; Nuclear receptor co-regulator; Transcription factor	activity, induced; protein degradation; molecular association, regulation; intracellular localization; phosphorylation	cell cycle regulation; carcinogenesis, induced; cell motility, induced; transcription, induced; signaling pathway regulation; transcription, altered; cell differentiation, altered; cell growth, induced; apoptosis, inhibited; cell motility, altered; autophagy, inhibited; cell adhesion, altered; transcription, inhibited; cell growth, altered	DDX5(INDUCES); NPM1(INDUCES); PKCD(INDUCES); PLCG1(INDUCES); PIAS3(INDUCES); STAT3(INDUCES); STAT1(INDUCES)	DNA(INDUCES)	10845908; 11350938; 11470914; 11536047; 12384432; 12637586; 12684046; 14551213; 15007380; 15077188; 15151905; 15155836; 15465816; 15950906; 16651438; 16951338; 17202361; 17276988; 17360477; 17543278; 17726024; 18198175; 18430728; 18498667; 18519681; 18550668; 18939995; 19147545; 20388777; 20595392; 21057531; 21398617; 21478911; 21586612; 21840932; 22306293; 24793791; 25417160; 25961936; 26028030;…	365	71	3065		SRC	Src	P12931	human	X		4093; 9145; 4324; 9131; 9138; 4323; 4074; 4113; 8119; 52075	fibrosarcoma of soft tissue	increased	21575192	365	71	3065	9145; 4324; 4113; 9131; 4093; 9138; 4074; 4323; 8119; 52075
STAT3	P40763	Y705	0.999978	26109	1.12047	0.137936	8.12307	9.05249	1.89173e-05	7.21364e-05	Significant	14.9186	15.0336	14.9995	14.9226	13.4095	14.0756	13.7616	13.9943		DPGsAAPyLktKFIC	228	51	2767	4093; 9145; 4324; 9131; 9138; 4323; 4074; 4113; 8119; 52075	DNA-binding; Motility/polarity/chemotaxis; Nuclear receptor co-regulator; Transcription factor	activity, induced; protein degradation; molecular association, regulation; intracellular localization; phosphorylation	cell cycle regulation; carcinogenesis, induced; cell motility, induced; transcription, induced; signaling pathway regulation; transcription, altered; cell differentiation, altered; cell growth, induced; apoptosis, inhibited; cell motility, altered; autophagy, inhibited; cell adhesion, altered; transcription, inhibited; cell growth, altered	DDX5(INDUCES); NPM1(INDUCES); PKCD(INDUCES); PLCG1(INDUCES); PIAS3(INDUCES); STAT3(INDUCES); STAT1(INDUCES)	DNA(INDUCES)	10845908; 11350938; 11470914; 11536047; 12384432; 12637586; 12684046; 14551213; 15007380; 15077188; 15151905; 15155836; 15465816; 15950906; 16651438; 16951338; 17202361; 17276988; 17360477; 17543278; 17726024; 18198175; 18430728; 18498667; 18519681; 18550668; 18939995; 19147545; 20388777; 20595392; 21057531; 21398617; 21478911; 21586612; 21840932; 22306293; 24793791; 25417160; 25961936; 26028030;…	365	71	3065		SRC	Src	P12931	human	X		4093; 9145; 4324; 9131; 9138; 4323; 4074; 4113; 8119; 52075	colorectal carcinoma	increased	21166956	365	71	3065	9145; 4324; 4113; 9131; 4093; 9138; 4074; 4323; 8119; 52075
STAT3	P40763	Y705	0.999978	26109	1.12047	0.137936	8.12307	9.05249	1.89173e-05	7.21364e-05	Significant	14.9186	15.0336	14.9995	14.9226	13.4095	14.0756	13.7616	13.9943		DPGsAAPyLktKFIC	228	51	2767	4093; 9145; 4324; 9131; 9138; 4323; 4074; 4113; 8119; 52075	DNA-binding; Motility/polarity/chemotaxis; Nuclear receptor co-regulator; Transcription factor	activity, induced; protein degradation; molecular association, regulation; intracellular localization; phosphorylation	cell cycle regulation; carcinogenesis, induced; cell motility, induced; transcription, induced; signaling pathway regulation; transcription, altered; cell differentiation, altered; cell growth, induced; apoptosis, inhibited; cell motility, altered; autophagy, inhibited; cell adhesion, altered; transcription, inhibited; cell growth, altered	DDX5(INDUCES); NPM1(INDUCES); PKCD(INDUCES); PLCG1(INDUCES); PIAS3(INDUCES); STAT3(INDUCES); STAT1(INDUCES)	DNA(INDUCES)	10845908; 11350938; 11470914; 11536047; 12384432; 12637586; 12684046; 14551213; 15007380; 15077188; 15151905; 15155836; 15465816; 15950906; 16651438; 16951338; 17202361; 17276988; 17360477; 17543278; 17726024; 18198175; 18430728; 18498667; 18519681; 18550668; 18939995; 19147545; 20388777; 20595392; 21057531; 21398617; 21478911; 21586612; 21840932; 22306293; 24793791; 25417160; 25961936; 26028030;…	365	71	3065		SRC	Src	P12931	human	X		4093; 9145; 4324; 9131; 9138; 4323; 4074; 4113; 8119; 52075	HNSCC	increased	21281788	365	71	3065	9145; 4324; 4113; 9131; 4093; 9138; 4074; 4323; 8119; 52075
STAT3	P40763	Y705	0.999978	26109	1.12047	0.137936	8.12307	9.05249	1.89173e-05	7.21364e-05	Significant	14.9186	15.0336	14.9995	14.9226	13.4095	14.0756	13.7616	13.9943		DPGsAAPyLktKFIC	228	51	2767	4093; 9145; 4324; 9131; 9138; 4323; 4074; 4113; 8119; 52075	DNA-binding; Motility/polarity/chemotaxis; Nuclear receptor co-regulator; Transcription factor	activity, induced; protein degradation; molecular association, regulation; intracellular localization; phosphorylation	cell cycle regulation; carcinogenesis, induced; cell motility, induced; transcription, induced; signaling pathway regulation; transcription, altered; cell differentiation, altered; cell growth, induced; apoptosis, inhibited; cell motility, altered; autophagy, inhibited; cell adhesion, altered; transcription, inhibited; cell growth, altered	DDX5(INDUCES); NPM1(INDUCES); PKCD(INDUCES); PLCG1(INDUCES); PIAS3(INDUCES); STAT3(INDUCES); STAT1(INDUCES)	DNA(INDUCES)	10845908; 11350938; 11470914; 11536047; 12384432; 12637586; 12684046; 14551213; 15007380; 15077188; 15151905; 15155836; 15465816; 15950906; 16651438; 16951338; 17202361; 17276988; 17360477; 17543278; 17726024; 18198175; 18430728; 18498667; 18519681; 18550668; 18939995; 19147545; 20388777; 20595392; 21057531; 21398617; 21478911; 21586612; 21840932; 22306293; 24793791; 25417160; 25961936; 26028030;…	365	71	3065		SRC	Src	P12931	human	X		4093; 9145; 4324; 9131; 9138; 4323; 4074; 4113; 8119; 52075	non-Hodgkin's lymphoma	increased	30054295	365	71	3065	9145; 4324; 4113; 9131; 4093; 9138; 4074; 4323; 8119; 52075
STAT3	P40763	Y705	0.999978	26109	1.12047	0.137936	8.12307	9.05249	1.89173e-05	7.21364e-05	Significant	14.9186	15.0336	14.9995	14.9226	13.4095	14.0756	13.7616	13.9943		DPGsAAPyLktKFIC	228	51	2767	4093; 9145; 4324; 9131; 9138; 4323; 4074; 4113; 8119; 52075	DNA-binding; Motility/polarity/chemotaxis; Nuclear receptor co-regulator; Transcription factor	activity, induced; protein degradation; molecular association, regulation; intracellular localization; phosphorylation	cell cycle regulation; carcinogenesis, induced; cell motility, induced; transcription, induced; signaling pathway regulation; transcription, altered; cell differentiation, altered; cell growth, induced; apoptosis, inhibited; cell motility, altered; autophagy, inhibited; cell adhesion, altered; transcription, inhibited; cell growth, altered	DDX5(INDUCES); NPM1(INDUCES); PKCD(INDUCES); PLCG1(INDUCES); PIAS3(INDUCES); STAT3(INDUCES); STAT1(INDUCES)	DNA(INDUCES)	10845908; 11350938; 11470914; 11536047; 12384432; 12637586; 12684046; 14551213; 15007380; 15077188; 15151905; 15155836; 15465816; 15950906; 16651438; 16951338; 17202361; 17276988; 17360477; 17543278; 17726024; 18198175; 18430728; 18498667; 18519681; 18550668; 18939995; 19147545; 20388777; 20595392; 21057531; 21398617; 21478911; 21586612; 21840932; 22306293; 24793791; 25417160; 25961936; 26028030;…	365	71	3065		SRC	Src	P12931	human	X		4093; 9145; 4324; 9131; 9138; 4323; 4074; 4113; 8119; 52075	clear cell kidney cancer	increased	24615012	365	71	3065	9145; 4324; 4113; 9131; 4093; 9138; 4074; 4323; 8119; 52075
STAT3	P40763	Y705	0.999978	26109	1.12047	0.137936	8.12307	9.05249	1.89173e-05	7.21364e-05	Significant	14.9186	15.0336	14.9995	14.9226	13.4095	14.0756	13.7616	13.9943		DPGsAAPyLktKFIC	228	51	2767	4093; 9145; 4324; 9131; 9138; 4323; 4074; 4113; 8119; 52075	DNA-binding; Motility/polarity/chemotaxis; Nuclear receptor co-regulator; Transcription factor	activity, induced; protein degradation; molecular association, regulation; intracellular localization; phosphorylation	cell cycle regulation; carcinogenesis, induced; cell motility, induced; transcription, induced; signaling pathway regulation; transcription, altered; cell differentiation, altered; cell growth, induced; apoptosis, inhibited; cell motility, altered; autophagy, inhibited; cell adhesion, altered; transcription, inhibited; cell growth, altered	DDX5(INDUCES); NPM1(INDUCES); PKCD(INDUCES); PLCG1(INDUCES); PIAS3(INDUCES); STAT3(INDUCES); STAT1(INDUCES)	DNA(INDUCES)	10845908; 11350938; 11470914; 11536047; 12384432; 12637586; 12684046; 14551213; 15007380; 15077188; 15151905; 15155836; 15465816; 15950906; 16651438; 16951338; 17202361; 17276988; 17360477; 17543278; 17726024; 18198175; 18430728; 18498667; 18519681; 18550668; 18939995; 19147545; 20388777; 20595392; 21057531; 21398617; 21478911; 21586612; 21840932; 22306293; 24793791; 25417160; 25961936; 26028030;…	365	71	3065		Fer	Fer	P70451	mouse	X	X	4093; 9145; 4324; 9131; 9138; 4323; 4074; 4113; 8119; 52075	prostate cancer	increased	19147545	365	71	3065	9145; 4324; 4113; 9131; 4093; 9138; 4074; 4323; 8119; 52075
STAT3	P40763	Y705	0.999978	26109	1.12047	0.137936	8.12307	9.05249	1.89173e-05	7.21364e-05	Significant	14.9186	15.0336	14.9995	14.9226	13.4095	14.0756	13.7616	13.9943		DPGsAAPyLktKFIC	228	51	2767	4093; 9145; 4324; 9131; 9138; 4323; 4074; 4113; 8119; 52075	DNA-binding; Motility/polarity/chemotaxis; Nuclear receptor co-regulator; Transcription factor	activity, induced; protein degradation; molecular association, regulation; intracellular localization; phosphorylation	cell cycle regulation; carcinogenesis, induced; cell motility, induced; transcription, induced; signaling pathway regulation; transcription, altered; cell differentiation, altered; cell growth, induced; apoptosis, inhibited; cell motility, altered; autophagy, inhibited; cell adhesion, altered; transcription, inhibited; cell growth, altered	DDX5(INDUCES); NPM1(INDUCES); PKCD(INDUCES); PLCG1(INDUCES); PIAS3(INDUCES); STAT3(INDUCES); STAT1(INDUCES)	DNA(INDUCES)	10845908; 11350938; 11470914; 11536047; 12384432; 12637586; 12684046; 14551213; 15007380; 15077188; 15151905; 15155836; 15465816; 15950906; 16651438; 16951338; 17202361; 17276988; 17360477; 17543278; 17726024; 18198175; 18430728; 18498667; 18519681; 18550668; 18939995; 19147545; 20388777; 20595392; 21057531; 21398617; 21478911; 21586612; 21840932; 22306293; 24793791; 25417160; 25961936; 26028030;…	365	71	3065		Fer	Fer	P70451	mouse	X	X	4093; 9145; 4324; 9131; 9138; 4323; 4074; 4113; 8119; 52075	breast cancer	increased	18353781	365	71	3065	9145; 4324; 4113; 9131; 4093; 9138; 4074; 4323; 8119; 52075
STAT3	P40763	Y705	0.999978	26109	1.12047	0.137936	8.12307	9.05249	1.89173e-05	7.21364e-05	Significant	14.9186	15.0336	14.9995	14.9226	13.4095	14.0756	13.7616	13.9943		DPGsAAPyLktKFIC	228	51	2767	4093; 9145; 4324; 9131; 9138; 4323; 4074; 4113; 8119; 52075	DNA-binding; Motility/polarity/chemotaxis; Nuclear receptor co-regulator; Transcription factor	activity, induced; protein degradation; molecular association, regulation; intracellular localization; phosphorylation	cell cycle regulation; carcinogenesis, induced; cell motility, induced; transcription, induced; signaling pathway regulation; transcription, altered; cell differentiation, altered; cell growth, induced; apoptosis, inhibited; cell motility, altered; autophagy, inhibited; cell adhesion, altered; transcription, inhibited; cell growth, altered	DDX5(INDUCES); NPM1(INDUCES); PKCD(INDUCES); PLCG1(INDUCES); PIAS3(INDUCES); STAT3(INDUCES); STAT1(INDUCES)	DNA(INDUCES)	10845908; 11350938; 11470914; 11536047; 12384432; 12637586; 12684046; 14551213; 15007380; 15077188; 15151905; 15155836; 15465816; 15950906; 16651438; 16951338; 17202361; 17276988; 17360477; 17543278; 17726024; 18198175; 18430728; 18498667; 18519681; 18550668; 18939995; 19147545; 20388777; 20595392; 21057531; 21398617; 21478911; 21586612; 21840932; 22306293; 24793791; 25417160; 25961936; 26028030;…	365	71	3065		Fer	Fer	P70451	mouse	X	X	4093; 9145; 4324; 9131; 9138; 4323; 4074; 4113; 8119; 52075	pancreatic carcinoma	increased	18519681	365	71	3065	9145; 4324; 4113; 9131; 4093; 9138; 4074; 4323; 8119; 52075
STAT3	P40763	Y705	0.999978	26109	1.12047	0.137936	8.12307	9.05249	1.89173e-05	7.21364e-05	Significant	14.9186	15.0336	14.9995	14.9226	13.4095	14.0756	13.7616	13.9943		DPGsAAPyLktKFIC	228	51	2767	4093; 9145; 4324; 9131; 9138; 4323; 4074; 4113; 8119; 52075	DNA-binding; Motility/polarity/chemotaxis; Nuclear receptor co-regulator; Transcription factor	activity, induced; protein degradation; molecular association, regulation; intracellular localization; phosphorylation	cell cycle regulation; carcinogenesis, induced; cell motility, induced; transcription, induced; signaling pathway regulation; transcription, altered; cell differentiation, altered; cell growth, induced; apoptosis, inhibited; cell motility, altered; autophagy, inhibited; cell adhesion, altered; transcription, inhibited; cell growth, altered	DDX5(INDUCES); NPM1(INDUCES); PKCD(INDUCES); PLCG1(INDUCES); PIAS3(INDUCES); STAT3(INDUCES); STAT1(INDUCES)	DNA(INDUCES)	10845908; 11350938; 11470914; 11536047; 12384432; 12637586; 12684046; 14551213; 15007380; 15077188; 15151905; 15155836; 15465816; 15950906; 16651438; 16951338; 17202361; 17276988; 17360477; 17543278; 17726024; 18198175; 18430728; 18498667; 18519681; 18550668; 18939995; 19147545; 20388777; 20595392; 21057531; 21398617; 21478911; 21586612; 21840932; 22306293; 24793791; 25417160; 25961936; 26028030;…	365	71	3065		Fer	Fer	P70451	mouse	X	X	4093; 9145; 4324; 9131; 9138; 4323; 4074; 4113; 8119; 52075	glioblastoma	increased	20455003	365	71	3065	9145; 4324; 4113; 9131; 4093; 9138; 4074; 4323; 8119; 52075
STAT3	P40763	Y705	0.999978	26109	1.12047	0.137936	8.12307	9.05249	1.89173e-05	7.21364e-05	Significant	14.9186	15.0336	14.9995	14.9226	13.4095	14.0756	13.7616	13.9943		DPGsAAPyLktKFIC	228	51	2767	4093; 9145; 4324; 9131; 9138; 4323; 4074; 4113; 8119; 52075	DNA-binding; Motility/polarity/chemotaxis; Nuclear receptor co-regulator; Transcription factor	activity, induced; protein degradation; molecular association, regulation; intracellular localization; phosphorylation	cell cycle regulation; carcinogenesis, induced; cell motility, induced; transcription, induced; signaling pathway regulation; transcription, altered; cell differentiation, altered; cell growth, induced; apoptosis, inhibited; cell motility, altered; autophagy, inhibited; cell adhesion, altered; transcription, inhibited; cell growth, altered	DDX5(INDUCES); NPM1(INDUCES); PKCD(INDUCES); PLCG1(INDUCES); PIAS3(INDUCES); STAT3(INDUCES); STAT1(INDUCES)	DNA(INDUCES)	10845908; 11350938; 11470914; 11536047; 12384432; 12637586; 12684046; 14551213; 15007380; 15077188; 15151905; 15155836; 15465816; 15950906; 16651438; 16951338; 17202361; 17276988; 17360477; 17543278; 17726024; 18198175; 18430728; 18498667; 18519681; 18550668; 18939995; 19147545; 20388777; 20595392; 21057531; 21398617; 21478911; 21586612; 21840932; 22306293; 24793791; 25417160; 25961936; 26028030;…	365	71	3065		Fer	Fer	P70451	mouse	X	X	4093; 9145; 4324; 9131; 9138; 4323; 4074; 4113; 8119; 52075	breast cancer	increased	17967179	365	71	3065	9145; 4324; 4113; 9131; 4093; 9138; 4074; 4323; 8119; 52075
STAT3	P40763	Y705	0.999978	26109	1.12047	0.137936	8.12307	9.05249	1.89173e-05	7.21364e-05	Significant	14.9186	15.0336	14.9995	14.9226	13.4095	14.0756	13.7616	13.9943		DPGsAAPyLktKFIC	228	51	2767	4093; 9145; 4324; 9131; 9138; 4323; 4074; 4113; 8119; 52075	DNA-binding; Motility/polarity/chemotaxis; Nuclear receptor co-regulator; Transcription factor	activity, induced; protein degradation; molecular association, regulation; intracellular localization; phosphorylation	cell cycle regulation; carcinogenesis, induced; cell motility, induced; transcription, induced; signaling pathway regulation; transcription, altered; cell differentiation, altered; cell growth, induced; apoptosis, inhibited; cell motility, altered; autophagy, inhibited; cell adhesion, altered; transcription, inhibited; cell growth, altered	DDX5(INDUCES); NPM1(INDUCES); PKCD(INDUCES); PLCG1(INDUCES); PIAS3(INDUCES); STAT3(INDUCES); STAT1(INDUCES)	DNA(INDUCES)	10845908; 11350938; 11470914; 11536047; 12384432; 12637586; 12684046; 14551213; 15007380; 15077188; 15151905; 15155836; 15465816; 15950906; 16651438; 16951338; 17202361; 17276988; 17360477; 17543278; 17726024; 18198175; 18430728; 18498667; 18519681; 18550668; 18939995; 19147545; 20388777; 20595392; 21057531; 21398617; 21478911; 21586612; 21840932; 22306293; 24793791; 25417160; 25961936; 26028030;…	365	71	3065		Fer	Fer	P70451	mouse	X	X	4093; 9145; 4324; 9131; 9138; 4323; 4074; 4113; 8119; 52075	bladder cancer	increased	18939995	365	71	3065	9145; 4324; 4113; 9131; 4093; 9138; 4074; 4323; 8119; 52075
STAT3	P40763	Y705	0.999978	26109	1.12047	0.137936	8.12307	9.05249	1.89173e-05	7.21364e-05	Significant	14.9186	15.0336	14.9995	14.9226	13.4095	14.0756	13.7616	13.9943		DPGsAAPyLktKFIC	228	51	2767	4093; 9145; 4324; 9131; 9138; 4323; 4074; 4113; 8119; 52075	DNA-binding; Motility/polarity/chemotaxis; Nuclear receptor co-regulator; Transcription factor	activity, induced; protein degradation; molecular association, regulation; intracellular localization; phosphorylation	cell cycle regulation; carcinogenesis, induced; cell motility, induced; transcription, induced; signaling pathway regulation; transcription, altered; cell differentiation, altered; cell growth, induced; apoptosis, inhibited; cell motility, altered; autophagy, inhibited; cell adhesion, altered; transcription, inhibited; cell growth, altered	DDX5(INDUCES); NPM1(INDUCES); PKCD(INDUCES); PLCG1(INDUCES); PIAS3(INDUCES); STAT3(INDUCES); STAT1(INDUCES)	DNA(INDUCES)	10845908; 11350938; 11470914; 11536047; 12384432; 12637586; 12684046; 14551213; 15007380; 15077188; 15151905; 15155836; 15465816; 15950906; 16651438; 16951338; 17202361; 17276988; 17360477; 17543278; 17726024; 18198175; 18430728; 18498667; 18519681; 18550668; 18939995; 19147545; 20388777; 20595392; 21057531; 21398617; 21478911; 21586612; 21840932; 22306293; 24793791; 25417160; 25961936; 26028030;…	365	71	3065		Fer	Fer	P70451	mouse	X	X	4093; 9145; 4324; 9131; 9138; 4323; 4074; 4113; 8119; 52075	hepatocellular carcinoma	increased	22153071	365	71	3065	9145; 4324; 4113; 9131; 4093; 9138; 4074; 4323; 8119; 52075
STAT3	P40763	Y705	0.999978	26109	1.12047	0.137936	8.12307	9.05249	1.89173e-05	7.21364e-05	Significant	14.9186	15.0336	14.9995	14.9226	13.4095	14.0756	13.7616	13.9943		DPGsAAPyLktKFIC	228	51	2767	4093; 9145; 4324; 9131; 9138; 4323; 4074; 4113; 8119; 52075	DNA-binding; Motility/polarity/chemotaxis; Nuclear receptor co-regulator; Transcription factor	activity, induced; protein degradation; molecular association, regulation; intracellular localization; phosphorylation	cell cycle regulation; carcinogenesis, induced; cell motility, induced; transcription, induced; signaling pathway regulation; transcription, altered; cell differentiation, altered; cell growth, induced; apoptosis, inhibited; cell motility, altered; autophagy, inhibited; cell adhesion, altered; transcription, inhibited; cell growth, altered	DDX5(INDUCES); NPM1(INDUCES); PKCD(INDUCES); PLCG1(INDUCES); PIAS3(INDUCES); STAT3(INDUCES); STAT1(INDUCES)	DNA(INDUCES)	10845908; 11350938; 11470914; 11536047; 12384432; 12637586; 12684046; 14551213; 15007380; 15077188; 15151905; 15155836; 15465816; 15950906; 16651438; 16951338; 17202361; 17276988; 17360477; 17543278; 17726024; 18198175; 18430728; 18498667; 18519681; 18550668; 18939995; 19147545; 20388777; 20595392; 21057531; 21398617; 21478911; 21586612; 21840932; 22306293; 24793791; 25417160; 25961936; 26028030;…	365	71	3065		Fer	Fer	P70451	mouse	X	X	4093; 9145; 4324; 9131; 9138; 4323; 4074; 4113; 8119; 52075	neurofibromatosis type 1	increased	23318430	365	71	3065	9145; 4324; 4113; 9131; 4093; 9138; 4074; 4323; 8119; 52075
STAT3	P40763	Y705	0.999978	26109	1.12047	0.137936	8.12307	9.05249	1.89173e-05	7.21364e-05	Significant	14.9186	15.0336	14.9995	14.9226	13.4095	14.0756	13.7616	13.9943		DPGsAAPyLktKFIC	228	51	2767	4093; 9145; 4324; 9131; 9138; 4323; 4074; 4113; 8119; 52075	DNA-binding; Motility/polarity/chemotaxis; Nuclear receptor co-regulator; Transcription factor	activity, induced; protein degradation; molecular association, regulation; intracellular localization; phosphorylation	cell cycle regulation; carcinogenesis, induced; cell motility, induced; transcription, induced; signaling pathway regulation; transcription, altered; cell differentiation, altered; cell growth, induced; apoptosis, inhibited; cell motility, altered; autophagy, inhibited; cell adhesion, altered; transcription, inhibited; cell growth, altered	DDX5(INDUCES); NPM1(INDUCES); PKCD(INDUCES); PLCG1(INDUCES); PIAS3(INDUCES); STAT3(INDUCES); STAT1(INDUCES)	DNA(INDUCES)	10845908; 11350938; 11470914; 11536047; 12384432; 12637586; 12684046; 14551213; 15007380; 15077188; 15151905; 15155836; 15465816; 15950906; 16651438; 16951338; 17202361; 17276988; 17360477; 17543278; 17726024; 18198175; 18430728; 18498667; 18519681; 18550668; 18939995; 19147545; 20388777; 20595392; 21057531; 21398617; 21478911; 21586612; 21840932; 22306293; 24793791; 25417160; 25961936; 26028030;…	365	71	3065		Fer	Fer	P70451	mouse	X	X	4093; 9145; 4324; 9131; 9138; 4323; 4074; 4113; 8119; 52075	fibrosarcoma of soft tissue	increased	21575192	365	71	3065	9145; 4324; 4113; 9131; 4093; 9138; 4074; 4323; 8119; 52075
STAT3	P40763	Y705	0.999978	26109	1.12047	0.137936	8.12307	9.05249	1.89173e-05	7.21364e-05	Significant	14.9186	15.0336	14.9995	14.9226	13.4095	14.0756	13.7616	13.9943		DPGsAAPyLktKFIC	228	51	2767	4093; 9145; 4324; 9131; 9138; 4323; 4074; 4113; 8119; 52075	DNA-binding; Motility/polarity/chemotaxis; Nuclear receptor co-regulator; Transcription factor	activity, induced; protein degradation; molecular association, regulation; intracellular localization; phosphorylation	cell cycle regulation; carcinogenesis, induced; cell motility, induced; transcription, induced; signaling pathway regulation; transcription, altered; cell differentiation, altered; cell growth, induced; apoptosis, inhibited; cell motility, altered; autophagy, inhibited; cell adhesion, altered; transcription, inhibited; cell growth, altered	DDX5(INDUCES); NPM1(INDUCES); PKCD(INDUCES); PLCG1(INDUCES); PIAS3(INDUCES); STAT3(INDUCES); STAT1(INDUCES)	DNA(INDUCES)	10845908; 11350938; 11470914; 11536047; 12384432; 12637586; 12684046; 14551213; 15007380; 15077188; 15151905; 15155836; 15465816; 15950906; 16651438; 16951338; 17202361; 17276988; 17360477; 17543278; 17726024; 18198175; 18430728; 18498667; 18519681; 18550668; 18939995; 19147545; 20388777; 20595392; 21057531; 21398617; 21478911; 21586612; 21840932; 22306293; 24793791; 25417160; 25961936; 26028030;…	365	71	3065		Fer	Fer	P70451	mouse	X	X	4093; 9145; 4324; 9131; 9138; 4323; 4074; 4113; 8119; 52075	colorectal carcinoma	increased	21166956	365	71	3065	9145; 4324; 4113; 9131; 4093; 9138; 4074; 4323; 8119; 52075
STAT3	P40763	Y705	0.999978	26109	1.12047	0.137936	8.12307	9.05249	1.89173e-05	7.21364e-05	Significant	14.9186	15.0336	14.9995	14.9226	13.4095	14.0756	13.7616	13.9943		DPGsAAPyLktKFIC	228	51	2767	4093; 9145; 4324; 9131; 9138; 4323; 4074; 4113; 8119; 52075	DNA-binding; Motility/polarity/chemotaxis; Nuclear receptor co-regulator; Transcription factor	activity, induced; protein degradation; molecular association, regulation; intracellular localization; phosphorylation	cell cycle regulation; carcinogenesis, induced; cell motility, induced; transcription, induced; signaling pathway regulation; transcription, altered; cell differentiation, altered; cell growth, induced; apoptosis, inhibited; cell motility, altered; autophagy, inhibited; cell adhesion, altered; transcription, inhibited; cell growth, altered	DDX5(INDUCES); NPM1(INDUCES); PKCD(INDUCES); PLCG1(INDUCES); PIAS3(INDUCES); STAT3(INDUCES); STAT1(INDUCES)	DNA(INDUCES)	10845908; 11350938; 11470914; 11536047; 12384432; 12637586; 12684046; 14551213; 15007380; 15077188; 15151905; 15155836; 15465816; 15950906; 16651438; 16951338; 17202361; 17276988; 17360477; 17543278; 17726024; 18198175; 18430728; 18498667; 18519681; 18550668; 18939995; 19147545; 20388777; 20595392; 21057531; 21398617; 21478911; 21586612; 21840932; 22306293; 24793791; 25417160; 25961936; 26028030;…	365	71	3065		Fer	Fer	P70451	mouse	X	X	4093; 9145; 4324; 9131; 9138; 4323; 4074; 4113; 8119; 52075	HNSCC	increased	21281788	365	71	3065	9145; 4324; 4113; 9131; 4093; 9138; 4074; 4323; 8119; 52075
STAT3	P40763	Y705	0.999978	26109	1.12047	0.137936	8.12307	9.05249	1.89173e-05	7.21364e-05	Significant	14.9186	15.0336	14.9995	14.9226	13.4095	14.0756	13.7616	13.9943		DPGsAAPyLktKFIC	228	51	2767	4093; 9145; 4324; 9131; 9138; 4323; 4074; 4113; 8119; 52075	DNA-binding; Motility/polarity/chemotaxis; Nuclear receptor co-regulator; Transcription factor	activity, induced; protein degradation; molecular association, regulation; intracellular localization; phosphorylation	cell cycle regulation; carcinogenesis, induced; cell motility, induced; transcription, induced; signaling pathway regulation; transcription, altered; cell differentiation, altered; cell growth, induced; apoptosis, inhibited; cell motility, altered; autophagy, inhibited; cell adhesion, altered; transcription, inhibited; cell growth, altered	DDX5(INDUCES); NPM1(INDUCES); PKCD(INDUCES); PLCG1(INDUCES); PIAS3(INDUCES); STAT3(INDUCES); STAT1(INDUCES)	DNA(INDUCES)	10845908; 11350938; 11470914; 11536047; 12384432; 12637586; 12684046; 14551213; 15007380; 15077188; 15151905; 15155836; 15465816; 15950906; 16651438; 16951338; 17202361; 17276988; 17360477; 17543278; 17726024; 18198175; 18430728; 18498667; 18519681; 18550668; 18939995; 19147545; 20388777; 20595392; 21057531; 21398617; 21478911; 21586612; 21840932; 22306293; 24793791; 25417160; 25961936; 26028030;…	365	71	3065		Fer	Fer	P70451	mouse	X	X	4093; 9145; 4324; 9131; 9138; 4323; 4074; 4113; 8119; 52075	non-Hodgkin's lymphoma	increased	30054295	365	71	3065	9145; 4324; 4113; 9131; 4093; 9138; 4074; 4323; 8119; 52075
STAT3	P40763	Y705	0.999978	26109	1.12047	0.137936	8.12307	9.05249	1.89173e-05	7.21364e-05	Significant	14.9186	15.0336	14.9995	14.9226	13.4095	14.0756	13.7616	13.9943		DPGsAAPyLktKFIC	228	51	2767	4093; 9145; 4324; 9131; 9138; 4323; 4074; 4113; 8119; 52075	DNA-binding; Motility/polarity/chemotaxis; Nuclear receptor co-regulator; Transcription factor	activity, induced; protein degradation; molecular association, regulation; intracellular localization; phosphorylation	cell cycle regulation; carcinogenesis, induced; cell motility, induced; transcription, induced; signaling pathway regulation; transcription, altered; cell differentiation, altered; cell growth, induced; apoptosis, inhibited; cell motility, altered; autophagy, inhibited; cell adhesion, altered; transcription, inhibited; cell growth, altered	DDX5(INDUCES); NPM1(INDUCES); PKCD(INDUCES); PLCG1(INDUCES); PIAS3(INDUCES); STAT3(INDUCES); STAT1(INDUCES)	DNA(INDUCES)	10845908; 11350938; 11470914; 11536047; 12384432; 12637586; 12684046; 14551213; 15007380; 15077188; 15151905; 15155836; 15465816; 15950906; 16651438; 16951338; 17202361; 17276988; 17360477; 17543278; 17726024; 18198175; 18430728; 18498667; 18519681; 18550668; 18939995; 19147545; 20388777; 20595392; 21057531; 21398617; 21478911; 21586612; 21840932; 22306293; 24793791; 25417160; 25961936; 26028030;…	365	71	3065		Fer	Fer	P70451	mouse	X	X	4093; 9145; 4324; 9131; 9138; 4323; 4074; 4113; 8119; 52075	clear cell kidney cancer	increased	24615012	365	71	3065	9145; 4324; 4113; 9131; 4093; 9138; 4074; 4323; 8119; 52075
STAT3	P40763	Y705	0.999978	26109	1.12047	0.137936	8.12307	9.05249	1.89173e-05	7.21364e-05	Significant	14.9186	15.0336	14.9995	14.9226	13.4095	14.0756	13.7616	13.9943		DPGsAAPyLktKFIC	228	51	2767	4093; 9145; 4324; 9131; 9138; 4323; 4074; 4113; 8119; 52075	DNA-binding; Motility/polarity/chemotaxis; Nuclear receptor co-regulator; Transcription factor	activity, induced; protein degradation; molecular association, regulation; intracellular localization; phosphorylation	cell cycle regulation; carcinogenesis, induced; cell motility, induced; transcription, induced; signaling pathway regulation; transcription, altered; cell differentiation, altered; cell growth, induced; apoptosis, inhibited; cell motility, altered; autophagy, inhibited; cell adhesion, altered; transcription, inhibited; cell growth, altered	DDX5(INDUCES); NPM1(INDUCES); PKCD(INDUCES); PLCG1(INDUCES); PIAS3(INDUCES); STAT3(INDUCES); STAT1(INDUCES)	DNA(INDUCES)	10845908; 11350938; 11470914; 11536047; 12384432; 12637586; 12684046; 14551213; 15007380; 15077188; 15151905; 15155836; 15465816; 15950906; 16651438; 16951338; 17202361; 17276988; 17360477; 17543278; 17726024; 18198175; 18430728; 18498667; 18519681; 18550668; 18939995; 19147545; 20388777; 20595392; 21057531; 21398617; 21478911; 21586612; 21840932; 22306293; 24793791; 25417160; 25961936; 26028030;…	365	71	3065		RET	Ret iso3	Q15300	human	X		4093; 9145; 4324; 9131; 9138; 4323; 4074; 4113; 8119; 52075	prostate cancer	increased	19147545	365	71	3065	9145; 4324; 4113; 9131; 4093; 9138; 4074; 4323; 8119; 52075
STAT3	P40763	Y705	0.999978	26109	1.12047	0.137936	8.12307	9.05249	1.89173e-05	7.21364e-05	Significant	14.9186	15.0336	14.9995	14.9226	13.4095	14.0756	13.7616	13.9943		DPGsAAPyLktKFIC	228	51	2767	4093; 9145; 4324; 9131; 9138; 4323; 4074; 4113; 8119; 52075	DNA-binding; Motility/polarity/chemotaxis; Nuclear receptor co-regulator; Transcription factor	activity, induced; protein degradation; molecular association, regulation; intracellular localization; phosphorylation	cell cycle regulation; carcinogenesis, induced; cell motility, induced; transcription, induced; signaling pathway regulation; transcription, altered; cell differentiation, altered; cell growth, induced; apoptosis, inhibited; cell motility, altered; autophagy, inhibited; cell adhesion, altered; transcription, inhibited; cell growth, altered	DDX5(INDUCES); NPM1(INDUCES); PKCD(INDUCES); PLCG1(INDUCES); PIAS3(INDUCES); STAT3(INDUCES); STAT1(INDUCES)	DNA(INDUCES)	10845908; 11350938; 11470914; 11536047; 12384432; 12637586; 12684046; 14551213; 15007380; 15077188; 15151905; 15155836; 15465816; 15950906; 16651438; 16951338; 17202361; 17276988; 17360477; 17543278; 17726024; 18198175; 18430728; 18498667; 18519681; 18550668; 18939995; 19147545; 20388777; 20595392; 21057531; 21398617; 21478911; 21586612; 21840932; 22306293; 24793791; 25417160; 25961936; 26028030;…	365	71	3065		RET	Ret iso3	Q15300	human	X		4093; 9145; 4324; 9131; 9138; 4323; 4074; 4113; 8119; 52075	breast cancer	increased	18353781	365	71	3065	9145; 4324; 4113; 9131; 4093; 9138; 4074; 4323; 8119; 52075
STAT3	P40763	Y705	0.999978	26109	1.12047	0.137936	8.12307	9.05249	1.89173e-05	7.21364e-05	Significant	14.9186	15.0336	14.9995	14.9226	13.4095	14.0756	13.7616	13.9943		DPGsAAPyLktKFIC	228	51	2767	4093; 9145; 4324; 9131; 9138; 4323; 4074; 4113; 8119; 52075	DNA-binding; Motility/polarity/chemotaxis; Nuclear receptor co-regulator; Transcription factor	activity, induced; protein degradation; molecular association, regulation; intracellular localization; phosphorylation	cell cycle regulation; carcinogenesis, induced; cell motility, induced; transcription, induced; signaling pathway regulation; transcription, altered; cell differentiation, altered; cell growth, induced; apoptosis, inhibited; cell motility, altered; autophagy, inhibited; cell adhesion, altered; transcription, inhibited; cell growth, altered	DDX5(INDUCES); NPM1(INDUCES); PKCD(INDUCES); PLCG1(INDUCES); PIAS3(INDUCES); STAT3(INDUCES); STAT1(INDUCES)	DNA(INDUCES)	10845908; 11350938; 11470914; 11536047; 12384432; 12637586; 12684046; 14551213; 15007380; 15077188; 15151905; 15155836; 15465816; 15950906; 16651438; 16951338; 17202361; 17276988; 17360477; 17543278; 17726024; 18198175; 18430728; 18498667; 18519681; 18550668; 18939995; 19147545; 20388777; 20595392; 21057531; 21398617; 21478911; 21586612; 21840932; 22306293; 24793791; 25417160; 25961936; 26028030;…	365	71	3065		RET	Ret iso3	Q15300	human	X		4093; 9145; 4324; 9131; 9138; 4323; 4074; 4113; 8119; 52075	pancreatic carcinoma	increased	18519681	365	71	3065	9145; 4324; 4113; 9131; 4093; 9138; 4074; 4323; 8119; 52075
STAT3	P40763	Y705	0.999978	26109	1.12047	0.137936	8.12307	9.05249	1.89173e-05	7.21364e-05	Significant	14.9186	15.0336	14.9995	14.9226	13.4095	14.0756	13.7616	13.9943		DPGsAAPyLktKFIC	228	51	2767	4093; 9145; 4324; 9131; 9138; 4323; 4074; 4113; 8119; 52075	DNA-binding; Motility/polarity/chemotaxis; Nuclear receptor co-regulator; Transcription factor	activity, induced; protein degradation; molecular association, regulation; intracellular localization; phosphorylation	cell cycle regulation; carcinogenesis, induced; cell motility, induced; transcription, induced; signaling pathway regulation; transcription, altered; cell differentiation, altered; cell growth, induced; apoptosis, inhibited; cell motility, altered; autophagy, inhibited; cell adhesion, altered; transcription, inhibited; cell growth, altered	DDX5(INDUCES); NPM1(INDUCES); PKCD(INDUCES); PLCG1(INDUCES); PIAS3(INDUCES); STAT3(INDUCES); STAT1(INDUCES)	DNA(INDUCES)	10845908; 11350938; 11470914; 11536047; 12384432; 12637586; 12684046; 14551213; 15007380; 15077188; 15151905; 15155836; 15465816; 15950906; 16651438; 16951338; 17202361; 17276988; 17360477; 17543278; 17726024; 18198175; 18430728; 18498667; 18519681; 18550668; 18939995; 19147545; 20388777; 20595392; 21057531; 21398617; 21478911; 21586612; 21840932; 22306293; 24793791; 25417160; 25961936; 26028030;…	365	71	3065		RET	Ret iso3	Q15300	human	X		4093; 9145; 4324; 9131; 9138; 4323; 4074; 4113; 8119; 52075	glioblastoma	increased	20455003	365	71	3065	9145; 4324; 4113; 9131; 4093; 9138; 4074; 4323; 8119; 52075
STAT3	P40763	Y705	0.999978	26109	1.12047	0.137936	8.12307	9.05249	1.89173e-05	7.21364e-05	Significant	14.9186	15.0336	14.9995	14.9226	13.4095	14.0756	13.7616	13.9943		DPGsAAPyLktKFIC	228	51	2767	4093; 9145; 4324; 9131; 9138; 4323; 4074; 4113; 8119; 52075	DNA-binding; Motility/polarity/chemotaxis; Nuclear receptor co-regulator; Transcription factor	activity, induced; protein degradation; molecular association, regulation; intracellular localization; phosphorylation	cell cycle regulation; carcinogenesis, induced; cell motility, induced; transcription, induced; signaling pathway regulation; transcription, altered; cell differentiation, altered; cell growth, induced; apoptosis, inhibited; cell motility, altered; autophagy, inhibited; cell adhesion, altered; transcription, inhibited; cell growth, altered	DDX5(INDUCES); NPM1(INDUCES); PKCD(INDUCES); PLCG1(INDUCES); PIAS3(INDUCES); STAT3(INDUCES); STAT1(INDUCES)	DNA(INDUCES)	10845908; 11350938; 11470914; 11536047; 12384432; 12637586; 12684046; 14551213; 15007380; 15077188; 15151905; 15155836; 15465816; 15950906; 16651438; 16951338; 17202361; 17276988; 17360477; 17543278; 17726024; 18198175; 18430728; 18498667; 18519681; 18550668; 18939995; 19147545; 20388777; 20595392; 21057531; 21398617; 21478911; 21586612; 21840932; 22306293; 24793791; 25417160; 25961936; 26028030;…	365	71	3065		RET	Ret iso3	Q15300	human	X		4093; 9145; 4324; 9131; 9138; 4323; 4074; 4113; 8119; 52075	breast cancer	increased	17967179	365	71	3065	9145; 4324; 4113; 9131; 4093; 9138; 4074; 4323; 8119; 52075
STAT3	P40763	Y705	0.999978	26109	1.12047	0.137936	8.12307	9.05249	1.89173e-05	7.21364e-05	Significant	14.9186	15.0336	14.9995	14.9226	13.4095	14.0756	13.7616	13.9943		DPGsAAPyLktKFIC	228	51	2767	4093; 9145; 4324; 9131; 9138; 4323; 4074; 4113; 8119; 52075	DNA-binding; Motility/polarity/chemotaxis; Nuclear receptor co-regulator; Transcription factor	activity, induced; protein degradation; molecular association, regulation; intracellular localization; phosphorylation	cell cycle regulation; carcinogenesis, induced; cell motility, induced; transcription, induced; signaling pathway regulation; transcription, altered; cell differentiation, altered; cell growth, induced; apoptosis, inhibited; cell motility, altered; autophagy, inhibited; cell adhesion, altered; transcription, inhibited; cell growth, altered	DDX5(INDUCES); NPM1(INDUCES); PKCD(INDUCES); PLCG1(INDUCES); PIAS3(INDUCES); STAT3(INDUCES); STAT1(INDUCES)	DNA(INDUCES)	10845908; 11350938; 11470914; 11536047; 12384432; 12637586; 12684046; 14551213; 15007380; 15077188; 15151905; 15155836; 15465816; 15950906; 16651438; 16951338; 17202361; 17276988; 17360477; 17543278; 17726024; 18198175; 18430728; 18498667; 18519681; 18550668; 18939995; 19147545; 20388777; 20595392; 21057531; 21398617; 21478911; 21586612; 21840932; 22306293; 24793791; 25417160; 25961936; 26028030;…	365	71	3065		RET	Ret iso3	Q15300	human	X		4093; 9145; 4324; 9131; 9138; 4323; 4074; 4113; 8119; 52075	bladder cancer	increased	18939995	365	71	3065	9145; 4324; 4113; 9131; 4093; 9138; 4074; 4323; 8119; 52075
STAT3	P40763	Y705	0.999978	26109	1.12047	0.137936	8.12307	9.05249	1.89173e-05	7.21364e-05	Significant	14.9186	15.0336	14.9995	14.9226	13.4095	14.0756	13.7616	13.9943		DPGsAAPyLktKFIC	228	51	2767	4093; 9145; 4324; 9131; 9138; 4323; 4074; 4113; 8119; 52075	DNA-binding; Motility/polarity/chemotaxis; Nuclear receptor co-regulator; Transcription factor	activity, induced; protein degradation; molecular association, regulation; intracellular localization; phosphorylation	cell cycle regulation; carcinogenesis, induced; cell motility, induced; transcription, induced; signaling pathway regulation; transcription, altered; cell differentiation, altered; cell growth, induced; apoptosis, inhibited; cell motility, altered; autophagy, inhibited; cell adhesion, altered; transcription, inhibited; cell growth, altered	DDX5(INDUCES); NPM1(INDUCES); PKCD(INDUCES); PLCG1(INDUCES); PIAS3(INDUCES); STAT3(INDUCES); STAT1(INDUCES)	DNA(INDUCES)	10845908; 11350938; 11470914; 11536047; 12384432; 12637586; 12684046; 14551213; 15007380; 15077188; 15151905; 15155836; 15465816; 15950906; 16651438; 16951338; 17202361; 17276988; 17360477; 17543278; 17726024; 18198175; 18430728; 18498667; 18519681; 18550668; 18939995; 19147545; 20388777; 20595392; 21057531; 21398617; 21478911; 21586612; 21840932; 22306293; 24793791; 25417160; 25961936; 26028030;…	365	71	3065		RET	Ret iso3	Q15300	human	X		4093; 9145; 4324; 9131; 9138; 4323; 4074; 4113; 8119; 52075	hepatocellular carcinoma	increased	22153071	365	71	3065	9145; 4324; 4113; 9131; 4093; 9138; 4074; 4323; 8119; 52075
STAT3	P40763	Y705	0.999978	26109	1.12047	0.137936	8.12307	9.05249	1.89173e-05	7.21364e-05	Significant	14.9186	15.0336	14.9995	14.9226	13.4095	14.0756	13.7616	13.9943		DPGsAAPyLktKFIC	228	51	2767	4093; 9145; 4324; 9131; 9138; 4323; 4074; 4113; 8119; 52075	DNA-binding; Motility/polarity/chemotaxis; Nuclear receptor co-regulator; Transcription factor	activity, induced; protein degradation; molecular association, regulation; intracellular localization; phosphorylation	cell cycle regulation; carcinogenesis, induced; cell motility, induced; transcription, induced; signaling pathway regulation; transcription, altered; cell differentiation, altered; cell growth, induced; apoptosis, inhibited; cell motility, altered; autophagy, inhibited; cell adhesion, altered; transcription, inhibited; cell growth, altered	DDX5(INDUCES); NPM1(INDUCES); PKCD(INDUCES); PLCG1(INDUCES); PIAS3(INDUCES); STAT3(INDUCES); STAT1(INDUCES)	DNA(INDUCES)	10845908; 11350938; 11470914; 11536047; 12384432; 12637586; 12684046; 14551213; 15007380; 15077188; 15151905; 15155836; 15465816; 15950906; 16651438; 16951338; 17202361; 17276988; 17360477; 17543278; 17726024; 18198175; 18430728; 18498667; 18519681; 18550668; 18939995; 19147545; 20388777; 20595392; 21057531; 21398617; 21478911; 21586612; 21840932; 22306293; 24793791; 25417160; 25961936; 26028030;…	365	71	3065		RET	Ret iso3	Q15300	human	X		4093; 9145; 4324; 9131; 9138; 4323; 4074; 4113; 8119; 52075	neurofibromatosis type 1	increased	23318430	365	71	3065	9145; 4324; 4113; 9131; 4093; 9138; 4074; 4323; 8119; 52075
STAT3	P40763	Y705	0.999978	26109	1.12047	0.137936	8.12307	9.05249	1.89173e-05	7.21364e-05	Significant	14.9186	15.0336	14.9995	14.9226	13.4095	14.0756	13.7616	13.9943		DPGsAAPyLktKFIC	228	51	2767	4093; 9145; 4324; 9131; 9138; 4323; 4074; 4113; 8119; 52075	DNA-binding; Motility/polarity/chemotaxis; Nuclear receptor co-regulator; Transcription factor	activity, induced; protein degradation; molecular association, regulation; intracellular localization; phosphorylation	cell cycle regulation; carcinogenesis, induced; cell motility, induced; transcription, induced; signaling pathway regulation; transcription, altered; cell differentiation, altered; cell growth, induced; apoptosis, inhibited; cell motility, altered; autophagy, inhibited; cell adhesion, altered; transcription, inhibited; cell growth, altered	DDX5(INDUCES); NPM1(INDUCES); PKCD(INDUCES); PLCG1(INDUCES); PIAS3(INDUCES); STAT3(INDUCES); STAT1(INDUCES)	DNA(INDUCES)	10845908; 11350938; 11470914; 11536047; 12384432; 12637586; 12684046; 14551213; 15007380; 15077188; 15151905; 15155836; 15465816; 15950906; 16651438; 16951338; 17202361; 17276988; 17360477; 17543278; 17726024; 18198175; 18430728; 18498667; 18519681; 18550668; 18939995; 19147545; 20388777; 20595392; 21057531; 21398617; 21478911; 21586612; 21840932; 22306293; 24793791; 25417160; 25961936; 26028030;…	365	71	3065		RET	Ret iso3	Q15300	human	X		4093; 9145; 4324; 9131; 9138; 4323; 4074; 4113; 8119; 52075	fibrosarcoma of soft tissue	increased	21575192	365	71	3065	9145; 4324; 4113; 9131; 4093; 9138; 4074; 4323; 8119; 52075
STAT3	P40763	Y705	0.999978	26109	1.12047	0.137936	8.12307	9.05249	1.89173e-05	7.21364e-05	Significant	14.9186	15.0336	14.9995	14.9226	13.4095	14.0756	13.7616	13.9943		DPGsAAPyLktKFIC	228	51	2767	4093; 9145; 4324; 9131; 9138; 4323; 4074; 4113; 8119; 52075	DNA-binding; Motility/polarity/chemotaxis; Nuclear receptor co-regulator; Transcription factor	activity, induced; protein degradation; molecular association, regulation; intracellular localization; phosphorylation	cell cycle regulation; carcinogenesis, induced; cell motility, induced; transcription, induced; signaling pathway regulation; transcription, altered; cell differentiation, altered; cell growth, induced; apoptosis, inhibited; cell motility, altered; autophagy, inhibited; cell adhesion, altered; transcription, inhibited; cell growth, altered	DDX5(INDUCES); NPM1(INDUCES); PKCD(INDUCES); PLCG1(INDUCES); PIAS3(INDUCES); STAT3(INDUCES); STAT1(INDUCES)	DNA(INDUCES)	10845908; 11350938; 11470914; 11536047; 12384432; 12637586; 12684046; 14551213; 15007380; 15077188; 15151905; 15155836; 15465816; 15950906; 16651438; 16951338; 17202361; 17276988; 17360477; 17543278; 17726024; 18198175; 18430728; 18498667; 18519681; 18550668; 18939995; 19147545; 20388777; 20595392; 21057531; 21398617; 21478911; 21586612; 21840932; 22306293; 24793791; 25417160; 25961936; 26028030;…	365	71	3065		RET	Ret iso3	Q15300	human	X		4093; 9145; 4324; 9131; 9138; 4323; 4074; 4113; 8119; 52075	colorectal carcinoma	increased	21166956	365	71	3065	9145; 4324; 4113; 9131; 4093; 9138; 4074; 4323; 8119; 52075
STAT3	P40763	Y705	0.999978	26109	1.12047	0.137936	8.12307	9.05249	1.89173e-05	7.21364e-05	Significant	14.9186	15.0336	14.9995	14.9226	13.4095	14.0756	13.7616	13.9943		DPGsAAPyLktKFIC	228	51	2767	4093; 9145; 4324; 9131; 9138; 4323; 4074; 4113; 8119; 52075	DNA-binding; Motility/polarity/chemotaxis; Nuclear receptor co-regulator; Transcription factor	activity, induced; protein degradation; molecular association, regulation; intracellular localization; phosphorylation	cell cycle regulation; carcinogenesis, induced; cell motility, induced; transcription, induced; signaling pathway regulation; transcription, altered; cell differentiation, altered; cell growth, induced; apoptosis, inhibited; cell motility, altered; autophagy, inhibited; cell adhesion, altered; transcription, inhibited; cell growth, altered	DDX5(INDUCES); NPM1(INDUCES); PKCD(INDUCES); PLCG1(INDUCES); PIAS3(INDUCES); STAT3(INDUCES); STAT1(INDUCES)	DNA(INDUCES)	10845908; 11350938; 11470914; 11536047; 12384432; 12637586; 12684046; 14551213; 15007380; 15077188; 15151905; 15155836; 15465816; 15950906; 16651438; 16951338; 17202361; 17276988; 17360477; 17543278; 17726024; 18198175; 18430728; 18498667; 18519681; 18550668; 18939995; 19147545; 20388777; 20595392; 21057531; 21398617; 21478911; 21586612; 21840932; 22306293; 24793791; 25417160; 25961936; 26028030;…	365	71	3065		RET	Ret iso3	Q15300	human	X		4093; 9145; 4324; 9131; 9138; 4323; 4074; 4113; 8119; 52075	HNSCC	increased	21281788	365	71	3065	9145; 4324; 4113; 9131; 4093; 9138; 4074; 4323; 8119; 52075
STAT3	P40763	Y705	0.999978	26109	1.12047	0.137936	8.12307	9.05249	1.89173e-05	7.21364e-05	Significant	14.9186	15.0336	14.9995	14.9226	13.4095	14.0756	13.7616	13.9943		DPGsAAPyLktKFIC	228	51	2767	4093; 9145; 4324; 9131; 9138; 4323; 4074; 4113; 8119; 52075	DNA-binding; Motility/polarity/chemotaxis; Nuclear receptor co-regulator; Transcription factor	activity, induced; protein degradation; molecular association, regulation; intracellular localization; phosphorylation	cell cycle regulation; carcinogenesis, induced; cell motility, induced; transcription, induced; signaling pathway regulation; transcription, altered; cell differentiation, altered; cell growth, induced; apoptosis, inhibited; cell motility, altered; autophagy, inhibited; cell adhesion, altered; transcription, inhibited; cell growth, altered	DDX5(INDUCES); NPM1(INDUCES); PKCD(INDUCES); PLCG1(INDUCES); PIAS3(INDUCES); STAT3(INDUCES); STAT1(INDUCES)	DNA(INDUCES)	10845908; 11350938; 11470914; 11536047; 12384432; 12637586; 12684046; 14551213; 15007380; 15077188; 15151905; 15155836; 15465816; 15950906; 16651438; 16951338; 17202361; 17276988; 17360477; 17543278; 17726024; 18198175; 18430728; 18498667; 18519681; 18550668; 18939995; 19147545; 20388777; 20595392; 21057531; 21398617; 21478911; 21586612; 21840932; 22306293; 24793791; 25417160; 25961936; 26028030;…	365	71	3065		RET	Ret iso3	Q15300	human	X		4093; 9145; 4324; 9131; 9138; 4323; 4074; 4113; 8119; 52075	non-Hodgkin's lymphoma	increased	30054295	365	71	3065	9145; 4324; 4113; 9131; 4093; 9138; 4074; 4323; 8119; 52075
STAT3	P40763	Y705	0.999978	26109	1.12047	0.137936	8.12307	9.05249	1.89173e-05	7.21364e-05	Significant	14.9186	15.0336	14.9995	14.9226	13.4095	14.0756	13.7616	13.9943		DPGsAAPyLktKFIC	228	51	2767	4093; 9145; 4324; 9131; 9138; 4323; 4074; 4113; 8119; 52075	DNA-binding; Motility/polarity/chemotaxis; Nuclear receptor co-regulator; Transcription factor	activity, induced; protein degradation; molecular association, regulation; intracellular localization; phosphorylation	cell cycle regulation; carcinogenesis, induced; cell motility, induced; transcription, induced; signaling pathway regulation; transcription, altered; cell differentiation, altered; cell growth, induced; apoptosis, inhibited; cell motility, altered; autophagy, inhibited; cell adhesion, altered; transcription, inhibited; cell growth, altered	DDX5(INDUCES); NPM1(INDUCES); PKCD(INDUCES); PLCG1(INDUCES); PIAS3(INDUCES); STAT3(INDUCES); STAT1(INDUCES)	DNA(INDUCES)	10845908; 11350938; 11470914; 11536047; 12384432; 12637586; 12684046; 14551213; 15007380; 15077188; 15151905; 15155836; 15465816; 15950906; 16651438; 16951338; 17202361; 17276988; 17360477; 17543278; 17726024; 18198175; 18430728; 18498667; 18519681; 18550668; 18939995; 19147545; 20388777; 20595392; 21057531; 21398617; 21478911; 21586612; 21840932; 22306293; 24793791; 25417160; 25961936; 26028030;…	365	71	3065		RET	Ret iso3	Q15300	human	X		4093; 9145; 4324; 9131; 9138; 4323; 4074; 4113; 8119; 52075	clear cell kidney cancer	increased	24615012	365	71	3065	9145; 4324; 4113; 9131; 4093; 9138; 4074; 4323; 8119; 52075
STAT3	P40763	Y705	0.999978	26109	1.12047	0.137936	8.12307	9.05249	1.89173e-05	7.21364e-05	Significant	14.9186	15.0336	14.9995	14.9226	13.4095	14.0756	13.7616	13.9943		DPGsAAPyLktKFIC	228	51	2767	4093; 9145; 4324; 9131; 9138; 4323; 4074; 4113; 8119; 52075	DNA-binding; Motility/polarity/chemotaxis; Nuclear receptor co-regulator; Transcription factor	activity, induced; protein degradation; molecular association, regulation; intracellular localization; phosphorylation	cell cycle regulation; carcinogenesis, induced; cell motility, induced; transcription, induced; signaling pathway regulation; transcription, altered; cell differentiation, altered; cell growth, induced; apoptosis, inhibited; cell motility, altered; autophagy, inhibited; cell adhesion, altered; transcription, inhibited; cell growth, altered	DDX5(INDUCES); NPM1(INDUCES); PKCD(INDUCES); PLCG1(INDUCES); PIAS3(INDUCES); STAT3(INDUCES); STAT1(INDUCES)	DNA(INDUCES)	10845908; 11350938; 11470914; 11536047; 12384432; 12637586; 12684046; 14551213; 15007380; 15077188; 15151905; 15155836; 15465816; 15950906; 16651438; 16951338; 17202361; 17276988; 17360477; 17543278; 17726024; 18198175; 18430728; 18498667; 18519681; 18550668; 18939995; 19147545; 20388777; 20595392; 21057531; 21398617; 21478911; 21586612; 21840932; 22306293; 24793791; 25417160; 25961936; 26028030;…	365	71	3065		JAK2	JAK2	O60674	human	X		4093; 9145; 4324; 9131; 9138; 4323; 4074; 4113; 8119; 52075	prostate cancer	increased	19147545	365	71	3065	9145; 4324; 4113; 9131; 4093; 9138; 4074; 4323; 8119; 52075
STAT3	P40763	Y705	0.999978	26109	1.12047	0.137936	8.12307	9.05249	1.89173e-05	7.21364e-05	Significant	14.9186	15.0336	14.9995	14.9226	13.4095	14.0756	13.7616	13.9943		DPGsAAPyLktKFIC	228	51	2767	4093; 9145; 4324; 9131; 9138; 4323; 4074; 4113; 8119; 52075	DNA-binding; Motility/polarity/chemotaxis; Nuclear receptor co-regulator; Transcription factor	activity, induced; protein degradation; molecular association, regulation; intracellular localization; phosphorylation	cell cycle regulation; carcinogenesis, induced; cell motility, induced; transcription, induced; signaling pathway regulation; transcription, altered; cell differentiation, altered; cell growth, induced; apoptosis, inhibited; cell motility, altered; autophagy, inhibited; cell adhesion, altered; transcription, inhibited; cell growth, altered	DDX5(INDUCES); NPM1(INDUCES); PKCD(INDUCES); PLCG1(INDUCES); PIAS3(INDUCES); STAT3(INDUCES); STAT1(INDUCES)	DNA(INDUCES)	10845908; 11350938; 11470914; 11536047; 12384432; 12637586; 12684046; 14551213; 15007380; 15077188; 15151905; 15155836; 15465816; 15950906; 16651438; 16951338; 17202361; 17276988; 17360477; 17543278; 17726024; 18198175; 18430728; 18498667; 18519681; 18550668; 18939995; 19147545; 20388777; 20595392; 21057531; 21398617; 21478911; 21586612; 21840932; 22306293; 24793791; 25417160; 25961936; 26028030;…	365	71	3065		JAK2	JAK2	O60674	human	X		4093; 9145; 4324; 9131; 9138; 4323; 4074; 4113; 8119; 52075	breast cancer	increased	18353781	365	71	3065	9145; 4324; 4113; 9131; 4093; 9138; 4074; 4323; 8119; 52075
STAT3	P40763	Y705	0.999978	26109	1.12047	0.137936	8.12307	9.05249	1.89173e-05	7.21364e-05	Significant	14.9186	15.0336	14.9995	14.9226	13.4095	14.0756	13.7616	13.9943		DPGsAAPyLktKFIC	228	51	2767	4093; 9145; 4324; 9131; 9138; 4323; 4074; 4113; 8119; 52075	DNA-binding; Motility/polarity/chemotaxis; Nuclear receptor co-regulator; Transcription factor	activity, induced; protein degradation; molecular association, regulation; intracellular localization; phosphorylation	cell cycle regulation; carcinogenesis, induced; cell motility, induced; transcription, induced; signaling pathway regulation; transcription, altered; cell differentiation, altered; cell growth, induced; apoptosis, inhibited; cell motility, altered; autophagy, inhibited; cell adhesion, altered; transcription, inhibited; cell growth, altered	DDX5(INDUCES); NPM1(INDUCES); PKCD(INDUCES); PLCG1(INDUCES); PIAS3(INDUCES); STAT3(INDUCES); STAT1(INDUCES)	DNA(INDUCES)	10845908; 11350938; 11470914; 11536047; 12384432; 12637586; 12684046; 14551213; 15007380; 15077188; 15151905; 15155836; 15465816; 15950906; 16651438; 16951338; 17202361; 17276988; 17360477; 17543278; 17726024; 18198175; 18430728; 18498667; 18519681; 18550668; 18939995; 19147545; 20388777; 20595392; 21057531; 21398617; 21478911; 21586612; 21840932; 22306293; 24793791; 25417160; 25961936; 26028030;…	365	71	3065		JAK2	JAK2	O60674	human	X		4093; 9145; 4324; 9131; 9138; 4323; 4074; 4113; 8119; 52075	pancreatic carcinoma	increased	18519681	365	71	3065	9145; 4324; 4113; 9131; 4093; 9138; 4074; 4323; 8119; 52075
STAT3	P40763	Y705	0.999978	26109	1.12047	0.137936	8.12307	9.05249	1.89173e-05	7.21364e-05	Significant	14.9186	15.0336	14.9995	14.9226	13.4095	14.0756	13.7616	13.9943		DPGsAAPyLktKFIC	228	51	2767	4093; 9145; 4324; 9131; 9138; 4323; 4074; 4113; 8119; 52075	DNA-binding; Motility/polarity/chemotaxis; Nuclear receptor co-regulator; Transcription factor	activity, induced; protein degradation; molecular association, regulation; intracellular localization; phosphorylation	cell cycle regulation; carcinogenesis, induced; cell motility, induced; transcription, induced; signaling pathway regulation; transcription, altered; cell differentiation, altered; cell growth, induced; apoptosis, inhibited; cell motility, altered; autophagy, inhibited; cell adhesion, altered; transcription, inhibited; cell growth, altered	DDX5(INDUCES); NPM1(INDUCES); PKCD(INDUCES); PLCG1(INDUCES); PIAS3(INDUCES); STAT3(INDUCES); STAT1(INDUCES)	DNA(INDUCES)	10845908; 11350938; 11470914; 11536047; 12384432; 12637586; 12684046; 14551213; 15007380; 15077188; 15151905; 15155836; 15465816; 15950906; 16651438; 16951338; 17202361; 17276988; 17360477; 17543278; 17726024; 18198175; 18430728; 18498667; 18519681; 18550668; 18939995; 19147545; 20388777; 20595392; 21057531; 21398617; 21478911; 21586612; 21840932; 22306293; 24793791; 25417160; 25961936; 26028030;…	365	71	3065		JAK2	JAK2	O60674	human	X		4093; 9145; 4324; 9131; 9138; 4323; 4074; 4113; 8119; 52075	glioblastoma	increased	20455003	365	71	3065	9145; 4324; 4113; 9131; 4093; 9138; 4074; 4323; 8119; 52075
STAT3	P40763	Y705	0.999978	26109	1.12047	0.137936	8.12307	9.05249	1.89173e-05	7.21364e-05	Significant	14.9186	15.0336	14.9995	14.9226	13.4095	14.0756	13.7616	13.9943		DPGsAAPyLktKFIC	228	51	2767	4093; 9145; 4324; 9131; 9138; 4323; 4074; 4113; 8119; 52075	DNA-binding; Motility/polarity/chemotaxis; Nuclear receptor co-regulator; Transcription factor	activity, induced; protein degradation; molecular association, regulation; intracellular localization; phosphorylation	cell cycle regulation; carcinogenesis, induced; cell motility, induced; transcription, induced; signaling pathway regulation; transcription, altered; cell differentiation, altered; cell growth, induced; apoptosis, inhibited; cell motility, altered; autophagy, inhibited; cell adhesion, altered; transcription, inhibited; cell growth, altered	DDX5(INDUCES); NPM1(INDUCES); PKCD(INDUCES); PLCG1(INDUCES); PIAS3(INDUCES); STAT3(INDUCES); STAT1(INDUCES)	DNA(INDUCES)	10845908; 11350938; 11470914; 11536047; 12384432; 12637586; 12684046; 14551213; 15007380; 15077188; 15151905; 15155836; 15465816; 15950906; 16651438; 16951338; 17202361; 17276988; 17360477; 17543278; 17726024; 18198175; 18430728; 18498667; 18519681; 18550668; 18939995; 19147545; 20388777; 20595392; 21057531; 21398617; 21478911; 21586612; 21840932; 22306293; 24793791; 25417160; 25961936; 26028030;…	365	71	3065		JAK2	JAK2	O60674	human	X		4093; 9145; 4324; 9131; 9138; 4323; 4074; 4113; 8119; 52075	breast cancer	increased	17967179	365	71	3065	9145; 4324; 4113; 9131; 4093; 9138; 4074; 4323; 8119; 52075
STAT3	P40763	Y705	0.999978	26109	1.12047	0.137936	8.12307	9.05249	1.89173e-05	7.21364e-05	Significant	14.9186	15.0336	14.9995	14.9226	13.4095	14.0756	13.7616	13.9943		DPGsAAPyLktKFIC	228	51	2767	4093; 9145; 4324; 9131; 9138; 4323; 4074; 4113; 8119; 52075	DNA-binding; Motility/polarity/chemotaxis; Nuclear receptor co-regulator; Transcription factor	activity, induced; protein degradation; molecular association, regulation; intracellular localization; phosphorylation	cell cycle regulation; carcinogenesis, induced; cell motility, induced; transcription, induced; signaling pathway regulation; transcription, altered; cell differentiation, altered; cell growth, induced; apoptosis, inhibited; cell motility, altered; autophagy, inhibited; cell adhesion, altered; transcription, inhibited; cell growth, altered	DDX5(INDUCES); NPM1(INDUCES); PKCD(INDUCES); PLCG1(INDUCES); PIAS3(INDUCES); STAT3(INDUCES); STAT1(INDUCES)	DNA(INDUCES)	10845908; 11350938; 11470914; 11536047; 12384432; 12637586; 12684046; 14551213; 15007380; 15077188; 15151905; 15155836; 15465816; 15950906; 16651438; 16951338; 17202361; 17276988; 17360477; 17543278; 17726024; 18198175; 18430728; 18498667; 18519681; 18550668; 18939995; 19147545; 20388777; 20595392; 21057531; 21398617; 21478911; 21586612; 21840932; 22306293; 24793791; 25417160; 25961936; 26028030;…	365	71	3065		JAK2	JAK2	O60674	human	X		4093; 9145; 4324; 9131; 9138; 4323; 4074; 4113; 8119; 52075	bladder cancer	increased	18939995	365	71	3065	9145; 4324; 4113; 9131; 4093; 9138; 4074; 4323; 8119; 52075
STAT3	P40763	Y705	0.999978	26109	1.12047	0.137936	8.12307	9.05249	1.89173e-05	7.21364e-05	Significant	14.9186	15.0336	14.9995	14.9226	13.4095	14.0756	13.7616	13.9943		DPGsAAPyLktKFIC	228	51	2767	4093; 9145; 4324; 9131; 9138; 4323; 4074; 4113; 8119; 52075	DNA-binding; Motility/polarity/chemotaxis; Nuclear receptor co-regulator; Transcription factor	activity, induced; protein degradation; molecular association, regulation; intracellular localization; phosphorylation	cell cycle regulation; carcinogenesis, induced; cell motility, induced; transcription, induced; signaling pathway regulation; transcription, altered; cell differentiation, altered; cell growth, induced; apoptosis, inhibited; cell motility, altered; autophagy, inhibited; cell adhesion, altered; transcription, inhibited; cell growth, altered	DDX5(INDUCES); NPM1(INDUCES); PKCD(INDUCES); PLCG1(INDUCES); PIAS3(INDUCES); STAT3(INDUCES); STAT1(INDUCES)	DNA(INDUCES)	10845908; 11350938; 11470914; 11536047; 12384432; 12637586; 12684046; 14551213; 15007380; 15077188; 15151905; 15155836; 15465816; 15950906; 16651438; 16951338; 17202361; 17276988; 17360477; 17543278; 17726024; 18198175; 18430728; 18498667; 18519681; 18550668; 18939995; 19147545; 20388777; 20595392; 21057531; 21398617; 21478911; 21586612; 21840932; 22306293; 24793791; 25417160; 25961936; 26028030;…	365	71	3065		JAK2	JAK2	O60674	human	X		4093; 9145; 4324; 9131; 9138; 4323; 4074; 4113; 8119; 52075	hepatocellular carcinoma	increased	22153071	365	71	3065	9145; 4324; 4113; 9131; 4093; 9138; 4074; 4323; 8119; 52075
STAT3	P40763	Y705	0.999978	26109	1.12047	0.137936	8.12307	9.05249	1.89173e-05	7.21364e-05	Significant	14.9186	15.0336	14.9995	14.9226	13.4095	14.0756	13.7616	13.9943		DPGsAAPyLktKFIC	228	51	2767	4093; 9145; 4324; 9131; 9138; 4323; 4074; 4113; 8119; 52075	DNA-binding; Motility/polarity/chemotaxis; Nuclear receptor co-regulator; Transcription factor	activity, induced; protein degradation; molecular association, regulation; intracellular localization; phosphorylation	cell cycle regulation; carcinogenesis, induced; cell motility, induced; transcription, induced; signaling pathway regulation; transcription, altered; cell differentiation, altered; cell growth, induced; apoptosis, inhibited; cell motility, altered; autophagy, inhibited; cell adhesion, altered; transcription, inhibited; cell growth, altered	DDX5(INDUCES); NPM1(INDUCES); PKCD(INDUCES); PLCG1(INDUCES); PIAS3(INDUCES); STAT3(INDUCES); STAT1(INDUCES)	DNA(INDUCES)	10845908; 11350938; 11470914; 11536047; 12384432; 12637586; 12684046; 14551213; 15007380; 15077188; 15151905; 15155836; 15465816; 15950906; 16651438; 16951338; 17202361; 17276988; 17360477; 17543278; 17726024; 18198175; 18430728; 18498667; 18519681; 18550668; 18939995; 19147545; 20388777; 20595392; 21057531; 21398617; 21478911; 21586612; 21840932; 22306293; 24793791; 25417160; 25961936; 26028030;…	365	71	3065		JAK2	JAK2	O60674	human	X		4093; 9145; 4324; 9131; 9138; 4323; 4074; 4113; 8119; 52075	neurofibromatosis type 1	increased	23318430	365	71	3065	9145; 4324; 4113; 9131; 4093; 9138; 4074; 4323; 8119; 52075
STAT3	P40763	Y705	0.999978	26109	1.12047	0.137936	8.12307	9.05249	1.89173e-05	7.21364e-05	Significant	14.9186	15.0336	14.9995	14.9226	13.4095	14.0756	13.7616	13.9943		DPGsAAPyLktKFIC	228	51	2767	4093; 9145; 4324; 9131; 9138; 4323; 4074; 4113; 8119; 52075	DNA-binding; Motility/polarity/chemotaxis; Nuclear receptor co-regulator; Transcription factor	activity, induced; protein degradation; molecular association, regulation; intracellular localization; phosphorylation	cell cycle regulation; carcinogenesis, induced; cell motility, induced; transcription, induced; signaling pathway regulation; transcription, altered; cell differentiation, altered; cell growth, induced; apoptosis, inhibited; cell motility, altered; autophagy, inhibited; cell adhesion, altered; transcription, inhibited; cell growth, altered	DDX5(INDUCES); NPM1(INDUCES); PKCD(INDUCES); PLCG1(INDUCES); PIAS3(INDUCES); STAT3(INDUCES); STAT1(INDUCES)	DNA(INDUCES)	10845908; 11350938; 11470914; 11536047; 12384432; 12637586; 12684046; 14551213; 15007380; 15077188; 15151905; 15155836; 15465816; 15950906; 16651438; 16951338; 17202361; 17276988; 17360477; 17543278; 17726024; 18198175; 18430728; 18498667; 18519681; 18550668; 18939995; 19147545; 20388777; 20595392; 21057531; 21398617; 21478911; 21586612; 21840932; 22306293; 24793791; 25417160; 25961936; 26028030;…	365	71	3065		JAK2	JAK2	O60674	human	X		4093; 9145; 4324; 9131; 9138; 4323; 4074; 4113; 8119; 52075	fibrosarcoma of soft tissue	increased	21575192	365	71	3065	9145; 4324; 4113; 9131; 4093; 9138; 4074; 4323; 8119; 52075
STAT3	P40763	Y705	0.999978	26109	1.12047	0.137936	8.12307	9.05249	1.89173e-05	7.21364e-05	Significant	14.9186	15.0336	14.9995	14.9226	13.4095	14.0756	13.7616	13.9943		DPGsAAPyLktKFIC	228	51	2767	4093; 9145; 4324; 9131; 9138; 4323; 4074; 4113; 8119; 52075	DNA-binding; Motility/polarity/chemotaxis; Nuclear receptor co-regulator; Transcription factor	activity, induced; protein degradation; molecular association, regulation; intracellular localization; phosphorylation	cell cycle regulation; carcinogenesis, induced; cell motility, induced; transcription, induced; signaling pathway regulation; transcription, altered; cell differentiation, altered; cell growth, induced; apoptosis, inhibited; cell motility, altered; autophagy, inhibited; cell adhesion, altered; transcription, inhibited; cell growth, altered	DDX5(INDUCES); NPM1(INDUCES); PKCD(INDUCES); PLCG1(INDUCES); PIAS3(INDUCES); STAT3(INDUCES); STAT1(INDUCES)	DNA(INDUCES)	10845908; 11350938; 11470914; 11536047; 12384432; 12637586; 12684046; 14551213; 15007380; 15077188; 15151905; 15155836; 15465816; 15950906; 16651438; 16951338; 17202361; 17276988; 17360477; 17543278; 17726024; 18198175; 18430728; 18498667; 18519681; 18550668; 18939995; 19147545; 20388777; 20595392; 21057531; 21398617; 21478911; 21586612; 21840932; 22306293; 24793791; 25417160; 25961936; 26028030;…	365	71	3065		JAK2	JAK2	O60674	human	X		4093; 9145; 4324; 9131; 9138; 4323; 4074; 4113; 8119; 52075	colorectal carcinoma	increased	21166956	365	71	3065	9145; 4324; 4113; 9131; 4093; 9138; 4074; 4323; 8119; 52075
STAT3	P40763	Y705	0.999978	26109	1.12047	0.137936	8.12307	9.05249	1.89173e-05	7.21364e-05	Significant	14.9186	15.0336	14.9995	14.9226	13.4095	14.0756	13.7616	13.9943		DPGsAAPyLktKFIC	228	51	2767	4093; 9145; 4324; 9131; 9138; 4323; 4074; 4113; 8119; 52075	DNA-binding; Motility/polarity/chemotaxis; Nuclear receptor co-regulator; Transcription factor	activity, induced; protein degradation; molecular association, regulation; intracellular localization; phosphorylation	cell cycle regulation; carcinogenesis, induced; cell motility, induced; transcription, induced; signaling pathway regulation; transcription, altered; cell differentiation, altered; cell growth, induced; apoptosis, inhibited; cell motility, altered; autophagy, inhibited; cell adhesion, altered; transcription, inhibited; cell growth, altered	DDX5(INDUCES); NPM1(INDUCES); PKCD(INDUCES); PLCG1(INDUCES); PIAS3(INDUCES); STAT3(INDUCES); STAT1(INDUCES)	DNA(INDUCES)	10845908; 11350938; 11470914; 11536047; 12384432; 12637586; 12684046; 14551213; 15007380; 15077188; 15151905; 15155836; 15465816; 15950906; 16651438; 16951338; 17202361; 17276988; 17360477; 17543278; 17726024; 18198175; 18430728; 18498667; 18519681; 18550668; 18939995; 19147545; 20388777; 20595392; 21057531; 21398617; 21478911; 21586612; 21840932; 22306293; 24793791; 25417160; 25961936; 26028030;…	365	71	3065		JAK2	JAK2	O60674	human	X		4093; 9145; 4324; 9131; 9138; 4323; 4074; 4113; 8119; 52075	HNSCC	increased	21281788	365	71	3065	9145; 4324; 4113; 9131; 4093; 9138; 4074; 4323; 8119; 52075
STAT3	P40763	Y705	0.999978	26109	1.12047	0.137936	8.12307	9.05249	1.89173e-05	7.21364e-05	Significant	14.9186	15.0336	14.9995	14.9226	13.4095	14.0756	13.7616	13.9943		DPGsAAPyLktKFIC	228	51	2767	4093; 9145; 4324; 9131; 9138; 4323; 4074; 4113; 8119; 52075	DNA-binding; Motility/polarity/chemotaxis; Nuclear receptor co-regulator; Transcription factor	activity, induced; protein degradation; molecular association, regulation; intracellular localization; phosphorylation	cell cycle regulation; carcinogenesis, induced; cell motility, induced; transcription, induced; signaling pathway regulation; transcription, altered; cell differentiation, altered; cell growth, induced; apoptosis, inhibited; cell motility, altered; autophagy, inhibited; cell adhesion, altered; transcription, inhibited; cell growth, altered	DDX5(INDUCES); NPM1(INDUCES); PKCD(INDUCES); PLCG1(INDUCES); PIAS3(INDUCES); STAT3(INDUCES); STAT1(INDUCES)	DNA(INDUCES)	10845908; 11350938; 11470914; 11536047; 12384432; 12637586; 12684046; 14551213; 15007380; 15077188; 15151905; 15155836; 15465816; 15950906; 16651438; 16951338; 17202361; 17276988; 17360477; 17543278; 17726024; 18198175; 18430728; 18498667; 18519681; 18550668; 18939995; 19147545; 20388777; 20595392; 21057531; 21398617; 21478911; 21586612; 21840932; 22306293; 24793791; 25417160; 25961936; 26028030;…	365	71	3065		JAK2	JAK2	O60674	human	X		4093; 9145; 4324; 9131; 9138; 4323; 4074; 4113; 8119; 52075	non-Hodgkin's lymphoma	increased	30054295	365	71	3065	9145; 4324; 4113; 9131; 4093; 9138; 4074; 4323; 8119; 52075
STAT3	P40763	Y705	0.999978	26109	1.12047	0.137936	8.12307	9.05249	1.89173e-05	7.21364e-05	Significant	14.9186	15.0336	14.9995	14.9226	13.4095	14.0756	13.7616	13.9943		DPGsAAPyLktKFIC	228	51	2767	4093; 9145; 4324; 9131; 9138; 4323; 4074; 4113; 8119; 52075	DNA-binding; Motility/polarity/chemotaxis; Nuclear receptor co-regulator; Transcription factor	activity, induced; protein degradation; molecular association, regulation; intracellular localization; phosphorylation	cell cycle regulation; carcinogenesis, induced; cell motility, induced; transcription, induced; signaling pathway regulation; transcription, altered; cell differentiation, altered; cell growth, induced; apoptosis, inhibited; cell motility, altered; autophagy, inhibited; cell adhesion, altered; transcription, inhibited; cell growth, altered	DDX5(INDUCES); NPM1(INDUCES); PKCD(INDUCES); PLCG1(INDUCES); PIAS3(INDUCES); STAT3(INDUCES); STAT1(INDUCES)	DNA(INDUCES)	10845908; 11350938; 11470914; 11536047; 12384432; 12637586; 12684046; 14551213; 15007380; 15077188; 15151905; 15155836; 15465816; 15950906; 16651438; 16951338; 17202361; 17276988; 17360477; 17543278; 17726024; 18198175; 18430728; 18498667; 18519681; 18550668; 18939995; 19147545; 20388777; 20595392; 21057531; 21398617; 21478911; 21586612; 21840932; 22306293; 24793791; 25417160; 25961936; 26028030;…	365	71	3065		JAK2	JAK2	O60674	human	X		4093; 9145; 4324; 9131; 9138; 4323; 4074; 4113; 8119; 52075	clear cell kidney cancer	increased	24615012	365	71	3065	9145; 4324; 4113; 9131; 4093; 9138; 4074; 4323; 8119; 52075
STAT3	P40763	Y705	0.999978	26109	1.12047	0.137936	8.12307	9.05249	1.89173e-05	7.21364e-05	Significant	14.9186	15.0336	14.9995	14.9226	13.4095	14.0756	13.7616	13.9943		DPGsAAPyLktKFIC	228	51	2767	4093; 9145; 4324; 9131; 9138; 4323; 4074; 4113; 8119; 52075	DNA-binding; Motility/polarity/chemotaxis; Nuclear receptor co-regulator; Transcription factor	activity, induced; protein degradation; molecular association, regulation; intracellular localization; phosphorylation	cell cycle regulation; carcinogenesis, induced; cell motility, induced; transcription, induced; signaling pathway regulation; transcription, altered; cell differentiation, altered; cell growth, induced; apoptosis, inhibited; cell motility, altered; autophagy, inhibited; cell adhesion, altered; transcription, inhibited; cell growth, altered	DDX5(INDUCES); NPM1(INDUCES); PKCD(INDUCES); PLCG1(INDUCES); PIAS3(INDUCES); STAT3(INDUCES); STAT1(INDUCES)	DNA(INDUCES)	10845908; 11350938; 11470914; 11536047; 12384432; 12637586; 12684046; 14551213; 15007380; 15077188; 15151905; 15155836; 15465816; 15950906; 16651438; 16951338; 17202361; 17276988; 17360477; 17543278; 17726024; 18198175; 18430728; 18498667; 18519681; 18550668; 18939995; 19147545; 20388777; 20595392; 21057531; 21398617; 21478911; 21586612; 21840932; 22306293; 24793791; 25417160; 25961936; 26028030;…	365	71	3065		FER	Fer	P16591	human	X		4093; 9145; 4324; 9131; 9138; 4323; 4074; 4113; 8119; 52075	prostate cancer	increased	19147545	365	71	3065	9145; 4324; 4113; 9131; 4093; 9138; 4074; 4323; 8119; 52075
STAT3	P40763	Y705	0.999978	26109	1.12047	0.137936	8.12307	9.05249	1.89173e-05	7.21364e-05	Significant	14.9186	15.0336	14.9995	14.9226	13.4095	14.0756	13.7616	13.9943		DPGsAAPyLktKFIC	228	51	2767	4093; 9145; 4324; 9131; 9138; 4323; 4074; 4113; 8119; 52075	DNA-binding; Motility/polarity/chemotaxis; Nuclear receptor co-regulator; Transcription factor	activity, induced; protein degradation; molecular association, regulation; intracellular localization; phosphorylation	cell cycle regulation; carcinogenesis, induced; cell motility, induced; transcription, induced; signaling pathway regulation; transcription, altered; cell differentiation, altered; cell growth, induced; apoptosis, inhibited; cell motility, altered; autophagy, inhibited; cell adhesion, altered; transcription, inhibited; cell growth, altered	DDX5(INDUCES); NPM1(INDUCES); PKCD(INDUCES); PLCG1(INDUCES); PIAS3(INDUCES); STAT3(INDUCES); STAT1(INDUCES)	DNA(INDUCES)	10845908; 11350938; 11470914; 11536047; 12384432; 12637586; 12684046; 14551213; 15007380; 15077188; 15151905; 15155836; 15465816; 15950906; 16651438; 16951338; 17202361; 17276988; 17360477; 17543278; 17726024; 18198175; 18430728; 18498667; 18519681; 18550668; 18939995; 19147545; 20388777; 20595392; 21057531; 21398617; 21478911; 21586612; 21840932; 22306293; 24793791; 25417160; 25961936; 26028030;…	365	71	3065		FER	Fer	P16591	human	X		4093; 9145; 4324; 9131; 9138; 4323; 4074; 4113; 8119; 52075	breast cancer	increased	18353781	365	71	3065	9145; 4324; 4113; 9131; 4093; 9138; 4074; 4323; 8119; 52075
STAT3	P40763	Y705	0.999978	26109	1.12047	0.137936	8.12307	9.05249	1.89173e-05	7.21364e-05	Significant	14.9186	15.0336	14.9995	14.9226	13.4095	14.0756	13.7616	13.9943		DPGsAAPyLktKFIC	228	51	2767	4093; 9145; 4324; 9131; 9138; 4323; 4074; 4113; 8119; 52075	DNA-binding; Motility/polarity/chemotaxis; Nuclear receptor co-regulator; Transcription factor	activity, induced; protein degradation; molecular association, regulation; intracellular localization; phosphorylation	cell cycle regulation; carcinogenesis, induced; cell motility, induced; transcription, induced; signaling pathway regulation; transcription, altered; cell differentiation, altered; cell growth, induced; apoptosis, inhibited; cell motility, altered; autophagy, inhibited; cell adhesion, altered; transcription, inhibited; cell growth, altered	DDX5(INDUCES); NPM1(INDUCES); PKCD(INDUCES); PLCG1(INDUCES); PIAS3(INDUCES); STAT3(INDUCES); STAT1(INDUCES)	DNA(INDUCES)	10845908; 11350938; 11470914; 11536047; 12384432; 12637586; 12684046; 14551213; 15007380; 15077188; 15151905; 15155836; 15465816; 15950906; 16651438; 16951338; 17202361; 17276988; 17360477; 17543278; 17726024; 18198175; 18430728; 18498667; 18519681; 18550668; 18939995; 19147545; 20388777; 20595392; 21057531; 21398617; 21478911; 21586612; 21840932; 22306293; 24793791; 25417160; 25961936; 26028030;…	365	71	3065		FER	Fer	P16591	human	X		4093; 9145; 4324; 9131; 9138; 4323; 4074; 4113; 8119; 52075	pancreatic carcinoma	increased	18519681	365	71	3065	9145; 4324; 4113; 9131; 4093; 9138; 4074; 4323; 8119; 52075
STAT3	P40763	Y705	0.999978	26109	1.12047	0.137936	8.12307	9.05249	1.89173e-05	7.21364e-05	Significant	14.9186	15.0336	14.9995	14.9226	13.4095	14.0756	13.7616	13.9943		DPGsAAPyLktKFIC	228	51	2767	4093; 9145; 4324; 9131; 9138; 4323; 4074; 4113; 8119; 52075	DNA-binding; Motility/polarity/chemotaxis; Nuclear receptor co-regulator; Transcription factor	activity, induced; protein degradation; molecular association, regulation; intracellular localization; phosphorylation	cell cycle regulation; carcinogenesis, induced; cell motility, induced; transcription, induced; signaling pathway regulation; transcription, altered; cell differentiation, altered; cell growth, induced; apoptosis, inhibited; cell motility, altered; autophagy, inhibited; cell adhesion, altered; transcription, inhibited; cell growth, altered	DDX5(INDUCES); NPM1(INDUCES); PKCD(INDUCES); PLCG1(INDUCES); PIAS3(INDUCES); STAT3(INDUCES); STAT1(INDUCES)	DNA(INDUCES)	10845908; 11350938; 11470914; 11536047; 12384432; 12637586; 12684046; 14551213; 15007380; 15077188; 15151905; 15155836; 15465816; 15950906; 16651438; 16951338; 17202361; 17276988; 17360477; 17543278; 17726024; 18198175; 18430728; 18498667; 18519681; 18550668; 18939995; 19147545; 20388777; 20595392; 21057531; 21398617; 21478911; 21586612; 21840932; 22306293; 24793791; 25417160; 25961936; 26028030;…	365	71	3065		FER	Fer	P16591	human	X		4093; 9145; 4324; 9131; 9138; 4323; 4074; 4113; 8119; 52075	glioblastoma	increased	20455003	365	71	3065	9145; 4324; 4113; 9131; 4093; 9138; 4074; 4323; 8119; 52075
STAT3	P40763	Y705	0.999978	26109	1.12047	0.137936	8.12307	9.05249	1.89173e-05	7.21364e-05	Significant	14.9186	15.0336	14.9995	14.9226	13.4095	14.0756	13.7616	13.9943		DPGsAAPyLktKFIC	228	51	2767	4093; 9145; 4324; 9131; 9138; 4323; 4074; 4113; 8119; 52075	DNA-binding; Motility/polarity/chemotaxis; Nuclear receptor co-regulator; Transcription factor	activity, induced; protein degradation; molecular association, regulation; intracellular localization; phosphorylation	cell cycle regulation; carcinogenesis, induced; cell motility, induced; transcription, induced; signaling pathway regulation; transcription, altered; cell differentiation, altered; cell growth, induced; apoptosis, inhibited; cell motility, altered; autophagy, inhibited; cell adhesion, altered; transcription, inhibited; cell growth, altered	DDX5(INDUCES); NPM1(INDUCES); PKCD(INDUCES); PLCG1(INDUCES); PIAS3(INDUCES); STAT3(INDUCES); STAT1(INDUCES)	DNA(INDUCES)	10845908; 11350938; 11470914; 11536047; 12384432; 12637586; 12684046; 14551213; 15007380; 15077188; 15151905; 15155836; 15465816; 15950906; 16651438; 16951338; 17202361; 17276988; 17360477; 17543278; 17726024; 18198175; 18430728; 18498667; 18519681; 18550668; 18939995; 19147545; 20388777; 20595392; 21057531; 21398617; 21478911; 21586612; 21840932; 22306293; 24793791; 25417160; 25961936; 26028030;…	365	71	3065		FER	Fer	P16591	human	X		4093; 9145; 4324; 9131; 9138; 4323; 4074; 4113; 8119; 52075	breast cancer	increased	17967179	365	71	3065	9145; 4324; 4113; 9131; 4093; 9138; 4074; 4323; 8119; 52075
STAT3	P40763	Y705	0.999978	26109	1.12047	0.137936	8.12307	9.05249	1.89173e-05	7.21364e-05	Significant	14.9186	15.0336	14.9995	14.9226	13.4095	14.0756	13.7616	13.9943		DPGsAAPyLktKFIC	228	51	2767	4093; 9145; 4324; 9131; 9138; 4323; 4074; 4113; 8119; 52075	DNA-binding; Motility/polarity/chemotaxis; Nuclear receptor co-regulator; Transcription factor	activity, induced; protein degradation; molecular association, regulation; intracellular localization; phosphorylation	cell cycle regulation; carcinogenesis, induced; cell motility, induced; transcription, induced; signaling pathway regulation; transcription, altered; cell differentiation, altered; cell growth, induced; apoptosis, inhibited; cell motility, altered; autophagy, inhibited; cell adhesion, altered; transcription, inhibited; cell growth, altered	DDX5(INDUCES); NPM1(INDUCES); PKCD(INDUCES); PLCG1(INDUCES); PIAS3(INDUCES); STAT3(INDUCES); STAT1(INDUCES)	DNA(INDUCES)	10845908; 11350938; 11470914; 11536047; 12384432; 12637586; 12684046; 14551213; 15007380; 15077188; 15151905; 15155836; 15465816; 15950906; 16651438; 16951338; 17202361; 17276988; 17360477; 17543278; 17726024; 18198175; 18430728; 18498667; 18519681; 18550668; 18939995; 19147545; 20388777; 20595392; 21057531; 21398617; 21478911; 21586612; 21840932; 22306293; 24793791; 25417160; 25961936; 26028030;…	365	71	3065		FER	Fer	P16591	human	X		4093; 9145; 4324; 9131; 9138; 4323; 4074; 4113; 8119; 52075	bladder cancer	increased	18939995	365	71	3065	9145; 4324; 4113; 9131; 4093; 9138; 4074; 4323; 8119; 52075
STAT3	P40763	Y705	0.999978	26109	1.12047	0.137936	8.12307	9.05249	1.89173e-05	7.21364e-05	Significant	14.9186	15.0336	14.9995	14.9226	13.4095	14.0756	13.7616	13.9943		DPGsAAPyLktKFIC	228	51	2767	4093; 9145; 4324; 9131; 9138; 4323; 4074; 4113; 8119; 52075	DNA-binding; Motility/polarity/chemotaxis; Nuclear receptor co-regulator; Transcription factor	activity, induced; protein degradation; molecular association, regulation; intracellular localization; phosphorylation	cell cycle regulation; carcinogenesis, induced; cell motility, induced; transcription, induced; signaling pathway regulation; transcription, altered; cell differentiation, altered; cell growth, induced; apoptosis, inhibited; cell motility, altered; autophagy, inhibited; cell adhesion, altered; transcription, inhibited; cell growth, altered	DDX5(INDUCES); NPM1(INDUCES); PKCD(INDUCES); PLCG1(INDUCES); PIAS3(INDUCES); STAT3(INDUCES); STAT1(INDUCES)	DNA(INDUCES)	10845908; 11350938; 11470914; 11536047; 12384432; 12637586; 12684046; 14551213; 15007380; 15077188; 15151905; 15155836; 15465816; 15950906; 16651438; 16951338; 17202361; 17276988; 17360477; 17543278; 17726024; 18198175; 18430728; 18498667; 18519681; 18550668; 18939995; 19147545; 20388777; 20595392; 21057531; 21398617; 21478911; 21586612; 21840932; 22306293; 24793791; 25417160; 25961936; 26028030;…	365	71	3065		FER	Fer	P16591	human	X		4093; 9145; 4324; 9131; 9138; 4323; 4074; 4113; 8119; 52075	hepatocellular carcinoma	increased	22153071	365	71	3065	9145; 4324; 4113; 9131; 4093; 9138; 4074; 4323; 8119; 52075
STAT3	P40763	Y705	0.999978	26109	1.12047	0.137936	8.12307	9.05249	1.89173e-05	7.21364e-05	Significant	14.9186	15.0336	14.9995	14.9226	13.4095	14.0756	13.7616	13.9943		DPGsAAPyLktKFIC	228	51	2767	4093; 9145; 4324; 9131; 9138; 4323; 4074; 4113; 8119; 52075	DNA-binding; Motility/polarity/chemotaxis; Nuclear receptor co-regulator; Transcription factor	activity, induced; protein degradation; molecular association, regulation; intracellular localization; phosphorylation	cell cycle regulation; carcinogenesis, induced; cell motility, induced; transcription, induced; signaling pathway regulation; transcription, altered; cell differentiation, altered; cell growth, induced; apoptosis, inhibited; cell motility, altered; autophagy, inhibited; cell adhesion, altered; transcription, inhibited; cell growth, altered	DDX5(INDUCES); NPM1(INDUCES); PKCD(INDUCES); PLCG1(INDUCES); PIAS3(INDUCES); STAT3(INDUCES); STAT1(INDUCES)	DNA(INDUCES)	10845908; 11350938; 11470914; 11536047; 12384432; 12637586; 12684046; 14551213; 15007380; 15077188; 15151905; 15155836; 15465816; 15950906; 16651438; 16951338; 17202361; 17276988; 17360477; 17543278; 17726024; 18198175; 18430728; 18498667; 18519681; 18550668; 18939995; 19147545; 20388777; 20595392; 21057531; 21398617; 21478911; 21586612; 21840932; 22306293; 24793791; 25417160; 25961936; 26028030;…	365	71	3065		FER	Fer	P16591	human	X		4093; 9145; 4324; 9131; 9138; 4323; 4074; 4113; 8119; 52075	neurofibromatosis type 1	increased	23318430	365	71	3065	9145; 4324; 4113; 9131; 4093; 9138; 4074; 4323; 8119; 52075
STAT3	P40763	Y705	0.999978	26109	1.12047	0.137936	8.12307	9.05249	1.89173e-05	7.21364e-05	Significant	14.9186	15.0336	14.9995	14.9226	13.4095	14.0756	13.7616	13.9943		DPGsAAPyLktKFIC	228	51	2767	4093; 9145; 4324; 9131; 9138; 4323; 4074; 4113; 8119; 52075	DNA-binding; Motility/polarity/chemotaxis; Nuclear receptor co-regulator; Transcription factor	activity, induced; protein degradation; molecular association, regulation; intracellular localization; phosphorylation	cell cycle regulation; carcinogenesis, induced; cell motility, induced; transcription, induced; signaling pathway regulation; transcription, altered; cell differentiation, altered; cell growth, induced; apoptosis, inhibited; cell motility, altered; autophagy, inhibited; cell adhesion, altered; transcription, inhibited; cell growth, altered	DDX5(INDUCES); NPM1(INDUCES); PKCD(INDUCES); PLCG1(INDUCES); PIAS3(INDUCES); STAT3(INDUCES); STAT1(INDUCES)	DNA(INDUCES)	10845908; 11350938; 11470914; 11536047; 12384432; 12637586; 12684046; 14551213; 15007380; 15077188; 15151905; 15155836; 15465816; 15950906; 16651438; 16951338; 17202361; 17276988; 17360477; 17543278; 17726024; 18198175; 18430728; 18498667; 18519681; 18550668; 18939995; 19147545; 20388777; 20595392; 21057531; 21398617; 21478911; 21586612; 21840932; 22306293; 24793791; 25417160; 25961936; 26028030;…	365	71	3065		FER	Fer	P16591	human	X		4093; 9145; 4324; 9131; 9138; 4323; 4074; 4113; 8119; 52075	fibrosarcoma of soft tissue	increased	21575192	365	71	3065	9145; 4324; 4113; 9131; 4093; 9138; 4074; 4323; 8119; 52075
STAT3	P40763	Y705	0.999978	26109	1.12047	0.137936	8.12307	9.05249	1.89173e-05	7.21364e-05	Significant	14.9186	15.0336	14.9995	14.9226	13.4095	14.0756	13.7616	13.9943		DPGsAAPyLktKFIC	228	51	2767	4093; 9145; 4324; 9131; 9138; 4323; 4074; 4113; 8119; 52075	DNA-binding; Motility/polarity/chemotaxis; Nuclear receptor co-regulator; Transcription factor	activity, induced; protein degradation; molecular association, regulation; intracellular localization; phosphorylation	cell cycle regulation; carcinogenesis, induced; cell motility, induced; transcription, induced; signaling pathway regulation; transcription, altered; cell differentiation, altered; cell growth, induced; apoptosis, inhibited; cell motility, altered; autophagy, inhibited; cell adhesion, altered; transcription, inhibited; cell growth, altered	DDX5(INDUCES); NPM1(INDUCES); PKCD(INDUCES); PLCG1(INDUCES); PIAS3(INDUCES); STAT3(INDUCES); STAT1(INDUCES)	DNA(INDUCES)	10845908; 11350938; 11470914; 11536047; 12384432; 12637586; 12684046; 14551213; 15007380; 15077188; 15151905; 15155836; 15465816; 15950906; 16651438; 16951338; 17202361; 17276988; 17360477; 17543278; 17726024; 18198175; 18430728; 18498667; 18519681; 18550668; 18939995; 19147545; 20388777; 20595392; 21057531; 21398617; 21478911; 21586612; 21840932; 22306293; 24793791; 25417160; 25961936; 26028030;…	365	71	3065		FER	Fer	P16591	human	X		4093; 9145; 4324; 9131; 9138; 4323; 4074; 4113; 8119; 52075	colorectal carcinoma	increased	21166956	365	71	3065	9145; 4324; 4113; 9131; 4093; 9138; 4074; 4323; 8119; 52075
STAT3	P40763	Y705	0.999978	26109	1.12047	0.137936	8.12307	9.05249	1.89173e-05	7.21364e-05	Significant	14.9186	15.0336	14.9995	14.9226	13.4095	14.0756	13.7616	13.9943		DPGsAAPyLktKFIC	228	51	2767	4093; 9145; 4324; 9131; 9138; 4323; 4074; 4113; 8119; 52075	DNA-binding; Motility/polarity/chemotaxis; Nuclear receptor co-regulator; Transcription factor	activity, induced; protein degradation; molecular association, regulation; intracellular localization; phosphorylation	cell cycle regulation; carcinogenesis, induced; cell motility, induced; transcription, induced; signaling pathway regulation; transcription, altered; cell differentiation, altered; cell growth, induced; apoptosis, inhibited; cell motility, altered; autophagy, inhibited; cell adhesion, altered; transcription, inhibited; cell growth, altered	DDX5(INDUCES); NPM1(INDUCES); PKCD(INDUCES); PLCG1(INDUCES); PIAS3(INDUCES); STAT3(INDUCES); STAT1(INDUCES)	DNA(INDUCES)	10845908; 11350938; 11470914; 11536047; 12384432; 12637586; 12684046; 14551213; 15007380; 15077188; 15151905; 15155836; 15465816; 15950906; 16651438; 16951338; 17202361; 17276988; 17360477; 17543278; 17726024; 18198175; 18430728; 18498667; 18519681; 18550668; 18939995; 19147545; 20388777; 20595392; 21057531; 21398617; 21478911; 21586612; 21840932; 22306293; 24793791; 25417160; 25961936; 26028030;…	365	71	3065		FER	Fer	P16591	human	X		4093; 9145; 4324; 9131; 9138; 4323; 4074; 4113; 8119; 52075	HNSCC	increased	21281788	365	71	3065	9145; 4324; 4113; 9131; 4093; 9138; 4074; 4323; 8119; 52075
STAT3	P40763	Y705	0.999978	26109	1.12047	0.137936	8.12307	9.05249	1.89173e-05	7.21364e-05	Significant	14.9186	15.0336	14.9995	14.9226	13.4095	14.0756	13.7616	13.9943		DPGsAAPyLktKFIC	228	51	2767	4093; 9145; 4324; 9131; 9138; 4323; 4074; 4113; 8119; 52075	DNA-binding; Motility/polarity/chemotaxis; Nuclear receptor co-regulator; Transcription factor	activity, induced; protein degradation; molecular association, regulation; intracellular localization; phosphorylation	cell cycle regulation; carcinogenesis, induced; cell motility, induced; transcription, induced; signaling pathway regulation; transcription, altered; cell differentiation, altered; cell growth, induced; apoptosis, inhibited; cell motility, altered; autophagy, inhibited; cell adhesion, altered; transcription, inhibited; cell growth, altered	DDX5(INDUCES); NPM1(INDUCES); PKCD(INDUCES); PLCG1(INDUCES); PIAS3(INDUCES); STAT3(INDUCES); STAT1(INDUCES)	DNA(INDUCES)	10845908; 11350938; 11470914; 11536047; 12384432; 12637586; 12684046; 14551213; 15007380; 15077188; 15151905; 15155836; 15465816; 15950906; 16651438; 16951338; 17202361; 17276988; 17360477; 17543278; 17726024; 18198175; 18430728; 18498667; 18519681; 18550668; 18939995; 19147545; 20388777; 20595392; 21057531; 21398617; 21478911; 21586612; 21840932; 22306293; 24793791; 25417160; 25961936; 26028030;…	365	71	3065		FER	Fer	P16591	human	X		4093; 9145; 4324; 9131; 9138; 4323; 4074; 4113; 8119; 52075	non-Hodgkin's lymphoma	increased	30054295	365	71	3065	9145; 4324; 4113; 9131; 4093; 9138; 4074; 4323; 8119; 52075
STAT3	P40763	Y705	0.999978	26109	1.12047	0.137936	8.12307	9.05249	1.89173e-05	7.21364e-05	Significant	14.9186	15.0336	14.9995	14.9226	13.4095	14.0756	13.7616	13.9943		DPGsAAPyLktKFIC	228	51	2767	4093; 9145; 4324; 9131; 9138; 4323; 4074; 4113; 8119; 52075	DNA-binding; Motility/polarity/chemotaxis; Nuclear receptor co-regulator; Transcription factor	activity, induced; protein degradation; molecular association, regulation; intracellular localization; phosphorylation	cell cycle regulation; carcinogenesis, induced; cell motility, induced; transcription, induced; signaling pathway regulation; transcription, altered; cell differentiation, altered; cell growth, induced; apoptosis, inhibited; cell motility, altered; autophagy, inhibited; cell adhesion, altered; transcription, inhibited; cell growth, altered	DDX5(INDUCES); NPM1(INDUCES); PKCD(INDUCES); PLCG1(INDUCES); PIAS3(INDUCES); STAT3(INDUCES); STAT1(INDUCES)	DNA(INDUCES)	10845908; 11350938; 11470914; 11536047; 12384432; 12637586; 12684046; 14551213; 15007380; 15077188; 15151905; 15155836; 15465816; 15950906; 16651438; 16951338; 17202361; 17276988; 17360477; 17543278; 17726024; 18198175; 18430728; 18498667; 18519681; 18550668; 18939995; 19147545; 20388777; 20595392; 21057531; 21398617; 21478911; 21586612; 21840932; 22306293; 24793791; 25417160; 25961936; 26028030;…	365	71	3065		FER	Fer	P16591	human	X		4093; 9145; 4324; 9131; 9138; 4323; 4074; 4113; 8119; 52075	clear cell kidney cancer	increased	24615012	365	71	3065	9145; 4324; 4113; 9131; 4093; 9138; 4074; 4323; 8119; 52075
STAT3	P40763	Y705	0.999978	26109	1.12047	0.137936	8.12307	9.05249	1.89173e-05	7.21364e-05	Significant	14.9186	15.0336	14.9995	14.9226	13.4095	14.0756	13.7616	13.9943		DPGsAAPyLktKFIC	228	51	2767	4093; 9145; 4324; 9131; 9138; 4323; 4074; 4113; 8119; 52075	DNA-binding; Motility/polarity/chemotaxis; Nuclear receptor co-regulator; Transcription factor	activity, induced; protein degradation; molecular association, regulation; intracellular localization; phosphorylation	cell cycle regulation; carcinogenesis, induced; cell motility, induced; transcription, induced; signaling pathway regulation; transcription, altered; cell differentiation, altered; cell growth, induced; apoptosis, inhibited; cell motility, altered; autophagy, inhibited; cell adhesion, altered; transcription, inhibited; cell growth, altered	DDX5(INDUCES); NPM1(INDUCES); PKCD(INDUCES); PLCG1(INDUCES); PIAS3(INDUCES); STAT3(INDUCES); STAT1(INDUCES)	DNA(INDUCES)	10845908; 11350938; 11470914; 11536047; 12384432; 12637586; 12684046; 14551213; 15007380; 15077188; 15151905; 15155836; 15465816; 15950906; 16651438; 16951338; 17202361; 17276988; 17360477; 17543278; 17726024; 18198175; 18430728; 18498667; 18519681; 18550668; 18939995; 19147545; 20388777; 20595392; 21057531; 21398617; 21478911; 21586612; 21840932; 22306293; 24793791; 25417160; 25961936; 26028030;…	365	71	3065		NEK6	NEK6	Q9HC98	human		X	4093; 9145; 4324; 9131; 9138; 4323; 4074; 4113; 8119; 52075	prostate cancer	increased	19147545	365	71	3065	9145; 4324; 4113; 9131; 4093; 9138; 4074; 4323; 8119; 52075
STAT3	P40763	Y705	0.999978	26109	1.12047	0.137936	8.12307	9.05249	1.89173e-05	7.21364e-05	Significant	14.9186	15.0336	14.9995	14.9226	13.4095	14.0756	13.7616	13.9943		DPGsAAPyLktKFIC	228	51	2767	4093; 9145; 4324; 9131; 9138; 4323; 4074; 4113; 8119; 52075	DNA-binding; Motility/polarity/chemotaxis; Nuclear receptor co-regulator; Transcription factor	activity, induced; protein degradation; molecular association, regulation; intracellular localization; phosphorylation	cell cycle regulation; carcinogenesis, induced; cell motility, induced; transcription, induced; signaling pathway regulation; transcription, altered; cell differentiation, altered; cell growth, induced; apoptosis, inhibited; cell motility, altered; autophagy, inhibited; cell adhesion, altered; transcription, inhibited; cell growth, altered	DDX5(INDUCES); NPM1(INDUCES); PKCD(INDUCES); PLCG1(INDUCES); PIAS3(INDUCES); STAT3(INDUCES); STAT1(INDUCES)	DNA(INDUCES)	10845908; 11350938; 11470914; 11536047; 12384432; 12637586; 12684046; 14551213; 15007380; 15077188; 15151905; 15155836; 15465816; 15950906; 16651438; 16951338; 17202361; 17276988; 17360477; 17543278; 17726024; 18198175; 18430728; 18498667; 18519681; 18550668; 18939995; 19147545; 20388777; 20595392; 21057531; 21398617; 21478911; 21586612; 21840932; 22306293; 24793791; 25417160; 25961936; 26028030;…	365	71	3065		NEK6	NEK6	Q9HC98	human		X	4093; 9145; 4324; 9131; 9138; 4323; 4074; 4113; 8119; 52075	breast cancer	increased	18353781	365	71	3065	9145; 4324; 4113; 9131; 4093; 9138; 4074; 4323; 8119; 52075
STAT3	P40763	Y705	0.999978	26109	1.12047	0.137936	8.12307	9.05249	1.89173e-05	7.21364e-05	Significant	14.9186	15.0336	14.9995	14.9226	13.4095	14.0756	13.7616	13.9943		DPGsAAPyLktKFIC	228	51	2767	4093; 9145; 4324; 9131; 9138; 4323; 4074; 4113; 8119; 52075	DNA-binding; Motility/polarity/chemotaxis; Nuclear receptor co-regulator; Transcription factor	activity, induced; protein degradation; molecular association, regulation; intracellular localization; phosphorylation	cell cycle regulation; carcinogenesis, induced; cell motility, induced; transcription, induced; signaling pathway regulation; transcription, altered; cell differentiation, altered; cell growth, induced; apoptosis, inhibited; cell motility, altered; autophagy, inhibited; cell adhesion, altered; transcription, inhibited; cell growth, altered	DDX5(INDUCES); NPM1(INDUCES); PKCD(INDUCES); PLCG1(INDUCES); PIAS3(INDUCES); STAT3(INDUCES); STAT1(INDUCES)	DNA(INDUCES)	10845908; 11350938; 11470914; 11536047; 12384432; 12637586; 12684046; 14551213; 15007380; 15077188; 15151905; 15155836; 15465816; 15950906; 16651438; 16951338; 17202361; 17276988; 17360477; 17543278; 17726024; 18198175; 18430728; 18498667; 18519681; 18550668; 18939995; 19147545; 20388777; 20595392; 21057531; 21398617; 21478911; 21586612; 21840932; 22306293; 24793791; 25417160; 25961936; 26028030;…	365	71	3065		NEK6	NEK6	Q9HC98	human		X	4093; 9145; 4324; 9131; 9138; 4323; 4074; 4113; 8119; 52075	pancreatic carcinoma	increased	18519681	365	71	3065	9145; 4324; 4113; 9131; 4093; 9138; 4074; 4323; 8119; 52075
STAT3	P40763	Y705	0.999978	26109	1.12047	0.137936	8.12307	9.05249	1.89173e-05	7.21364e-05	Significant	14.9186	15.0336	14.9995	14.9226	13.4095	14.0756	13.7616	13.9943		DPGsAAPyLktKFIC	228	51	2767	4093; 9145; 4324; 9131; 9138; 4323; 4074; 4113; 8119; 52075	DNA-binding; Motility/polarity/chemotaxis; Nuclear receptor co-regulator; Transcription factor	activity, induced; protein degradation; molecular association, regulation; intracellular localization; phosphorylation	cell cycle regulation; carcinogenesis, induced; cell motility, induced; transcription, induced; signaling pathway regulation; transcription, altered; cell differentiation, altered; cell growth, induced; apoptosis, inhibited; cell motility, altered; autophagy, inhibited; cell adhesion, altered; transcription, inhibited; cell growth, altered	DDX5(INDUCES); NPM1(INDUCES); PKCD(INDUCES); PLCG1(INDUCES); PIAS3(INDUCES); STAT3(INDUCES); STAT1(INDUCES)	DNA(INDUCES)	10845908; 11350938; 11470914; 11536047; 12384432; 12637586; 12684046; 14551213; 15007380; 15077188; 15151905; 15155836; 15465816; 15950906; 16651438; 16951338; 17202361; 17276988; 17360477; 17543278; 17726024; 18198175; 18430728; 18498667; 18519681; 18550668; 18939995; 19147545; 20388777; 20595392; 21057531; 21398617; 21478911; 21586612; 21840932; 22306293; 24793791; 25417160; 25961936; 26028030;…	365	71	3065		NEK6	NEK6	Q9HC98	human		X	4093; 9145; 4324; 9131; 9138; 4323; 4074; 4113; 8119; 52075	glioblastoma	increased	20455003	365	71	3065	9145; 4324; 4113; 9131; 4093; 9138; 4074; 4323; 8119; 52075
STAT3	P40763	Y705	0.999978	26109	1.12047	0.137936	8.12307	9.05249	1.89173e-05	7.21364e-05	Significant	14.9186	15.0336	14.9995	14.9226	13.4095	14.0756	13.7616	13.9943		DPGsAAPyLktKFIC	228	51	2767	4093; 9145; 4324; 9131; 9138; 4323; 4074; 4113; 8119; 52075	DNA-binding; Motility/polarity/chemotaxis; Nuclear receptor co-regulator; Transcription factor	activity, induced; protein degradation; molecular association, regulation; intracellular localization; phosphorylation	cell cycle regulation; carcinogenesis, induced; cell motility, induced; transcription, induced; signaling pathway regulation; transcription, altered; cell differentiation, altered; cell growth, induced; apoptosis, inhibited; cell motility, altered; autophagy, inhibited; cell adhesion, altered; transcription, inhibited; cell growth, altered	DDX5(INDUCES); NPM1(INDUCES); PKCD(INDUCES); PLCG1(INDUCES); PIAS3(INDUCES); STAT3(INDUCES); STAT1(INDUCES)	DNA(INDUCES)	10845908; 11350938; 11470914; 11536047; 12384432; 12637586; 12684046; 14551213; 15007380; 15077188; 15151905; 15155836; 15465816; 15950906; 16651438; 16951338; 17202361; 17276988; 17360477; 17543278; 17726024; 18198175; 18430728; 18498667; 18519681; 18550668; 18939995; 19147545; 20388777; 20595392; 21057531; 21398617; 21478911; 21586612; 21840932; 22306293; 24793791; 25417160; 25961936; 26028030;…	365	71	3065		NEK6	NEK6	Q9HC98	human		X	4093; 9145; 4324; 9131; 9138; 4323; 4074; 4113; 8119; 52075	breast cancer	increased	17967179	365	71	3065	9145; 4324; 4113; 9131; 4093; 9138; 4074; 4323; 8119; 52075
STAT3	P40763	Y705	0.999978	26109	1.12047	0.137936	8.12307	9.05249	1.89173e-05	7.21364e-05	Significant	14.9186	15.0336	14.9995	14.9226	13.4095	14.0756	13.7616	13.9943		DPGsAAPyLktKFIC	228	51	2767	4093; 9145; 4324; 9131; 9138; 4323; 4074; 4113; 8119; 52075	DNA-binding; Motility/polarity/chemotaxis; Nuclear receptor co-regulator; Transcription factor	activity, induced; protein degradation; molecular association, regulation; intracellular localization; phosphorylation	cell cycle regulation; carcinogenesis, induced; cell motility, induced; transcription, induced; signaling pathway regulation; transcription, altered; cell differentiation, altered; cell growth, induced; apoptosis, inhibited; cell motility, altered; autophagy, inhibited; cell adhesion, altered; transcription, inhibited; cell growth, altered	DDX5(INDUCES); NPM1(INDUCES); PKCD(INDUCES); PLCG1(INDUCES); PIAS3(INDUCES); STAT3(INDUCES); STAT1(INDUCES)	DNA(INDUCES)	10845908; 11350938; 11470914; 11536047; 12384432; 12637586; 12684046; 14551213; 15007380; 15077188; 15151905; 15155836; 15465816; 15950906; 16651438; 16951338; 17202361; 17276988; 17360477; 17543278; 17726024; 18198175; 18430728; 18498667; 18519681; 18550668; 18939995; 19147545; 20388777; 20595392; 21057531; 21398617; 21478911; 21586612; 21840932; 22306293; 24793791; 25417160; 25961936; 26028030;…	365	71	3065		NEK6	NEK6	Q9HC98	human		X	4093; 9145; 4324; 9131; 9138; 4323; 4074; 4113; 8119; 52075	bladder cancer	increased	18939995	365	71	3065	9145; 4324; 4113; 9131; 4093; 9138; 4074; 4323; 8119; 52075
STAT3	P40763	Y705	0.999978	26109	1.12047	0.137936	8.12307	9.05249	1.89173e-05	7.21364e-05	Significant	14.9186	15.0336	14.9995	14.9226	13.4095	14.0756	13.7616	13.9943		DPGsAAPyLktKFIC	228	51	2767	4093; 9145; 4324; 9131; 9138; 4323; 4074; 4113; 8119; 52075	DNA-binding; Motility/polarity/chemotaxis; Nuclear receptor co-regulator; Transcription factor	activity, induced; protein degradation; molecular association, regulation; intracellular localization; phosphorylation	cell cycle regulation; carcinogenesis, induced; cell motility, induced; transcription, induced; signaling pathway regulation; transcription, altered; cell differentiation, altered; cell growth, induced; apoptosis, inhibited; cell motility, altered; autophagy, inhibited; cell adhesion, altered; transcription, inhibited; cell growth, altered	DDX5(INDUCES); NPM1(INDUCES); PKCD(INDUCES); PLCG1(INDUCES); PIAS3(INDUCES); STAT3(INDUCES); STAT1(INDUCES)	DNA(INDUCES)	10845908; 11350938; 11470914; 11536047; 12384432; 12637586; 12684046; 14551213; 15007380; 15077188; 15151905; 15155836; 15465816; 15950906; 16651438; 16951338; 17202361; 17276988; 17360477; 17543278; 17726024; 18198175; 18430728; 18498667; 18519681; 18550668; 18939995; 19147545; 20388777; 20595392; 21057531; 21398617; 21478911; 21586612; 21840932; 22306293; 24793791; 25417160; 25961936; 26028030;…	365	71	3065		NEK6	NEK6	Q9HC98	human		X	4093; 9145; 4324; 9131; 9138; 4323; 4074; 4113; 8119; 52075	hepatocellular carcinoma	increased	22153071	365	71	3065	9145; 4324; 4113; 9131; 4093; 9138; 4074; 4323; 8119; 52075
STAT3	P40763	Y705	0.999978	26109	1.12047	0.137936	8.12307	9.05249	1.89173e-05	7.21364e-05	Significant	14.9186	15.0336	14.9995	14.9226	13.4095	14.0756	13.7616	13.9943		DPGsAAPyLktKFIC	228	51	2767	4093; 9145; 4324; 9131; 9138; 4323; 4074; 4113; 8119; 52075	DNA-binding; Motility/polarity/chemotaxis; Nuclear receptor co-regulator; Transcription factor	activity, induced; protein degradation; molecular association, regulation; intracellular localization; phosphorylation	cell cycle regulation; carcinogenesis, induced; cell motility, induced; transcription, induced; signaling pathway regulation; transcription, altered; cell differentiation, altered; cell growth, induced; apoptosis, inhibited; cell motility, altered; autophagy, inhibited; cell adhesion, altered; transcription, inhibited; cell growth, altered	DDX5(INDUCES); NPM1(INDUCES); PKCD(INDUCES); PLCG1(INDUCES); PIAS3(INDUCES); STAT3(INDUCES); STAT1(INDUCES)	DNA(INDUCES)	10845908; 11350938; 11470914; 11536047; 12384432; 12637586; 12684046; 14551213; 15007380; 15077188; 15151905; 15155836; 15465816; 15950906; 16651438; 16951338; 17202361; 17276988; 17360477; 17543278; 17726024; 18198175; 18430728; 18498667; 18519681; 18550668; 18939995; 19147545; 20388777; 20595392; 21057531; 21398617; 21478911; 21586612; 21840932; 22306293; 24793791; 25417160; 25961936; 26028030;…	365	71	3065		NEK6	NEK6	Q9HC98	human		X	4093; 9145; 4324; 9131; 9138; 4323; 4074; 4113; 8119; 52075	neurofibromatosis type 1	increased	23318430	365	71	3065	9145; 4324; 4113; 9131; 4093; 9138; 4074; 4323; 8119; 52075
STAT3	P40763	Y705	0.999978	26109	1.12047	0.137936	8.12307	9.05249	1.89173e-05	7.21364e-05	Significant	14.9186	15.0336	14.9995	14.9226	13.4095	14.0756	13.7616	13.9943		DPGsAAPyLktKFIC	228	51	2767	4093; 9145; 4324; 9131; 9138; 4323; 4074; 4113; 8119; 52075	DNA-binding; Motility/polarity/chemotaxis; Nuclear receptor co-regulator; Transcription factor	activity, induced; protein degradation; molecular association, regulation; intracellular localization; phosphorylation	cell cycle regulation; carcinogenesis, induced; cell motility, induced; transcription, induced; signaling pathway regulation; transcription, altered; cell differentiation, altered; cell growth, induced; apoptosis, inhibited; cell motility, altered; autophagy, inhibited; cell adhesion, altered; transcription, inhibited; cell growth, altered	DDX5(INDUCES); NPM1(INDUCES); PKCD(INDUCES); PLCG1(INDUCES); PIAS3(INDUCES); STAT3(INDUCES); STAT1(INDUCES)	DNA(INDUCES)	10845908; 11350938; 11470914; 11536047; 12384432; 12637586; 12684046; 14551213; 15007380; 15077188; 15151905; 15155836; 15465816; 15950906; 16651438; 16951338; 17202361; 17276988; 17360477; 17543278; 17726024; 18198175; 18430728; 18498667; 18519681; 18550668; 18939995; 19147545; 20388777; 20595392; 21057531; 21398617; 21478911; 21586612; 21840932; 22306293; 24793791; 25417160; 25961936; 26028030;…	365	71	3065		NEK6	NEK6	Q9HC98	human		X	4093; 9145; 4324; 9131; 9138; 4323; 4074; 4113; 8119; 52075	fibrosarcoma of soft tissue	increased	21575192	365	71	3065	9145; 4324; 4113; 9131; 4093; 9138; 4074; 4323; 8119; 52075
STAT3	P40763	Y705	0.999978	26109	1.12047	0.137936	8.12307	9.05249	1.89173e-05	7.21364e-05	Significant	14.9186	15.0336	14.9995	14.9226	13.4095	14.0756	13.7616	13.9943		DPGsAAPyLktKFIC	228	51	2767	4093; 9145; 4324; 9131; 9138; 4323; 4074; 4113; 8119; 52075	DNA-binding; Motility/polarity/chemotaxis; Nuclear receptor co-regulator; Transcription factor	activity, induced; protein degradation; molecular association, regulation; intracellular localization; phosphorylation	cell cycle regulation; carcinogenesis, induced; cell motility, induced; transcription, induced; signaling pathway regulation; transcription, altered; cell differentiation, altered; cell growth, induced; apoptosis, inhibited; cell motility, altered; autophagy, inhibited; cell adhesion, altered; transcription, inhibited; cell growth, altered	DDX5(INDUCES); NPM1(INDUCES); PKCD(INDUCES); PLCG1(INDUCES); PIAS3(INDUCES); STAT3(INDUCES); STAT1(INDUCES)	DNA(INDUCES)	10845908; 11350938; 11470914; 11536047; 12384432; 12637586; 12684046; 14551213; 15007380; 15077188; 15151905; 15155836; 15465816; 15950906; 16651438; 16951338; 17202361; 17276988; 17360477; 17543278; 17726024; 18198175; 18430728; 18498667; 18519681; 18550668; 18939995; 19147545; 20388777; 20595392; 21057531; 21398617; 21478911; 21586612; 21840932; 22306293; 24793791; 25417160; 25961936; 26028030;…	365	71	3065		NEK6	NEK6	Q9HC98	human		X	4093; 9145; 4324; 9131; 9138; 4323; 4074; 4113; 8119; 52075	colorectal carcinoma	increased	21166956	365	71	3065	9145; 4324; 4113; 9131; 4093; 9138; 4074; 4323; 8119; 52075
STAT3	P40763	Y705	0.999978	26109	1.12047	0.137936	8.12307	9.05249	1.89173e-05	7.21364e-05	Significant	14.9186	15.0336	14.9995	14.9226	13.4095	14.0756	13.7616	13.9943		DPGsAAPyLktKFIC	228	51	2767	4093; 9145; 4324; 9131; 9138; 4323; 4074; 4113; 8119; 52075	DNA-binding; Motility/polarity/chemotaxis; Nuclear receptor co-regulator; Transcription factor	activity, induced; protein degradation; molecular association, regulation; intracellular localization; phosphorylation	cell cycle regulation; carcinogenesis, induced; cell motility, induced; transcription, induced; signaling pathway regulation; transcription, altered; cell differentiation, altered; cell growth, induced; apoptosis, inhibited; cell motility, altered; autophagy, inhibited; cell adhesion, altered; transcription, inhibited; cell growth, altered	DDX5(INDUCES); NPM1(INDUCES); PKCD(INDUCES); PLCG1(INDUCES); PIAS3(INDUCES); STAT3(INDUCES); STAT1(INDUCES)	DNA(INDUCES)	10845908; 11350938; 11470914; 11536047; 12384432; 12637586; 12684046; 14551213; 15007380; 15077188; 15151905; 15155836; 15465816; 15950906; 16651438; 16951338; 17202361; 17276988; 17360477; 17543278; 17726024; 18198175; 18430728; 18498667; 18519681; 18550668; 18939995; 19147545; 20388777; 20595392; 21057531; 21398617; 21478911; 21586612; 21840932; 22306293; 24793791; 25417160; 25961936; 26028030;…	365	71	3065		NEK6	NEK6	Q9HC98	human		X	4093; 9145; 4324; 9131; 9138; 4323; 4074; 4113; 8119; 52075	HNSCC	increased	21281788	365	71	3065	9145; 4324; 4113; 9131; 4093; 9138; 4074; 4323; 8119; 52075
STAT3	P40763	Y705	0.999978	26109	1.12047	0.137936	8.12307	9.05249	1.89173e-05	7.21364e-05	Significant	14.9186	15.0336	14.9995	14.9226	13.4095	14.0756	13.7616	13.9943		DPGsAAPyLktKFIC	228	51	2767	4093; 9145; 4324; 9131; 9138; 4323; 4074; 4113; 8119; 52075	DNA-binding; Motility/polarity/chemotaxis; Nuclear receptor co-regulator; Transcription factor	activity, induced; protein degradation; molecular association, regulation; intracellular localization; phosphorylation	cell cycle regulation; carcinogenesis, induced; cell motility, induced; transcription, induced; signaling pathway regulation; transcription, altered; cell differentiation, altered; cell growth, induced; apoptosis, inhibited; cell motility, altered; autophagy, inhibited; cell adhesion, altered; transcription, inhibited; cell growth, altered	DDX5(INDUCES); NPM1(INDUCES); PKCD(INDUCES); PLCG1(INDUCES); PIAS3(INDUCES); STAT3(INDUCES); STAT1(INDUCES)	DNA(INDUCES)	10845908; 11350938; 11470914; 11536047; 12384432; 12637586; 12684046; 14551213; 15007380; 15077188; 15151905; 15155836; 15465816; 15950906; 16651438; 16951338; 17202361; 17276988; 17360477; 17543278; 17726024; 18198175; 18430728; 18498667; 18519681; 18550668; 18939995; 19147545; 20388777; 20595392; 21057531; 21398617; 21478911; 21586612; 21840932; 22306293; 24793791; 25417160; 25961936; 26028030;…	365	71	3065		NEK6	NEK6	Q9HC98	human		X	4093; 9145; 4324; 9131; 9138; 4323; 4074; 4113; 8119; 52075	non-Hodgkin's lymphoma	increased	30054295	365	71	3065	9145; 4324; 4113; 9131; 4093; 9138; 4074; 4323; 8119; 52075
STAT3	P40763	Y705	0.999978	26109	1.12047	0.137936	8.12307	9.05249	1.89173e-05	7.21364e-05	Significant	14.9186	15.0336	14.9995	14.9226	13.4095	14.0756	13.7616	13.9943		DPGsAAPyLktKFIC	228	51	2767	4093; 9145; 4324; 9131; 9138; 4323; 4074; 4113; 8119; 52075	DNA-binding; Motility/polarity/chemotaxis; Nuclear receptor co-regulator; Transcription factor	activity, induced; protein degradation; molecular association, regulation; intracellular localization; phosphorylation	cell cycle regulation; carcinogenesis, induced; cell motility, induced; transcription, induced; signaling pathway regulation; transcription, altered; cell differentiation, altered; cell growth, induced; apoptosis, inhibited; cell motility, altered; autophagy, inhibited; cell adhesion, altered; transcription, inhibited; cell growth, altered	DDX5(INDUCES); NPM1(INDUCES); PKCD(INDUCES); PLCG1(INDUCES); PIAS3(INDUCES); STAT3(INDUCES); STAT1(INDUCES)	DNA(INDUCES)	10845908; 11350938; 11470914; 11536047; 12384432; 12637586; 12684046; 14551213; 15007380; 15077188; 15151905; 15155836; 15465816; 15950906; 16651438; 16951338; 17202361; 17276988; 17360477; 17543278; 17726024; 18198175; 18430728; 18498667; 18519681; 18550668; 18939995; 19147545; 20388777; 20595392; 21057531; 21398617; 21478911; 21586612; 21840932; 22306293; 24793791; 25417160; 25961936; 26028030;…	365	71	3065		NEK6	NEK6	Q9HC98	human		X	4093; 9145; 4324; 9131; 9138; 4323; 4074; 4113; 8119; 52075	clear cell kidney cancer	increased	24615012	365	71	3065	9145; 4324; 4113; 9131; 4093; 9138; 4074; 4323; 8119; 52075
STAT3	P40763	Y705	0.999978	26109	1.12047	0.137936	8.12307	9.05249	1.89173e-05	7.21364e-05	Significant	14.9186	15.0336	14.9995	14.9226	13.4095	14.0756	13.7616	13.9943		DPGsAAPyLktKFIC	228	51	2767	4093; 9145; 4324; 9131; 9138; 4323; 4074; 4113; 8119; 52075	DNA-binding; Motility/polarity/chemotaxis; Nuclear receptor co-regulator; Transcription factor	activity, induced; protein degradation; molecular association, regulation; intracellular localization; phosphorylation	cell cycle regulation; carcinogenesis, induced; cell motility, induced; transcription, induced; signaling pathway regulation; transcription, altered; cell differentiation, altered; cell growth, induced; apoptosis, inhibited; cell motility, altered; autophagy, inhibited; cell adhesion, altered; transcription, inhibited; cell growth, altered	DDX5(INDUCES); NPM1(INDUCES); PKCD(INDUCES); PLCG1(INDUCES); PIAS3(INDUCES); STAT3(INDUCES); STAT1(INDUCES)	DNA(INDUCES)	10845908; 11350938; 11470914; 11536047; 12384432; 12637586; 12684046; 14551213; 15007380; 15077188; 15151905; 15155836; 15465816; 15950906; 16651438; 16951338; 17202361; 17276988; 17360477; 17543278; 17726024; 18198175; 18430728; 18498667; 18519681; 18550668; 18939995; 19147545; 20388777; 20595392; 21057531; 21398617; 21478911; 21586612; 21840932; 22306293; 24793791; 25417160; 25961936; 26028030;…	365	71	3065		PKM	PKM	P14618	human	X	X	4093; 9145; 4324; 9131; 9138; 4323; 4074; 4113; 8119; 52075	prostate cancer	increased	19147545	365	71	3065	9145; 4324; 4113; 9131; 4093; 9138; 4074; 4323; 8119; 52075
STAT3	P40763	Y705	0.999978	26109	1.12047	0.137936	8.12307	9.05249	1.89173e-05	7.21364e-05	Significant	14.9186	15.0336	14.9995	14.9226	13.4095	14.0756	13.7616	13.9943		DPGsAAPyLktKFIC	228	51	2767	4093; 9145; 4324; 9131; 9138; 4323; 4074; 4113; 8119; 52075	DNA-binding; Motility/polarity/chemotaxis; Nuclear receptor co-regulator; Transcription factor	activity, induced; protein degradation; molecular association, regulation; intracellular localization; phosphorylation	cell cycle regulation; carcinogenesis, induced; cell motility, induced; transcription, induced; signaling pathway regulation; transcription, altered; cell differentiation, altered; cell growth, induced; apoptosis, inhibited; cell motility, altered; autophagy, inhibited; cell adhesion, altered; transcription, inhibited; cell growth, altered	DDX5(INDUCES); NPM1(INDUCES); PKCD(INDUCES); PLCG1(INDUCES); PIAS3(INDUCES); STAT3(INDUCES); STAT1(INDUCES)	DNA(INDUCES)	10845908; 11350938; 11470914; 11536047; 12384432; 12637586; 12684046; 14551213; 15007380; 15077188; 15151905; 15155836; 15465816; 15950906; 16651438; 16951338; 17202361; 17276988; 17360477; 17543278; 17726024; 18198175; 18430728; 18498667; 18519681; 18550668; 18939995; 19147545; 20388777; 20595392; 21057531; 21398617; 21478911; 21586612; 21840932; 22306293; 24793791; 25417160; 25961936; 26028030;…	365	71	3065		PKM	PKM	P14618	human	X	X	4093; 9145; 4324; 9131; 9138; 4323; 4074; 4113; 8119; 52075	breast cancer	increased	18353781	365	71	3065	9145; 4324; 4113; 9131; 4093; 9138; 4074; 4323; 8119; 52075
STAT3	P40763	Y705	0.999978	26109	1.12047	0.137936	8.12307	9.05249	1.89173e-05	7.21364e-05	Significant	14.9186	15.0336	14.9995	14.9226	13.4095	14.0756	13.7616	13.9943		DPGsAAPyLktKFIC	228	51	2767	4093; 9145; 4324; 9131; 9138; 4323; 4074; 4113; 8119; 52075	DNA-binding; Motility/polarity/chemotaxis; Nuclear receptor co-regulator; Transcription factor	activity, induced; protein degradation; molecular association, regulation; intracellular localization; phosphorylation	cell cycle regulation; carcinogenesis, induced; cell motility, induced; transcription, induced; signaling pathway regulation; transcription, altered; cell differentiation, altered; cell growth, induced; apoptosis, inhibited; cell motility, altered; autophagy, inhibited; cell adhesion, altered; transcription, inhibited; cell growth, altered	DDX5(INDUCES); NPM1(INDUCES); PKCD(INDUCES); PLCG1(INDUCES); PIAS3(INDUCES); STAT3(INDUCES); STAT1(INDUCES)	DNA(INDUCES)	10845908; 11350938; 11470914; 11536047; 12384432; 12637586; 12684046; 14551213; 15007380; 15077188; 15151905; 15155836; 15465816; 15950906; 16651438; 16951338; 17202361; 17276988; 17360477; 17543278; 17726024; 18198175; 18430728; 18498667; 18519681; 18550668; 18939995; 19147545; 20388777; 20595392; 21057531; 21398617; 21478911; 21586612; 21840932; 22306293; 24793791; 25417160; 25961936; 26028030;…	365	71	3065		PKM	PKM	P14618	human	X	X	4093; 9145; 4324; 9131; 9138; 4323; 4074; 4113; 8119; 52075	pancreatic carcinoma	increased	18519681	365	71	3065	9145; 4324; 4113; 9131; 4093; 9138; 4074; 4323; 8119; 52075
STAT3	P40763	Y705	0.999978	26109	1.12047	0.137936	8.12307	9.05249	1.89173e-05	7.21364e-05	Significant	14.9186	15.0336	14.9995	14.9226	13.4095	14.0756	13.7616	13.9943		DPGsAAPyLktKFIC	228	51	2767	4093; 9145; 4324; 9131; 9138; 4323; 4074; 4113; 8119; 52075	DNA-binding; Motility/polarity/chemotaxis; Nuclear receptor co-regulator; Transcription factor	activity, induced; protein degradation; molecular association, regulation; intracellular localization; phosphorylation	cell cycle regulation; carcinogenesis, induced; cell motility, induced; transcription, induced; signaling pathway regulation; transcription, altered; cell differentiation, altered; cell growth, induced; apoptosis, inhibited; cell motility, altered; autophagy, inhibited; cell adhesion, altered; transcription, inhibited; cell growth, altered	DDX5(INDUCES); NPM1(INDUCES); PKCD(INDUCES); PLCG1(INDUCES); PIAS3(INDUCES); STAT3(INDUCES); STAT1(INDUCES)	DNA(INDUCES)	10845908; 11350938; 11470914; 11536047; 12384432; 12637586; 12684046; 14551213; 15007380; 15077188; 15151905; 15155836; 15465816; 15950906; 16651438; 16951338; 17202361; 17276988; 17360477; 17543278; 17726024; 18198175; 18430728; 18498667; 18519681; 18550668; 18939995; 19147545; 20388777; 20595392; 21057531; 21398617; 21478911; 21586612; 21840932; 22306293; 24793791; 25417160; 25961936; 26028030;…	365	71	3065		PKM	PKM	P14618	human	X	X	4093; 9145; 4324; 9131; 9138; 4323; 4074; 4113; 8119; 52075	glioblastoma	increased	20455003	365	71	3065	9145; 4324; 4113; 9131; 4093; 9138; 4074; 4323; 8119; 52075
STAT3	P40763	Y705	0.999978	26109	1.12047	0.137936	8.12307	9.05249	1.89173e-05	7.21364e-05	Significant	14.9186	15.0336	14.9995	14.9226	13.4095	14.0756	13.7616	13.9943		DPGsAAPyLktKFIC	228	51	2767	4093; 9145; 4324; 9131; 9138; 4323; 4074; 4113; 8119; 52075	DNA-binding; Motility/polarity/chemotaxis; Nuclear receptor co-regulator; Transcription factor	activity, induced; protein degradation; molecular association, regulation; intracellular localization; phosphorylation	cell cycle regulation; carcinogenesis, induced; cell motility, induced; transcription, induced; signaling pathway regulation; transcription, altered; cell differentiation, altered; cell growth, induced; apoptosis, inhibited; cell motility, altered; autophagy, inhibited; cell adhesion, altered; transcription, inhibited; cell growth, altered	DDX5(INDUCES); NPM1(INDUCES); PKCD(INDUCES); PLCG1(INDUCES); PIAS3(INDUCES); STAT3(INDUCES); STAT1(INDUCES)	DNA(INDUCES)	10845908; 11350938; 11470914; 11536047; 12384432; 12637586; 12684046; 14551213; 15007380; 15077188; 15151905; 15155836; 15465816; 15950906; 16651438; 16951338; 17202361; 17276988; 17360477; 17543278; 17726024; 18198175; 18430728; 18498667; 18519681; 18550668; 18939995; 19147545; 20388777; 20595392; 21057531; 21398617; 21478911; 21586612; 21840932; 22306293; 24793791; 25417160; 25961936; 26028030;…	365	71	3065		PKM	PKM	P14618	human	X	X	4093; 9145; 4324; 9131; 9138; 4323; 4074; 4113; 8119; 52075	breast cancer	increased	17967179	365	71	3065	9145; 4324; 4113; 9131; 4093; 9138; 4074; 4323; 8119; 52075
STAT3	P40763	Y705	0.999978	26109	1.12047	0.137936	8.12307	9.05249	1.89173e-05	7.21364e-05	Significant	14.9186	15.0336	14.9995	14.9226	13.4095	14.0756	13.7616	13.9943		DPGsAAPyLktKFIC	228	51	2767	4093; 9145; 4324; 9131; 9138; 4323; 4074; 4113; 8119; 52075	DNA-binding; Motility/polarity/chemotaxis; Nuclear receptor co-regulator; Transcription factor	activity, induced; protein degradation; molecular association, regulation; intracellular localization; phosphorylation	cell cycle regulation; carcinogenesis, induced; cell motility, induced; transcription, induced; signaling pathway regulation; transcription, altered; cell differentiation, altered; cell growth, induced; apoptosis, inhibited; cell motility, altered; autophagy, inhibited; cell adhesion, altered; transcription, inhibited; cell growth, altered	DDX5(INDUCES); NPM1(INDUCES); PKCD(INDUCES); PLCG1(INDUCES); PIAS3(INDUCES); STAT3(INDUCES); STAT1(INDUCES)	DNA(INDUCES)	10845908; 11350938; 11470914; 11536047; 12384432; 12637586; 12684046; 14551213; 15007380; 15077188; 15151905; 15155836; 15465816; 15950906; 16651438; 16951338; 17202361; 17276988; 17360477; 17543278; 17726024; 18198175; 18430728; 18498667; 18519681; 18550668; 18939995; 19147545; 20388777; 20595392; 21057531; 21398617; 21478911; 21586612; 21840932; 22306293; 24793791; 25417160; 25961936; 26028030;…	365	71	3065		PKM	PKM	P14618	human	X	X	4093; 9145; 4324; 9131; 9138; 4323; 4074; 4113; 8119; 52075	bladder cancer	increased	18939995	365	71	3065	9145; 4324; 4113; 9131; 4093; 9138; 4074; 4323; 8119; 52075
STAT3	P40763	Y705	0.999978	26109	1.12047	0.137936	8.12307	9.05249	1.89173e-05	7.21364e-05	Significant	14.9186	15.0336	14.9995	14.9226	13.4095	14.0756	13.7616	13.9943		DPGsAAPyLktKFIC	228	51	2767	4093; 9145; 4324; 9131; 9138; 4323; 4074; 4113; 8119; 52075	DNA-binding; Motility/polarity/chemotaxis; Nuclear receptor co-regulator; Transcription factor	activity, induced; protein degradation; molecular association, regulation; intracellular localization; phosphorylation	cell cycle regulation; carcinogenesis, induced; cell motility, induced; transcription, induced; signaling pathway regulation; transcription, altered; cell differentiation, altered; cell growth, induced; apoptosis, inhibited; cell motility, altered; autophagy, inhibited; cell adhesion, altered; transcription, inhibited; cell growth, altered	DDX5(INDUCES); NPM1(INDUCES); PKCD(INDUCES); PLCG1(INDUCES); PIAS3(INDUCES); STAT3(INDUCES); STAT1(INDUCES)	DNA(INDUCES)	10845908; 11350938; 11470914; 11536047; 12384432; 12637586; 12684046; 14551213; 15007380; 15077188; 15151905; 15155836; 15465816; 15950906; 16651438; 16951338; 17202361; 17276988; 17360477; 17543278; 17726024; 18198175; 18430728; 18498667; 18519681; 18550668; 18939995; 19147545; 20388777; 20595392; 21057531; 21398617; 21478911; 21586612; 21840932; 22306293; 24793791; 25417160; 25961936; 26028030;…	365	71	3065		PKM	PKM	P14618	human	X	X	4093; 9145; 4324; 9131; 9138; 4323; 4074; 4113; 8119; 52075	hepatocellular carcinoma	increased	22153071	365	71	3065	9145; 4324; 4113; 9131; 4093; 9138; 4074; 4323; 8119; 52075
STAT3	P40763	Y705	0.999978	26109	1.12047	0.137936	8.12307	9.05249	1.89173e-05	7.21364e-05	Significant	14.9186	15.0336	14.9995	14.9226	13.4095	14.0756	13.7616	13.9943		DPGsAAPyLktKFIC	228	51	2767	4093; 9145; 4324; 9131; 9138; 4323; 4074; 4113; 8119; 52075	DNA-binding; Motility/polarity/chemotaxis; Nuclear receptor co-regulator; Transcription factor	activity, induced; protein degradation; molecular association, regulation; intracellular localization; phosphorylation	cell cycle regulation; carcinogenesis, induced; cell motility, induced; transcription, induced; signaling pathway regulation; transcription, altered; cell differentiation, altered; cell growth, induced; apoptosis, inhibited; cell motility, altered; autophagy, inhibited; cell adhesion, altered; transcription, inhibited; cell growth, altered	DDX5(INDUCES); NPM1(INDUCES); PKCD(INDUCES); PLCG1(INDUCES); PIAS3(INDUCES); STAT3(INDUCES); STAT1(INDUCES)	DNA(INDUCES)	10845908; 11350938; 11470914; 11536047; 12384432; 12637586; 12684046; 14551213; 15007380; 15077188; 15151905; 15155836; 15465816; 15950906; 16651438; 16951338; 17202361; 17276988; 17360477; 17543278; 17726024; 18198175; 18430728; 18498667; 18519681; 18550668; 18939995; 19147545; 20388777; 20595392; 21057531; 21398617; 21478911; 21586612; 21840932; 22306293; 24793791; 25417160; 25961936; 26028030;…	365	71	3065		PKM	PKM	P14618	human	X	X	4093; 9145; 4324; 9131; 9138; 4323; 4074; 4113; 8119; 52075	neurofibromatosis type 1	increased	23318430	365	71	3065	9145; 4324; 4113; 9131; 4093; 9138; 4074; 4323; 8119; 52075
STAT3	P40763	Y705	0.999978	26109	1.12047	0.137936	8.12307	9.05249	1.89173e-05	7.21364e-05	Significant	14.9186	15.0336	14.9995	14.9226	13.4095	14.0756	13.7616	13.9943		DPGsAAPyLktKFIC	228	51	2767	4093; 9145; 4324; 9131; 9138; 4323; 4074; 4113; 8119; 52075	DNA-binding; Motility/polarity/chemotaxis; Nuclear receptor co-regulator; Transcription factor	activity, induced; protein degradation; molecular association, regulation; intracellular localization; phosphorylation	cell cycle regulation; carcinogenesis, induced; cell motility, induced; transcription, induced; signaling pathway regulation; transcription, altered; cell differentiation, altered; cell growth, induced; apoptosis, inhibited; cell motility, altered; autophagy, inhibited; cell adhesion, altered; transcription, inhibited; cell growth, altered	DDX5(INDUCES); NPM1(INDUCES); PKCD(INDUCES); PLCG1(INDUCES); PIAS3(INDUCES); STAT3(INDUCES); STAT1(INDUCES)	DNA(INDUCES)	10845908; 11350938; 11470914; 11536047; 12384432; 12637586; 12684046; 14551213; 15007380; 15077188; 15151905; 15155836; 15465816; 15950906; 16651438; 16951338; 17202361; 17276988; 17360477; 17543278; 17726024; 18198175; 18430728; 18498667; 18519681; 18550668; 18939995; 19147545; 20388777; 20595392; 21057531; 21398617; 21478911; 21586612; 21840932; 22306293; 24793791; 25417160; 25961936; 26028030;…	365	71	3065		PKM	PKM	P14618	human	X	X	4093; 9145; 4324; 9131; 9138; 4323; 4074; 4113; 8119; 52075	fibrosarcoma of soft tissue	increased	21575192	365	71	3065	9145; 4324; 4113; 9131; 4093; 9138; 4074; 4323; 8119; 52075
STAT3	P40763	Y705	0.999978	26109	1.12047	0.137936	8.12307	9.05249	1.89173e-05	7.21364e-05	Significant	14.9186	15.0336	14.9995	14.9226	13.4095	14.0756	13.7616	13.9943		DPGsAAPyLktKFIC	228	51	2767	4093; 9145; 4324; 9131; 9138; 4323; 4074; 4113; 8119; 52075	DNA-binding; Motility/polarity/chemotaxis; Nuclear receptor co-regulator; Transcription factor	activity, induced; protein degradation; molecular association, regulation; intracellular localization; phosphorylation	cell cycle regulation; carcinogenesis, induced; cell motility, induced; transcription, induced; signaling pathway regulation; transcription, altered; cell differentiation, altered; cell growth, induced; apoptosis, inhibited; cell motility, altered; autophagy, inhibited; cell adhesion, altered; transcription, inhibited; cell growth, altered	DDX5(INDUCES); NPM1(INDUCES); PKCD(INDUCES); PLCG1(INDUCES); PIAS3(INDUCES); STAT3(INDUCES); STAT1(INDUCES)	DNA(INDUCES)	10845908; 11350938; 11470914; 11536047; 12384432; 12637586; 12684046; 14551213; 15007380; 15077188; 15151905; 15155836; 15465816; 15950906; 16651438; 16951338; 17202361; 17276988; 17360477; 17543278; 17726024; 18198175; 18430728; 18498667; 18519681; 18550668; 18939995; 19147545; 20388777; 20595392; 21057531; 21398617; 21478911; 21586612; 21840932; 22306293; 24793791; 25417160; 25961936; 26028030;…	365	71	3065		PKM	PKM	P14618	human	X	X	4093; 9145; 4324; 9131; 9138; 4323; 4074; 4113; 8119; 52075	colorectal carcinoma	increased	21166956	365	71	3065	9145; 4324; 4113; 9131; 4093; 9138; 4074; 4323; 8119; 52075
STAT3	P40763	Y705	0.999978	26109	1.12047	0.137936	8.12307	9.05249	1.89173e-05	7.21364e-05	Significant	14.9186	15.0336	14.9995	14.9226	13.4095	14.0756	13.7616	13.9943		DPGsAAPyLktKFIC	228	51	2767	4093; 9145; 4324; 9131; 9138; 4323; 4074; 4113; 8119; 52075	DNA-binding; Motility/polarity/chemotaxis; Nuclear receptor co-regulator; Transcription factor	activity, induced; protein degradation; molecular association, regulation; intracellular localization; phosphorylation	cell cycle regulation; carcinogenesis, induced; cell motility, induced; transcription, induced; signaling pathway regulation; transcription, altered; cell differentiation, altered; cell growth, induced; apoptosis, inhibited; cell motility, altered; autophagy, inhibited; cell adhesion, altered; transcription, inhibited; cell growth, altered	DDX5(INDUCES); NPM1(INDUCES); PKCD(INDUCES); PLCG1(INDUCES); PIAS3(INDUCES); STAT3(INDUCES); STAT1(INDUCES)	DNA(INDUCES)	10845908; 11350938; 11470914; 11536047; 12384432; 12637586; 12684046; 14551213; 15007380; 15077188; 15151905; 15155836; 15465816; 15950906; 16651438; 16951338; 17202361; 17276988; 17360477; 17543278; 17726024; 18198175; 18430728; 18498667; 18519681; 18550668; 18939995; 19147545; 20388777; 20595392; 21057531; 21398617; 21478911; 21586612; 21840932; 22306293; 24793791; 25417160; 25961936; 26028030;…	365	71	3065		PKM	PKM	P14618	human	X	X	4093; 9145; 4324; 9131; 9138; 4323; 4074; 4113; 8119; 52075	HNSCC	increased	21281788	365	71	3065	9145; 4324; 4113; 9131; 4093; 9138; 4074; 4323; 8119; 52075
STAT3	P40763	Y705	0.999978	26109	1.12047	0.137936	8.12307	9.05249	1.89173e-05	7.21364e-05	Significant	14.9186	15.0336	14.9995	14.9226	13.4095	14.0756	13.7616	13.9943		DPGsAAPyLktKFIC	228	51	2767	4093; 9145; 4324; 9131; 9138; 4323; 4074; 4113; 8119; 52075	DNA-binding; Motility/polarity/chemotaxis; Nuclear receptor co-regulator; Transcription factor	activity, induced; protein degradation; molecular association, regulation; intracellular localization; phosphorylation	cell cycle regulation; carcinogenesis, induced; cell motility, induced; transcription, induced; signaling pathway regulation; transcription, altered; cell differentiation, altered; cell growth, induced; apoptosis, inhibited; cell motility, altered; autophagy, inhibited; cell adhesion, altered; transcription, inhibited; cell growth, altered	DDX5(INDUCES); NPM1(INDUCES); PKCD(INDUCES); PLCG1(INDUCES); PIAS3(INDUCES); STAT3(INDUCES); STAT1(INDUCES)	DNA(INDUCES)	10845908; 11350938; 11470914; 11536047; 12384432; 12637586; 12684046; 14551213; 15007380; 15077188; 15151905; 15155836; 15465816; 15950906; 16651438; 16951338; 17202361; 17276988; 17360477; 17543278; 17726024; 18198175; 18430728; 18498667; 18519681; 18550668; 18939995; 19147545; 20388777; 20595392; 21057531; 21398617; 21478911; 21586612; 21840932; 22306293; 24793791; 25417160; 25961936; 26028030;…	365	71	3065		PKM	PKM	P14618	human	X	X	4093; 9145; 4324; 9131; 9138; 4323; 4074; 4113; 8119; 52075	non-Hodgkin's lymphoma	increased	30054295	365	71	3065	9145; 4324; 4113; 9131; 4093; 9138; 4074; 4323; 8119; 52075
STAT3	P40763	Y705	0.999978	26109	1.12047	0.137936	8.12307	9.05249	1.89173e-05	7.21364e-05	Significant	14.9186	15.0336	14.9995	14.9226	13.4095	14.0756	13.7616	13.9943		DPGsAAPyLktKFIC	228	51	2767	4093; 9145; 4324; 9131; 9138; 4323; 4074; 4113; 8119; 52075	DNA-binding; Motility/polarity/chemotaxis; Nuclear receptor co-regulator; Transcription factor	activity, induced; protein degradation; molecular association, regulation; intracellular localization; phosphorylation	cell cycle regulation; carcinogenesis, induced; cell motility, induced; transcription, induced; signaling pathway regulation; transcription, altered; cell differentiation, altered; cell growth, induced; apoptosis, inhibited; cell motility, altered; autophagy, inhibited; cell adhesion, altered; transcription, inhibited; cell growth, altered	DDX5(INDUCES); NPM1(INDUCES); PKCD(INDUCES); PLCG1(INDUCES); PIAS3(INDUCES); STAT3(INDUCES); STAT1(INDUCES)	DNA(INDUCES)	10845908; 11350938; 11470914; 11536047; 12384432; 12637586; 12684046; 14551213; 15007380; 15077188; 15151905; 15155836; 15465816; 15950906; 16651438; 16951338; 17202361; 17276988; 17360477; 17543278; 17726024; 18198175; 18430728; 18498667; 18519681; 18550668; 18939995; 19147545; 20388777; 20595392; 21057531; 21398617; 21478911; 21586612; 21840932; 22306293; 24793791; 25417160; 25961936; 26028030;…	365	71	3065		PKM	PKM	P14618	human	X	X	4093; 9145; 4324; 9131; 9138; 4323; 4074; 4113; 8119; 52075	clear cell kidney cancer	increased	24615012	365	71	3065	9145; 4324; 4113; 9131; 4093; 9138; 4074; 4323; 8119; 52075
STAT3	P40763	Y705	0.999978	26109	1.12047	0.137936	8.12307	9.05249	1.89173e-05	7.21364e-05	Significant	14.9186	15.0336	14.9995	14.9226	13.4095	14.0756	13.7616	13.9943		DPGsAAPyLktKFIC	228	51	2767	4093; 9145; 4324; 9131; 9138; 4323; 4074; 4113; 8119; 52075	DNA-binding; Motility/polarity/chemotaxis; Nuclear receptor co-regulator; Transcription factor	activity, induced; protein degradation; molecular association, regulation; intracellular localization; phosphorylation	cell cycle regulation; carcinogenesis, induced; cell motility, induced; transcription, induced; signaling pathway regulation; transcription, altered; cell differentiation, altered; cell growth, induced; apoptosis, inhibited; cell motility, altered; autophagy, inhibited; cell adhesion, altered; transcription, inhibited; cell growth, altered	DDX5(INDUCES); NPM1(INDUCES); PKCD(INDUCES); PLCG1(INDUCES); PIAS3(INDUCES); STAT3(INDUCES); STAT1(INDUCES)	DNA(INDUCES)	10845908; 11350938; 11470914; 11536047; 12384432; 12637586; 12684046; 14551213; 15007380; 15077188; 15151905; 15155836; 15465816; 15950906; 16651438; 16951338; 17202361; 17276988; 17360477; 17543278; 17726024; 18198175; 18430728; 18498667; 18519681; 18550668; 18939995; 19147545; 20388777; 20595392; 21057531; 21398617; 21478911; 21586612; 21840932; 22306293; 24793791; 25417160; 25961936; 26028030;…	365	71	3065		MERTK	Mer	Q12866	human	X		4093; 9145; 4324; 9131; 9138; 4323; 4074; 4113; 8119; 52075	prostate cancer	increased	19147545	365	71	3065	9145; 4324; 4113; 9131; 4093; 9138; 4074; 4323; 8119; 52075
STAT3	P40763	Y705	0.999978	26109	1.12047	0.137936	8.12307	9.05249	1.89173e-05	7.21364e-05	Significant	14.9186	15.0336	14.9995	14.9226	13.4095	14.0756	13.7616	13.9943		DPGsAAPyLktKFIC	228	51	2767	4093; 9145; 4324; 9131; 9138; 4323; 4074; 4113; 8119; 52075	DNA-binding; Motility/polarity/chemotaxis; Nuclear receptor co-regulator; Transcription factor	activity, induced; protein degradation; molecular association, regulation; intracellular localization; phosphorylation	cell cycle regulation; carcinogenesis, induced; cell motility, induced; transcription, induced; signaling pathway regulation; transcription, altered; cell differentiation, altered; cell growth, induced; apoptosis, inhibited; cell motility, altered; autophagy, inhibited; cell adhesion, altered; transcription, inhibited; cell growth, altered	DDX5(INDUCES); NPM1(INDUCES); PKCD(INDUCES); PLCG1(INDUCES); PIAS3(INDUCES); STAT3(INDUCES); STAT1(INDUCES)	DNA(INDUCES)	10845908; 11350938; 11470914; 11536047; 12384432; 12637586; 12684046; 14551213; 15007380; 15077188; 15151905; 15155836; 15465816; 15950906; 16651438; 16951338; 17202361; 17276988; 17360477; 17543278; 17726024; 18198175; 18430728; 18498667; 18519681; 18550668; 18939995; 19147545; 20388777; 20595392; 21057531; 21398617; 21478911; 21586612; 21840932; 22306293; 24793791; 25417160; 25961936; 26028030;…	365	71	3065		MERTK	Mer	Q12866	human	X		4093; 9145; 4324; 9131; 9138; 4323; 4074; 4113; 8119; 52075	breast cancer	increased	18353781	365	71	3065	9145; 4324; 4113; 9131; 4093; 9138; 4074; 4323; 8119; 52075
STAT3	P40763	Y705	0.999978	26109	1.12047	0.137936	8.12307	9.05249	1.89173e-05	7.21364e-05	Significant	14.9186	15.0336	14.9995	14.9226	13.4095	14.0756	13.7616	13.9943		DPGsAAPyLktKFIC	228	51	2767	4093; 9145; 4324; 9131; 9138; 4323; 4074; 4113; 8119; 52075	DNA-binding; Motility/polarity/chemotaxis; Nuclear receptor co-regulator; Transcription factor	activity, induced; protein degradation; molecular association, regulation; intracellular localization; phosphorylation	cell cycle regulation; carcinogenesis, induced; cell motility, induced; transcription, induced; signaling pathway regulation; transcription, altered; cell differentiation, altered; cell growth, induced; apoptosis, inhibited; cell motility, altered; autophagy, inhibited; cell adhesion, altered; transcription, inhibited; cell growth, altered	DDX5(INDUCES); NPM1(INDUCES); PKCD(INDUCES); PLCG1(INDUCES); PIAS3(INDUCES); STAT3(INDUCES); STAT1(INDUCES)	DNA(INDUCES)	10845908; 11350938; 11470914; 11536047; 12384432; 12637586; 12684046; 14551213; 15007380; 15077188; 15151905; 15155836; 15465816; 15950906; 16651438; 16951338; 17202361; 17276988; 17360477; 17543278; 17726024; 18198175; 18430728; 18498667; 18519681; 18550668; 18939995; 19147545; 20388777; 20595392; 21057531; 21398617; 21478911; 21586612; 21840932; 22306293; 24793791; 25417160; 25961936; 26028030;…	365	71	3065		MERTK	Mer	Q12866	human	X		4093; 9145; 4324; 9131; 9138; 4323; 4074; 4113; 8119; 52075	pancreatic carcinoma	increased	18519681	365	71	3065	9145; 4324; 4113; 9131; 4093; 9138; 4074; 4323; 8119; 52075
STAT3	P40763	Y705	0.999978	26109	1.12047	0.137936	8.12307	9.05249	1.89173e-05	7.21364e-05	Significant	14.9186	15.0336	14.9995	14.9226	13.4095	14.0756	13.7616	13.9943		DPGsAAPyLktKFIC	228	51	2767	4093; 9145; 4324; 9131; 9138; 4323; 4074; 4113; 8119; 52075	DNA-binding; Motility/polarity/chemotaxis; Nuclear receptor co-regulator; Transcription factor	activity, induced; protein degradation; molecular association, regulation; intracellular localization; phosphorylation	cell cycle regulation; carcinogenesis, induced; cell motility, induced; transcription, induced; signaling pathway regulation; transcription, altered; cell differentiation, altered; cell growth, induced; apoptosis, inhibited; cell motility, altered; autophagy, inhibited; cell adhesion, altered; transcription, inhibited; cell growth, altered	DDX5(INDUCES); NPM1(INDUCES); PKCD(INDUCES); PLCG1(INDUCES); PIAS3(INDUCES); STAT3(INDUCES); STAT1(INDUCES)	DNA(INDUCES)	10845908; 11350938; 11470914; 11536047; 12384432; 12637586; 12684046; 14551213; 15007380; 15077188; 15151905; 15155836; 15465816; 15950906; 16651438; 16951338; 17202361; 17276988; 17360477; 17543278; 17726024; 18198175; 18430728; 18498667; 18519681; 18550668; 18939995; 19147545; 20388777; 20595392; 21057531; 21398617; 21478911; 21586612; 21840932; 22306293; 24793791; 25417160; 25961936; 26028030;…	365	71	3065		MERTK	Mer	Q12866	human	X		4093; 9145; 4324; 9131; 9138; 4323; 4074; 4113; 8119; 52075	glioblastoma	increased	20455003	365	71	3065	9145; 4324; 4113; 9131; 4093; 9138; 4074; 4323; 8119; 52075
STAT3	P40763	Y705	0.999978	26109	1.12047	0.137936	8.12307	9.05249	1.89173e-05	7.21364e-05	Significant	14.9186	15.0336	14.9995	14.9226	13.4095	14.0756	13.7616	13.9943		DPGsAAPyLktKFIC	228	51	2767	4093; 9145; 4324; 9131; 9138; 4323; 4074; 4113; 8119; 52075	DNA-binding; Motility/polarity/chemotaxis; Nuclear receptor co-regulator; Transcription factor	activity, induced; protein degradation; molecular association, regulation; intracellular localization; phosphorylation	cell cycle regulation; carcinogenesis, induced; cell motility, induced; transcription, induced; signaling pathway regulation; transcription, altered; cell differentiation, altered; cell growth, induced; apoptosis, inhibited; cell motility, altered; autophagy, inhibited; cell adhesion, altered; transcription, inhibited; cell growth, altered	DDX5(INDUCES); NPM1(INDUCES); PKCD(INDUCES); PLCG1(INDUCES); PIAS3(INDUCES); STAT3(INDUCES); STAT1(INDUCES)	DNA(INDUCES)	10845908; 11350938; 11470914; 11536047; 12384432; 12637586; 12684046; 14551213; 15007380; 15077188; 15151905; 15155836; 15465816; 15950906; 16651438; 16951338; 17202361; 17276988; 17360477; 17543278; 17726024; 18198175; 18430728; 18498667; 18519681; 18550668; 18939995; 19147545; 20388777; 20595392; 21057531; 21398617; 21478911; 21586612; 21840932; 22306293; 24793791; 25417160; 25961936; 26028030;…	365	71	3065		MERTK	Mer	Q12866	human	X		4093; 9145; 4324; 9131; 9138; 4323; 4074; 4113; 8119; 52075	breast cancer	increased	17967179	365	71	3065	9145; 4324; 4113; 9131; 4093; 9138; 4074; 4323; 8119; 52075
STAT3	P40763	Y705	0.999978	26109	1.12047	0.137936	8.12307	9.05249	1.89173e-05	7.21364e-05	Significant	14.9186	15.0336	14.9995	14.9226	13.4095	14.0756	13.7616	13.9943		DPGsAAPyLktKFIC	228	51	2767	4093; 9145; 4324; 9131; 9138; 4323; 4074; 4113; 8119; 52075	DNA-binding; Motility/polarity/chemotaxis; Nuclear receptor co-regulator; Transcription factor	activity, induced; protein degradation; molecular association, regulation; intracellular localization; phosphorylation	cell cycle regulation; carcinogenesis, induced; cell motility, induced; transcription, induced; signaling pathway regulation; transcription, altered; cell differentiation, altered; cell growth, induced; apoptosis, inhibited; cell motility, altered; autophagy, inhibited; cell adhesion, altered; transcription, inhibited; cell growth, altered	DDX5(INDUCES); NPM1(INDUCES); PKCD(INDUCES); PLCG1(INDUCES); PIAS3(INDUCES); STAT3(INDUCES); STAT1(INDUCES)	DNA(INDUCES)	10845908; 11350938; 11470914; 11536047; 12384432; 12637586; 12684046; 14551213; 15007380; 15077188; 15151905; 15155836; 15465816; 15950906; 16651438; 16951338; 17202361; 17276988; 17360477; 17543278; 17726024; 18198175; 18430728; 18498667; 18519681; 18550668; 18939995; 19147545; 20388777; 20595392; 21057531; 21398617; 21478911; 21586612; 21840932; 22306293; 24793791; 25417160; 25961936; 26028030;…	365	71	3065		MERTK	Mer	Q12866	human	X		4093; 9145; 4324; 9131; 9138; 4323; 4074; 4113; 8119; 52075	bladder cancer	increased	18939995	365	71	3065	9145; 4324; 4113; 9131; 4093; 9138; 4074; 4323; 8119; 52075
STAT3	P40763	Y705	0.999978	26109	1.12047	0.137936	8.12307	9.05249	1.89173e-05	7.21364e-05	Significant	14.9186	15.0336	14.9995	14.9226	13.4095	14.0756	13.7616	13.9943		DPGsAAPyLktKFIC	228	51	2767	4093; 9145; 4324; 9131; 9138; 4323; 4074; 4113; 8119; 52075	DNA-binding; Motility/polarity/chemotaxis; Nuclear receptor co-regulator; Transcription factor	activity, induced; protein degradation; molecular association, regulation; intracellular localization; phosphorylation	cell cycle regulation; carcinogenesis, induced; cell motility, induced; transcription, induced; signaling pathway regulation; transcription, altered; cell differentiation, altered; cell growth, induced; apoptosis, inhibited; cell motility, altered; autophagy, inhibited; cell adhesion, altered; transcription, inhibited; cell growth, altered	DDX5(INDUCES); NPM1(INDUCES); PKCD(INDUCES); PLCG1(INDUCES); PIAS3(INDUCES); STAT3(INDUCES); STAT1(INDUCES)	DNA(INDUCES)	10845908; 11350938; 11470914; 11536047; 12384432; 12637586; 12684046; 14551213; 15007380; 15077188; 15151905; 15155836; 15465816; 15950906; 16651438; 16951338; 17202361; 17276988; 17360477; 17543278; 17726024; 18198175; 18430728; 18498667; 18519681; 18550668; 18939995; 19147545; 20388777; 20595392; 21057531; 21398617; 21478911; 21586612; 21840932; 22306293; 24793791; 25417160; 25961936; 26028030;…	365	71	3065		MERTK	Mer	Q12866	human	X		4093; 9145; 4324; 9131; 9138; 4323; 4074; 4113; 8119; 52075	hepatocellular carcinoma	increased	22153071	365	71	3065	9145; 4324; 4113; 9131; 4093; 9138; 4074; 4323; 8119; 52075
STAT3	P40763	Y705	0.999978	26109	1.12047	0.137936	8.12307	9.05249	1.89173e-05	7.21364e-05	Significant	14.9186	15.0336	14.9995	14.9226	13.4095	14.0756	13.7616	13.9943		DPGsAAPyLktKFIC	228	51	2767	4093; 9145; 4324; 9131; 9138; 4323; 4074; 4113; 8119; 52075	DNA-binding; Motility/polarity/chemotaxis; Nuclear receptor co-regulator; Transcription factor	activity, induced; protein degradation; molecular association, regulation; intracellular localization; phosphorylation	cell cycle regulation; carcinogenesis, induced; cell motility, induced; transcription, induced; signaling pathway regulation; transcription, altered; cell differentiation, altered; cell growth, induced; apoptosis, inhibited; cell motility, altered; autophagy, inhibited; cell adhesion, altered; transcription, inhibited; cell growth, altered	DDX5(INDUCES); NPM1(INDUCES); PKCD(INDUCES); PLCG1(INDUCES); PIAS3(INDUCES); STAT3(INDUCES); STAT1(INDUCES)	DNA(INDUCES)	10845908; 11350938; 11470914; 11536047; 12384432; 12637586; 12684046; 14551213; 15007380; 15077188; 15151905; 15155836; 15465816; 15950906; 16651438; 16951338; 17202361; 17276988; 17360477; 17543278; 17726024; 18198175; 18430728; 18498667; 18519681; 18550668; 18939995; 19147545; 20388777; 20595392; 21057531; 21398617; 21478911; 21586612; 21840932; 22306293; 24793791; 25417160; 25961936; 26028030;…	365	71	3065		MERTK	Mer	Q12866	human	X		4093; 9145; 4324; 9131; 9138; 4323; 4074; 4113; 8119; 52075	neurofibromatosis type 1	increased	23318430	365	71	3065	9145; 4324; 4113; 9131; 4093; 9138; 4074; 4323; 8119; 52075
STAT3	P40763	Y705	0.999978	26109	1.12047	0.137936	8.12307	9.05249	1.89173e-05	7.21364e-05	Significant	14.9186	15.0336	14.9995	14.9226	13.4095	14.0756	13.7616	13.9943		DPGsAAPyLktKFIC	228	51	2767	4093; 9145; 4324; 9131; 9138; 4323; 4074; 4113; 8119; 52075	DNA-binding; Motility/polarity/chemotaxis; Nuclear receptor co-regulator; Transcription factor	activity, induced; protein degradation; molecular association, regulation; intracellular localization; phosphorylation	cell cycle regulation; carcinogenesis, induced; cell motility, induced; transcription, induced; signaling pathway regulation; transcription, altered; cell differentiation, altered; cell growth, induced; apoptosis, inhibited; cell motility, altered; autophagy, inhibited; cell adhesion, altered; transcription, inhibited; cell growth, altered	DDX5(INDUCES); NPM1(INDUCES); PKCD(INDUCES); PLCG1(INDUCES); PIAS3(INDUCES); STAT3(INDUCES); STAT1(INDUCES)	DNA(INDUCES)	10845908; 11350938; 11470914; 11536047; 12384432; 12637586; 12684046; 14551213; 15007380; 15077188; 15151905; 15155836; 15465816; 15950906; 16651438; 16951338; 17202361; 17276988; 17360477; 17543278; 17726024; 18198175; 18430728; 18498667; 18519681; 18550668; 18939995; 19147545; 20388777; 20595392; 21057531; 21398617; 21478911; 21586612; 21840932; 22306293; 24793791; 25417160; 25961936; 26028030;…	365	71	3065		MERTK	Mer	Q12866	human	X		4093; 9145; 4324; 9131; 9138; 4323; 4074; 4113; 8119; 52075	fibrosarcoma of soft tissue	increased	21575192	365	71	3065	9145; 4324; 4113; 9131; 4093; 9138; 4074; 4323; 8119; 52075
STAT3	P40763	Y705	0.999978	26109	1.12047	0.137936	8.12307	9.05249	1.89173e-05	7.21364e-05	Significant	14.9186	15.0336	14.9995	14.9226	13.4095	14.0756	13.7616	13.9943		DPGsAAPyLktKFIC	228	51	2767	4093; 9145; 4324; 9131; 9138; 4323; 4074; 4113; 8119; 52075	DNA-binding; Motility/polarity/chemotaxis; Nuclear receptor co-regulator; Transcription factor	activity, induced; protein degradation; molecular association, regulation; intracellular localization; phosphorylation	cell cycle regulation; carcinogenesis, induced; cell motility, induced; transcription, induced; signaling pathway regulation; transcription, altered; cell differentiation, altered; cell growth, induced; apoptosis, inhibited; cell motility, altered; autophagy, inhibited; cell adhesion, altered; transcription, inhibited; cell growth, altered	DDX5(INDUCES); NPM1(INDUCES); PKCD(INDUCES); PLCG1(INDUCES); PIAS3(INDUCES); STAT3(INDUCES); STAT1(INDUCES)	DNA(INDUCES)	10845908; 11350938; 11470914; 11536047; 12384432; 12637586; 12684046; 14551213; 15007380; 15077188; 15151905; 15155836; 15465816; 15950906; 16651438; 16951338; 17202361; 17276988; 17360477; 17543278; 17726024; 18198175; 18430728; 18498667; 18519681; 18550668; 18939995; 19147545; 20388777; 20595392; 21057531; 21398617; 21478911; 21586612; 21840932; 22306293; 24793791; 25417160; 25961936; 26028030;…	365	71	3065		MERTK	Mer	Q12866	human	X		4093; 9145; 4324; 9131; 9138; 4323; 4074; 4113; 8119; 52075	colorectal carcinoma	increased	21166956	365	71	3065	9145; 4324; 4113; 9131; 4093; 9138; 4074; 4323; 8119; 52075
STAT3	P40763	Y705	0.999978	26109	1.12047	0.137936	8.12307	9.05249	1.89173e-05	7.21364e-05	Significant	14.9186	15.0336	14.9995	14.9226	13.4095	14.0756	13.7616	13.9943		DPGsAAPyLktKFIC	228	51	2767	4093; 9145; 4324; 9131; 9138; 4323; 4074; 4113; 8119; 52075	DNA-binding; Motility/polarity/chemotaxis; Nuclear receptor co-regulator; Transcription factor	activity, induced; protein degradation; molecular association, regulation; intracellular localization; phosphorylation	cell cycle regulation; carcinogenesis, induced; cell motility, induced; transcription, induced; signaling pathway regulation; transcription, altered; cell differentiation, altered; cell growth, induced; apoptosis, inhibited; cell motility, altered; autophagy, inhibited; cell adhesion, altered; transcription, inhibited; cell growth, altered	DDX5(INDUCES); NPM1(INDUCES); PKCD(INDUCES); PLCG1(INDUCES); PIAS3(INDUCES); STAT3(INDUCES); STAT1(INDUCES)	DNA(INDUCES)	10845908; 11350938; 11470914; 11536047; 12384432; 12637586; 12684046; 14551213; 15007380; 15077188; 15151905; 15155836; 15465816; 15950906; 16651438; 16951338; 17202361; 17276988; 17360477; 17543278; 17726024; 18198175; 18430728; 18498667; 18519681; 18550668; 18939995; 19147545; 20388777; 20595392; 21057531; 21398617; 21478911; 21586612; 21840932; 22306293; 24793791; 25417160; 25961936; 26028030;…	365	71	3065		MERTK	Mer	Q12866	human	X		4093; 9145; 4324; 9131; 9138; 4323; 4074; 4113; 8119; 52075	HNSCC	increased	21281788	365	71	3065	9145; 4324; 4113; 9131; 4093; 9138; 4074; 4323; 8119; 52075
STAT3	P40763	Y705	0.999978	26109	1.12047	0.137936	8.12307	9.05249	1.89173e-05	7.21364e-05	Significant	14.9186	15.0336	14.9995	14.9226	13.4095	14.0756	13.7616	13.9943		DPGsAAPyLktKFIC	228	51	2767	4093; 9145; 4324; 9131; 9138; 4323; 4074; 4113; 8119; 52075	DNA-binding; Motility/polarity/chemotaxis; Nuclear receptor co-regulator; Transcription factor	activity, induced; protein degradation; molecular association, regulation; intracellular localization; phosphorylation	cell cycle regulation; carcinogenesis, induced; cell motility, induced; transcription, induced; signaling pathway regulation; transcription, altered; cell differentiation, altered; cell growth, induced; apoptosis, inhibited; cell motility, altered; autophagy, inhibited; cell adhesion, altered; transcription, inhibited; cell growth, altered	DDX5(INDUCES); NPM1(INDUCES); PKCD(INDUCES); PLCG1(INDUCES); PIAS3(INDUCES); STAT3(INDUCES); STAT1(INDUCES)	DNA(INDUCES)	10845908; 11350938; 11470914; 11536047; 12384432; 12637586; 12684046; 14551213; 15007380; 15077188; 15151905; 15155836; 15465816; 15950906; 16651438; 16951338; 17202361; 17276988; 17360477; 17543278; 17726024; 18198175; 18430728; 18498667; 18519681; 18550668; 18939995; 19147545; 20388777; 20595392; 21057531; 21398617; 21478911; 21586612; 21840932; 22306293; 24793791; 25417160; 25961936; 26028030;…	365	71	3065		MERTK	Mer	Q12866	human	X		4093; 9145; 4324; 9131; 9138; 4323; 4074; 4113; 8119; 52075	non-Hodgkin's lymphoma	increased	30054295	365	71	3065	9145; 4324; 4113; 9131; 4093; 9138; 4074; 4323; 8119; 52075
STAT3	P40763	Y705	0.999978	26109	1.12047	0.137936	8.12307	9.05249	1.89173e-05	7.21364e-05	Significant	14.9186	15.0336	14.9995	14.9226	13.4095	14.0756	13.7616	13.9943		DPGsAAPyLktKFIC	228	51	2767	4093; 9145; 4324; 9131; 9138; 4323; 4074; 4113; 8119; 52075	DNA-binding; Motility/polarity/chemotaxis; Nuclear receptor co-regulator; Transcription factor	activity, induced; protein degradation; molecular association, regulation; intracellular localization; phosphorylation	cell cycle regulation; carcinogenesis, induced; cell motility, induced; transcription, induced; signaling pathway regulation; transcription, altered; cell differentiation, altered; cell growth, induced; apoptosis, inhibited; cell motility, altered; autophagy, inhibited; cell adhesion, altered; transcription, inhibited; cell growth, altered	DDX5(INDUCES); NPM1(INDUCES); PKCD(INDUCES); PLCG1(INDUCES); PIAS3(INDUCES); STAT3(INDUCES); STAT1(INDUCES)	DNA(INDUCES)	10845908; 11350938; 11470914; 11536047; 12384432; 12637586; 12684046; 14551213; 15007380; 15077188; 15151905; 15155836; 15465816; 15950906; 16651438; 16951338; 17202361; 17276988; 17360477; 17543278; 17726024; 18198175; 18430728; 18498667; 18519681; 18550668; 18939995; 19147545; 20388777; 20595392; 21057531; 21398617; 21478911; 21586612; 21840932; 22306293; 24793791; 25417160; 25961936; 26028030;…	365	71	3065		MERTK	Mer	Q12866	human	X		4093; 9145; 4324; 9131; 9138; 4323; 4074; 4113; 8119; 52075	clear cell kidney cancer	increased	24615012	365	71	3065	9145; 4324; 4113; 9131; 4093; 9138; 4074; 4323; 8119; 52075
STAT3	P40763	Y705	0.999978	26109	1.12047	0.137936	8.12307	9.05249	1.89173e-05	7.21364e-05	Significant	14.9186	15.0336	14.9995	14.9226	13.4095	14.0756	13.7616	13.9943		DPGsAAPyLktKFIC	228	51	2767	4093; 9145; 4324; 9131; 9138; 4323; 4074; 4113; 8119; 52075	DNA-binding; Motility/polarity/chemotaxis; Nuclear receptor co-regulator; Transcription factor	activity, induced; protein degradation; molecular association, regulation; intracellular localization; phosphorylation	cell cycle regulation; carcinogenesis, induced; cell motility, induced; transcription, induced; signaling pathway regulation; transcription, altered; cell differentiation, altered; cell growth, induced; apoptosis, inhibited; cell motility, altered; autophagy, inhibited; cell adhesion, altered; transcription, inhibited; cell growth, altered	DDX5(INDUCES); NPM1(INDUCES); PKCD(INDUCES); PLCG1(INDUCES); PIAS3(INDUCES); STAT3(INDUCES); STAT1(INDUCES)	DNA(INDUCES)	10845908; 11350938; 11470914; 11536047; 12384432; 12637586; 12684046; 14551213; 15007380; 15077188; 15151905; 15155836; 15465816; 15950906; 16651438; 16951338; 17202361; 17276988; 17360477; 17543278; 17726024; 18198175; 18430728; 18498667; 18519681; 18550668; 18939995; 19147545; 20388777; 20595392; 21057531; 21398617; 21478911; 21586612; 21840932; 22306293; 24793791; 25417160; 25961936; 26028030;…	365	71	3065		FYN	Fyn	P06241	human	X		4093; 9145; 4324; 9131; 9138; 4323; 4074; 4113; 8119; 52075	prostate cancer	increased	19147545	365	71	3065	9145; 4324; 4113; 9131; 4093; 9138; 4074; 4323; 8119; 52075
STAT3	P40763	Y705	0.999978	26109	1.12047	0.137936	8.12307	9.05249	1.89173e-05	7.21364e-05	Significant	14.9186	15.0336	14.9995	14.9226	13.4095	14.0756	13.7616	13.9943		DPGsAAPyLktKFIC	228	51	2767	4093; 9145; 4324; 9131; 9138; 4323; 4074; 4113; 8119; 52075	DNA-binding; Motility/polarity/chemotaxis; Nuclear receptor co-regulator; Transcription factor	activity, induced; protein degradation; molecular association, regulation; intracellular localization; phosphorylation	cell cycle regulation; carcinogenesis, induced; cell motility, induced; transcription, induced; signaling pathway regulation; transcription, altered; cell differentiation, altered; cell growth, induced; apoptosis, inhibited; cell motility, altered; autophagy, inhibited; cell adhesion, altered; transcription, inhibited; cell growth, altered	DDX5(INDUCES); NPM1(INDUCES); PKCD(INDUCES); PLCG1(INDUCES); PIAS3(INDUCES); STAT3(INDUCES); STAT1(INDUCES)	DNA(INDUCES)	10845908; 11350938; 11470914; 11536047; 12384432; 12637586; 12684046; 14551213; 15007380; 15077188; 15151905; 15155836; 15465816; 15950906; 16651438; 16951338; 17202361; 17276988; 17360477; 17543278; 17726024; 18198175; 18430728; 18498667; 18519681; 18550668; 18939995; 19147545; 20388777; 20595392; 21057531; 21398617; 21478911; 21586612; 21840932; 22306293; 24793791; 25417160; 25961936; 26028030;…	365	71	3065		FYN	Fyn	P06241	human	X		4093; 9145; 4324; 9131; 9138; 4323; 4074; 4113; 8119; 52075	breast cancer	increased	18353781	365	71	3065	9145; 4324; 4113; 9131; 4093; 9138; 4074; 4323; 8119; 52075
STAT3	P40763	Y705	0.999978	26109	1.12047	0.137936	8.12307	9.05249	1.89173e-05	7.21364e-05	Significant	14.9186	15.0336	14.9995	14.9226	13.4095	14.0756	13.7616	13.9943		DPGsAAPyLktKFIC	228	51	2767	4093; 9145; 4324; 9131; 9138; 4323; 4074; 4113; 8119; 52075	DNA-binding; Motility/polarity/chemotaxis; Nuclear receptor co-regulator; Transcription factor	activity, induced; protein degradation; molecular association, regulation; intracellular localization; phosphorylation	cell cycle regulation; carcinogenesis, induced; cell motility, induced; transcription, induced; signaling pathway regulation; transcription, altered; cell differentiation, altered; cell growth, induced; apoptosis, inhibited; cell motility, altered; autophagy, inhibited; cell adhesion, altered; transcription, inhibited; cell growth, altered	DDX5(INDUCES); NPM1(INDUCES); PKCD(INDUCES); PLCG1(INDUCES); PIAS3(INDUCES); STAT3(INDUCES); STAT1(INDUCES)	DNA(INDUCES)	10845908; 11350938; 11470914; 11536047; 12384432; 12637586; 12684046; 14551213; 15007380; 15077188; 15151905; 15155836; 15465816; 15950906; 16651438; 16951338; 17202361; 17276988; 17360477; 17543278; 17726024; 18198175; 18430728; 18498667; 18519681; 18550668; 18939995; 19147545; 20388777; 20595392; 21057531; 21398617; 21478911; 21586612; 21840932; 22306293; 24793791; 25417160; 25961936; 26028030;…	365	71	3065		FYN	Fyn	P06241	human	X		4093; 9145; 4324; 9131; 9138; 4323; 4074; 4113; 8119; 52075	pancreatic carcinoma	increased	18519681	365	71	3065	9145; 4324; 4113; 9131; 4093; 9138; 4074; 4323; 8119; 52075
STAT3	P40763	Y705	0.999978	26109	1.12047	0.137936	8.12307	9.05249	1.89173e-05	7.21364e-05	Significant	14.9186	15.0336	14.9995	14.9226	13.4095	14.0756	13.7616	13.9943		DPGsAAPyLktKFIC	228	51	2767	4093; 9145; 4324; 9131; 9138; 4323; 4074; 4113; 8119; 52075	DNA-binding; Motility/polarity/chemotaxis; Nuclear receptor co-regulator; Transcription factor	activity, induced; protein degradation; molecular association, regulation; intracellular localization; phosphorylation	cell cycle regulation; carcinogenesis, induced; cell motility, induced; transcription, induced; signaling pathway regulation; transcription, altered; cell differentiation, altered; cell growth, induced; apoptosis, inhibited; cell motility, altered; autophagy, inhibited; cell adhesion, altered; transcription, inhibited; cell growth, altered	DDX5(INDUCES); NPM1(INDUCES); PKCD(INDUCES); PLCG1(INDUCES); PIAS3(INDUCES); STAT3(INDUCES); STAT1(INDUCES)	DNA(INDUCES)	10845908; 11350938; 11470914; 11536047; 12384432; 12637586; 12684046; 14551213; 15007380; 15077188; 15151905; 15155836; 15465816; 15950906; 16651438; 16951338; 17202361; 17276988; 17360477; 17543278; 17726024; 18198175; 18430728; 18498667; 18519681; 18550668; 18939995; 19147545; 20388777; 20595392; 21057531; 21398617; 21478911; 21586612; 21840932; 22306293; 24793791; 25417160; 25961936; 26028030;…	365	71	3065		FYN	Fyn	P06241	human	X		4093; 9145; 4324; 9131; 9138; 4323; 4074; 4113; 8119; 52075	glioblastoma	increased	20455003	365	71	3065	9145; 4324; 4113; 9131; 4093; 9138; 4074; 4323; 8119; 52075
STAT3	P40763	Y705	0.999978	26109	1.12047	0.137936	8.12307	9.05249	1.89173e-05	7.21364e-05	Significant	14.9186	15.0336	14.9995	14.9226	13.4095	14.0756	13.7616	13.9943		DPGsAAPyLktKFIC	228	51	2767	4093; 9145; 4324; 9131; 9138; 4323; 4074; 4113; 8119; 52075	DNA-binding; Motility/polarity/chemotaxis; Nuclear receptor co-regulator; Transcription factor	activity, induced; protein degradation; molecular association, regulation; intracellular localization; phosphorylation	cell cycle regulation; carcinogenesis, induced; cell motility, induced; transcription, induced; signaling pathway regulation; transcription, altered; cell differentiation, altered; cell growth, induced; apoptosis, inhibited; cell motility, altered; autophagy, inhibited; cell adhesion, altered; transcription, inhibited; cell growth, altered	DDX5(INDUCES); NPM1(INDUCES); PKCD(INDUCES); PLCG1(INDUCES); PIAS3(INDUCES); STAT3(INDUCES); STAT1(INDUCES)	DNA(INDUCES)	10845908; 11350938; 11470914; 11536047; 12384432; 12637586; 12684046; 14551213; 15007380; 15077188; 15151905; 15155836; 15465816; 15950906; 16651438; 16951338; 17202361; 17276988; 17360477; 17543278; 17726024; 18198175; 18430728; 18498667; 18519681; 18550668; 18939995; 19147545; 20388777; 20595392; 21057531; 21398617; 21478911; 21586612; 21840932; 22306293; 24793791; 25417160; 25961936; 26028030;…	365	71	3065		FYN	Fyn	P06241	human	X		4093; 9145; 4324; 9131; 9138; 4323; 4074; 4113; 8119; 52075	breast cancer	increased	17967179	365	71	3065	9145; 4324; 4113; 9131; 4093; 9138; 4074; 4323; 8119; 52075
STAT3	P40763	Y705	0.999978	26109	1.12047	0.137936	8.12307	9.05249	1.89173e-05	7.21364e-05	Significant	14.9186	15.0336	14.9995	14.9226	13.4095	14.0756	13.7616	13.9943		DPGsAAPyLktKFIC	228	51	2767	4093; 9145; 4324; 9131; 9138; 4323; 4074; 4113; 8119; 52075	DNA-binding; Motility/polarity/chemotaxis; Nuclear receptor co-regulator; Transcription factor	activity, induced; protein degradation; molecular association, regulation; intracellular localization; phosphorylation	cell cycle regulation; carcinogenesis, induced; cell motility, induced; transcription, induced; signaling pathway regulation; transcription, altered; cell differentiation, altered; cell growth, induced; apoptosis, inhibited; cell motility, altered; autophagy, inhibited; cell adhesion, altered; transcription, inhibited; cell growth, altered	DDX5(INDUCES); NPM1(INDUCES); PKCD(INDUCES); PLCG1(INDUCES); PIAS3(INDUCES); STAT3(INDUCES); STAT1(INDUCES)	DNA(INDUCES)	10845908; 11350938; 11470914; 11536047; 12384432; 12637586; 12684046; 14551213; 15007380; 15077188; 15151905; 15155836; 15465816; 15950906; 16651438; 16951338; 17202361; 17276988; 17360477; 17543278; 17726024; 18198175; 18430728; 18498667; 18519681; 18550668; 18939995; 19147545; 20388777; 20595392; 21057531; 21398617; 21478911; 21586612; 21840932; 22306293; 24793791; 25417160; 25961936; 26028030;…	365	71	3065		FYN	Fyn	P06241	human	X		4093; 9145; 4324; 9131; 9138; 4323; 4074; 4113; 8119; 52075	bladder cancer	increased	18939995	365	71	3065	9145; 4324; 4113; 9131; 4093; 9138; 4074; 4323; 8119; 52075
STAT3	P40763	Y705	0.999978	26109	1.12047	0.137936	8.12307	9.05249	1.89173e-05	7.21364e-05	Significant	14.9186	15.0336	14.9995	14.9226	13.4095	14.0756	13.7616	13.9943		DPGsAAPyLktKFIC	228	51	2767	4093; 9145; 4324; 9131; 9138; 4323; 4074; 4113; 8119; 52075	DNA-binding; Motility/polarity/chemotaxis; Nuclear receptor co-regulator; Transcription factor	activity, induced; protein degradation; molecular association, regulation; intracellular localization; phosphorylation	cell cycle regulation; carcinogenesis, induced; cell motility, induced; transcription, induced; signaling pathway regulation; transcription, altered; cell differentiation, altered; cell growth, induced; apoptosis, inhibited; cell motility, altered; autophagy, inhibited; cell adhesion, altered; transcription, inhibited; cell growth, altered	DDX5(INDUCES); NPM1(INDUCES); PKCD(INDUCES); PLCG1(INDUCES); PIAS3(INDUCES); STAT3(INDUCES); STAT1(INDUCES)	DNA(INDUCES)	10845908; 11350938; 11470914; 11536047; 12384432; 12637586; 12684046; 14551213; 15007380; 15077188; 15151905; 15155836; 15465816; 15950906; 16651438; 16951338; 17202361; 17276988; 17360477; 17543278; 17726024; 18198175; 18430728; 18498667; 18519681; 18550668; 18939995; 19147545; 20388777; 20595392; 21057531; 21398617; 21478911; 21586612; 21840932; 22306293; 24793791; 25417160; 25961936; 26028030;…	365	71	3065		FYN	Fyn	P06241	human	X		4093; 9145; 4324; 9131; 9138; 4323; 4074; 4113; 8119; 52075	hepatocellular carcinoma	increased	22153071	365	71	3065	9145; 4324; 4113; 9131; 4093; 9138; 4074; 4323; 8119; 52075
STAT3	P40763	Y705	0.999978	26109	1.12047	0.137936	8.12307	9.05249	1.89173e-05	7.21364e-05	Significant	14.9186	15.0336	14.9995	14.9226	13.4095	14.0756	13.7616	13.9943		DPGsAAPyLktKFIC	228	51	2767	4093; 9145; 4324; 9131; 9138; 4323; 4074; 4113; 8119; 52075	DNA-binding; Motility/polarity/chemotaxis; Nuclear receptor co-regulator; Transcription factor	activity, induced; protein degradation; molecular association, regulation; intracellular localization; phosphorylation	cell cycle regulation; carcinogenesis, induced; cell motility, induced; transcription, induced; signaling pathway regulation; transcription, altered; cell differentiation, altered; cell growth, induced; apoptosis, inhibited; cell motility, altered; autophagy, inhibited; cell adhesion, altered; transcription, inhibited; cell growth, altered	DDX5(INDUCES); NPM1(INDUCES); PKCD(INDUCES); PLCG1(INDUCES); PIAS3(INDUCES); STAT3(INDUCES); STAT1(INDUCES)	DNA(INDUCES)	10845908; 11350938; 11470914; 11536047; 12384432; 12637586; 12684046; 14551213; 15007380; 15077188; 15151905; 15155836; 15465816; 15950906; 16651438; 16951338; 17202361; 17276988; 17360477; 17543278; 17726024; 18198175; 18430728; 18498667; 18519681; 18550668; 18939995; 19147545; 20388777; 20595392; 21057531; 21398617; 21478911; 21586612; 21840932; 22306293; 24793791; 25417160; 25961936; 26028030;…	365	71	3065		FYN	Fyn	P06241	human	X		4093; 9145; 4324; 9131; 9138; 4323; 4074; 4113; 8119; 52075	neurofibromatosis type 1	increased	23318430	365	71	3065	9145; 4324; 4113; 9131; 4093; 9138; 4074; 4323; 8119; 52075
STAT3	P40763	Y705	0.999978	26109	1.12047	0.137936	8.12307	9.05249	1.89173e-05	7.21364e-05	Significant	14.9186	15.0336	14.9995	14.9226	13.4095	14.0756	13.7616	13.9943		DPGsAAPyLktKFIC	228	51	2767	4093; 9145; 4324; 9131; 9138; 4323; 4074; 4113; 8119; 52075	DNA-binding; Motility/polarity/chemotaxis; Nuclear receptor co-regulator; Transcription factor	activity, induced; protein degradation; molecular association, regulation; intracellular localization; phosphorylation	cell cycle regulation; carcinogenesis, induced; cell motility, induced; transcription, induced; signaling pathway regulation; transcription, altered; cell differentiation, altered; cell growth, induced; apoptosis, inhibited; cell motility, altered; autophagy, inhibited; cell adhesion, altered; transcription, inhibited; cell growth, altered	DDX5(INDUCES); NPM1(INDUCES); PKCD(INDUCES); PLCG1(INDUCES); PIAS3(INDUCES); STAT3(INDUCES); STAT1(INDUCES)	DNA(INDUCES)	10845908; 11350938; 11470914; 11536047; 12384432; 12637586; 12684046; 14551213; 15007380; 15077188; 15151905; 15155836; 15465816; 15950906; 16651438; 16951338; 17202361; 17276988; 17360477; 17543278; 17726024; 18198175; 18430728; 18498667; 18519681; 18550668; 18939995; 19147545; 20388777; 20595392; 21057531; 21398617; 21478911; 21586612; 21840932; 22306293; 24793791; 25417160; 25961936; 26028030;…	365	71	3065		FYN	Fyn	P06241	human	X		4093; 9145; 4324; 9131; 9138; 4323; 4074; 4113; 8119; 52075	fibrosarcoma of soft tissue	increased	21575192	365	71	3065	9145; 4324; 4113; 9131; 4093; 9138; 4074; 4323; 8119; 52075
STAT3	P40763	Y705	0.999978	26109	1.12047	0.137936	8.12307	9.05249	1.89173e-05	7.21364e-05	Significant	14.9186	15.0336	14.9995	14.9226	13.4095	14.0756	13.7616	13.9943		DPGsAAPyLktKFIC	228	51	2767	4093; 9145; 4324; 9131; 9138; 4323; 4074; 4113; 8119; 52075	DNA-binding; Motility/polarity/chemotaxis; Nuclear receptor co-regulator; Transcription factor	activity, induced; protein degradation; molecular association, regulation; intracellular localization; phosphorylation	cell cycle regulation; carcinogenesis, induced; cell motility, induced; transcription, induced; signaling pathway regulation; transcription, altered; cell differentiation, altered; cell growth, induced; apoptosis, inhibited; cell motility, altered; autophagy, inhibited; cell adhesion, altered; transcription, inhibited; cell growth, altered	DDX5(INDUCES); NPM1(INDUCES); PKCD(INDUCES); PLCG1(INDUCES); PIAS3(INDUCES); STAT3(INDUCES); STAT1(INDUCES)	DNA(INDUCES)	10845908; 11350938; 11470914; 11536047; 12384432; 12637586; 12684046; 14551213; 15007380; 15077188; 15151905; 15155836; 15465816; 15950906; 16651438; 16951338; 17202361; 17276988; 17360477; 17543278; 17726024; 18198175; 18430728; 18498667; 18519681; 18550668; 18939995; 19147545; 20388777; 20595392; 21057531; 21398617; 21478911; 21586612; 21840932; 22306293; 24793791; 25417160; 25961936; 26028030;…	365	71	3065		FYN	Fyn	P06241	human	X		4093; 9145; 4324; 9131; 9138; 4323; 4074; 4113; 8119; 52075	colorectal carcinoma	increased	21166956	365	71	3065	9145; 4324; 4113; 9131; 4093; 9138; 4074; 4323; 8119; 52075
STAT3	P40763	Y705	0.999978	26109	1.12047	0.137936	8.12307	9.05249	1.89173e-05	7.21364e-05	Significant	14.9186	15.0336	14.9995	14.9226	13.4095	14.0756	13.7616	13.9943		DPGsAAPyLktKFIC	228	51	2767	4093; 9145; 4324; 9131; 9138; 4323; 4074; 4113; 8119; 52075	DNA-binding; Motility/polarity/chemotaxis; Nuclear receptor co-regulator; Transcription factor	activity, induced; protein degradation; molecular association, regulation; intracellular localization; phosphorylation	cell cycle regulation; carcinogenesis, induced; cell motility, induced; transcription, induced; signaling pathway regulation; transcription, altered; cell differentiation, altered; cell growth, induced; apoptosis, inhibited; cell motility, altered; autophagy, inhibited; cell adhesion, altered; transcription, inhibited; cell growth, altered	DDX5(INDUCES); NPM1(INDUCES); PKCD(INDUCES); PLCG1(INDUCES); PIAS3(INDUCES); STAT3(INDUCES); STAT1(INDUCES)	DNA(INDUCES)	10845908; 11350938; 11470914; 11536047; 12384432; 12637586; 12684046; 14551213; 15007380; 15077188; 15151905; 15155836; 15465816; 15950906; 16651438; 16951338; 17202361; 17276988; 17360477; 17543278; 17726024; 18198175; 18430728; 18498667; 18519681; 18550668; 18939995; 19147545; 20388777; 20595392; 21057531; 21398617; 21478911; 21586612; 21840932; 22306293; 24793791; 25417160; 25961936; 26028030;…	365	71	3065		FYN	Fyn	P06241	human	X		4093; 9145; 4324; 9131; 9138; 4323; 4074; 4113; 8119; 52075	HNSCC	increased	21281788	365	71	3065	9145; 4324; 4113; 9131; 4093; 9138; 4074; 4323; 8119; 52075
STAT3	P40763	Y705	0.999978	26109	1.12047	0.137936	8.12307	9.05249	1.89173e-05	7.21364e-05	Significant	14.9186	15.0336	14.9995	14.9226	13.4095	14.0756	13.7616	13.9943		DPGsAAPyLktKFIC	228	51	2767	4093; 9145; 4324; 9131; 9138; 4323; 4074; 4113; 8119; 52075	DNA-binding; Motility/polarity/chemotaxis; Nuclear receptor co-regulator; Transcription factor	activity, induced; protein degradation; molecular association, regulation; intracellular localization; phosphorylation	cell cycle regulation; carcinogenesis, induced; cell motility, induced; transcription, induced; signaling pathway regulation; transcription, altered; cell differentiation, altered; cell growth, induced; apoptosis, inhibited; cell motility, altered; autophagy, inhibited; cell adhesion, altered; transcription, inhibited; cell growth, altered	DDX5(INDUCES); NPM1(INDUCES); PKCD(INDUCES); PLCG1(INDUCES); PIAS3(INDUCES); STAT3(INDUCES); STAT1(INDUCES)	DNA(INDUCES)	10845908; 11350938; 11470914; 11536047; 12384432; 12637586; 12684046; 14551213; 15007380; 15077188; 15151905; 15155836; 15465816; 15950906; 16651438; 16951338; 17202361; 17276988; 17360477; 17543278; 17726024; 18198175; 18430728; 18498667; 18519681; 18550668; 18939995; 19147545; 20388777; 20595392; 21057531; 21398617; 21478911; 21586612; 21840932; 22306293; 24793791; 25417160; 25961936; 26028030;…	365	71	3065		FYN	Fyn	P06241	human	X		4093; 9145; 4324; 9131; 9138; 4323; 4074; 4113; 8119; 52075	non-Hodgkin's lymphoma	increased	30054295	365	71	3065	9145; 4324; 4113; 9131; 4093; 9138; 4074; 4323; 8119; 52075
STAT3	P40763	Y705	0.999978	26109	1.12047	0.137936	8.12307	9.05249	1.89173e-05	7.21364e-05	Significant	14.9186	15.0336	14.9995	14.9226	13.4095	14.0756	13.7616	13.9943		DPGsAAPyLktKFIC	228	51	2767	4093; 9145; 4324; 9131; 9138; 4323; 4074; 4113; 8119; 52075	DNA-binding; Motility/polarity/chemotaxis; Nuclear receptor co-regulator; Transcription factor	activity, induced; protein degradation; molecular association, regulation; intracellular localization; phosphorylation	cell cycle regulation; carcinogenesis, induced; cell motility, induced; transcription, induced; signaling pathway regulation; transcription, altered; cell differentiation, altered; cell growth, induced; apoptosis, inhibited; cell motility, altered; autophagy, inhibited; cell adhesion, altered; transcription, inhibited; cell growth, altered	DDX5(INDUCES); NPM1(INDUCES); PKCD(INDUCES); PLCG1(INDUCES); PIAS3(INDUCES); STAT3(INDUCES); STAT1(INDUCES)	DNA(INDUCES)	10845908; 11350938; 11470914; 11536047; 12384432; 12637586; 12684046; 14551213; 15007380; 15077188; 15151905; 15155836; 15465816; 15950906; 16651438; 16951338; 17202361; 17276988; 17360477; 17543278; 17726024; 18198175; 18430728; 18498667; 18519681; 18550668; 18939995; 19147545; 20388777; 20595392; 21057531; 21398617; 21478911; 21586612; 21840932; 22306293; 24793791; 25417160; 25961936; 26028030;…	365	71	3065		FYN	Fyn	P06241	human	X		4093; 9145; 4324; 9131; 9138; 4323; 4074; 4113; 8119; 52075	clear cell kidney cancer	increased	24615012	365	71	3065	9145; 4324; 4113; 9131; 4093; 9138; 4074; 4323; 8119; 52075
STAT3	P40763	Y705	0.999978	26109	1.12047	0.137936	8.12307	9.05249	1.89173e-05	7.21364e-05	Significant	14.9186	15.0336	14.9995	14.9226	13.4095	14.0756	13.7616	13.9943		DPGsAAPyLktKFIC	228	51	2767	4093; 9145; 4324; 9131; 9138; 4323; 4074; 4113; 8119; 52075	DNA-binding; Motility/polarity/chemotaxis; Nuclear receptor co-regulator; Transcription factor	activity, induced; protein degradation; molecular association, regulation; intracellular localization; phosphorylation	cell cycle regulation; carcinogenesis, induced; cell motility, induced; transcription, induced; signaling pathway regulation; transcription, altered; cell differentiation, altered; cell growth, induced; apoptosis, inhibited; cell motility, altered; autophagy, inhibited; cell adhesion, altered; transcription, inhibited; cell growth, altered	DDX5(INDUCES); NPM1(INDUCES); PKCD(INDUCES); PLCG1(INDUCES); PIAS3(INDUCES); STAT3(INDUCES); STAT1(INDUCES)	DNA(INDUCES)	10845908; 11350938; 11470914; 11536047; 12384432; 12637586; 12684046; 14551213; 15007380; 15077188; 15151905; 15155836; 15465816; 15950906; 16651438; 16951338; 17202361; 17276988; 17360477; 17543278; 17726024; 18198175; 18430728; 18498667; 18519681; 18550668; 18939995; 19147545; 20388777; 20595392; 21057531; 21398617; 21478911; 21586612; 21840932; 22306293; 24793791; 25417160; 25961936; 26028030;…	365	71	3065		AXL	AXL	P30530	human	X		4093; 9145; 4324; 9131; 9138; 4323; 4074; 4113; 8119; 52075	prostate cancer	increased	19147545	365	71	3065	9145; 4324; 4113; 9131; 4093; 9138; 4074; 4323; 8119; 52075
STAT3	P40763	Y705	0.999978	26109	1.12047	0.137936	8.12307	9.05249	1.89173e-05	7.21364e-05	Significant	14.9186	15.0336	14.9995	14.9226	13.4095	14.0756	13.7616	13.9943		DPGsAAPyLktKFIC	228	51	2767	4093; 9145; 4324; 9131; 9138; 4323; 4074; 4113; 8119; 52075	DNA-binding; Motility/polarity/chemotaxis; Nuclear receptor co-regulator; Transcription factor	activity, induced; protein degradation; molecular association, regulation; intracellular localization; phosphorylation	cell cycle regulation; carcinogenesis, induced; cell motility, induced; transcription, induced; signaling pathway regulation; transcription, altered; cell differentiation, altered; cell growth, induced; apoptosis, inhibited; cell motility, altered; autophagy, inhibited; cell adhesion, altered; transcription, inhibited; cell growth, altered	DDX5(INDUCES); NPM1(INDUCES); PKCD(INDUCES); PLCG1(INDUCES); PIAS3(INDUCES); STAT3(INDUCES); STAT1(INDUCES)	DNA(INDUCES)	10845908; 11350938; 11470914; 11536047; 12384432; 12637586; 12684046; 14551213; 15007380; 15077188; 15151905; 15155836; 15465816; 15950906; 16651438; 16951338; 17202361; 17276988; 17360477; 17543278; 17726024; 18198175; 18430728; 18498667; 18519681; 18550668; 18939995; 19147545; 20388777; 20595392; 21057531; 21398617; 21478911; 21586612; 21840932; 22306293; 24793791; 25417160; 25961936; 26028030;…	365	71	3065		AXL	AXL	P30530	human	X		4093; 9145; 4324; 9131; 9138; 4323; 4074; 4113; 8119; 52075	breast cancer	increased	18353781	365	71	3065	9145; 4324; 4113; 9131; 4093; 9138; 4074; 4323; 8119; 52075
STAT3	P40763	Y705	0.999978	26109	1.12047	0.137936	8.12307	9.05249	1.89173e-05	7.21364e-05	Significant	14.9186	15.0336	14.9995	14.9226	13.4095	14.0756	13.7616	13.9943		DPGsAAPyLktKFIC	228	51	2767	4093; 9145; 4324; 9131; 9138; 4323; 4074; 4113; 8119; 52075	DNA-binding; Motility/polarity/chemotaxis; Nuclear receptor co-regulator; Transcription factor	activity, induced; protein degradation; molecular association, regulation; intracellular localization; phosphorylation	cell cycle regulation; carcinogenesis, induced; cell motility, induced; transcription, induced; signaling pathway regulation; transcription, altered; cell differentiation, altered; cell growth, induced; apoptosis, inhibited; cell motility, altered; autophagy, inhibited; cell adhesion, altered; transcription, inhibited; cell growth, altered	DDX5(INDUCES); NPM1(INDUCES); PKCD(INDUCES); PLCG1(INDUCES); PIAS3(INDUCES); STAT3(INDUCES); STAT1(INDUCES)	DNA(INDUCES)	10845908; 11350938; 11470914; 11536047; 12384432; 12637586; 12684046; 14551213; 15007380; 15077188; 15151905; 15155836; 15465816; 15950906; 16651438; 16951338; 17202361; 17276988; 17360477; 17543278; 17726024; 18198175; 18430728; 18498667; 18519681; 18550668; 18939995; 19147545; 20388777; 20595392; 21057531; 21398617; 21478911; 21586612; 21840932; 22306293; 24793791; 25417160; 25961936; 26028030;…	365	71	3065		AXL	AXL	P30530	human	X		4093; 9145; 4324; 9131; 9138; 4323; 4074; 4113; 8119; 52075	pancreatic carcinoma	increased	18519681	365	71	3065	9145; 4324; 4113; 9131; 4093; 9138; 4074; 4323; 8119; 52075
STAT3	P40763	Y705	0.999978	26109	1.12047	0.137936	8.12307	9.05249	1.89173e-05	7.21364e-05	Significant	14.9186	15.0336	14.9995	14.9226	13.4095	14.0756	13.7616	13.9943		DPGsAAPyLktKFIC	228	51	2767	4093; 9145; 4324; 9131; 9138; 4323; 4074; 4113; 8119; 52075	DNA-binding; Motility/polarity/chemotaxis; Nuclear receptor co-regulator; Transcription factor	activity, induced; protein degradation; molecular association, regulation; intracellular localization; phosphorylation	cell cycle regulation; carcinogenesis, induced; cell motility, induced; transcription, induced; signaling pathway regulation; transcription, altered; cell differentiation, altered; cell growth, induced; apoptosis, inhibited; cell motility, altered; autophagy, inhibited; cell adhesion, altered; transcription, inhibited; cell growth, altered	DDX5(INDUCES); NPM1(INDUCES); PKCD(INDUCES); PLCG1(INDUCES); PIAS3(INDUCES); STAT3(INDUCES); STAT1(INDUCES)	DNA(INDUCES)	10845908; 11350938; 11470914; 11536047; 12384432; 12637586; 12684046; 14551213; 15007380; 15077188; 15151905; 15155836; 15465816; 15950906; 16651438; 16951338; 17202361; 17276988; 17360477; 17543278; 17726024; 18198175; 18430728; 18498667; 18519681; 18550668; 18939995; 19147545; 20388777; 20595392; 21057531; 21398617; 21478911; 21586612; 21840932; 22306293; 24793791; 25417160; 25961936; 26028030;…	365	71	3065		AXL	AXL	P30530	human	X		4093; 9145; 4324; 9131; 9138; 4323; 4074; 4113; 8119; 52075	glioblastoma	increased	20455003	365	71	3065	9145; 4324; 4113; 9131; 4093; 9138; 4074; 4323; 8119; 52075
STAT3	P40763	Y705	0.999978	26109	1.12047	0.137936	8.12307	9.05249	1.89173e-05	7.21364e-05	Significant	14.9186	15.0336	14.9995	14.9226	13.4095	14.0756	13.7616	13.9943		DPGsAAPyLktKFIC	228	51	2767	4093; 9145; 4324; 9131; 9138; 4323; 4074; 4113; 8119; 52075	DNA-binding; Motility/polarity/chemotaxis; Nuclear receptor co-regulator; Transcription factor	activity, induced; protein degradation; molecular association, regulation; intracellular localization; phosphorylation	cell cycle regulation; carcinogenesis, induced; cell motility, induced; transcription, induced; signaling pathway regulation; transcription, altered; cell differentiation, altered; cell growth, induced; apoptosis, inhibited; cell motility, altered; autophagy, inhibited; cell adhesion, altered; transcription, inhibited; cell growth, altered	DDX5(INDUCES); NPM1(INDUCES); PKCD(INDUCES); PLCG1(INDUCES); PIAS3(INDUCES); STAT3(INDUCES); STAT1(INDUCES)	DNA(INDUCES)	10845908; 11350938; 11470914; 11536047; 12384432; 12637586; 12684046; 14551213; 15007380; 15077188; 15151905; 15155836; 15465816; 15950906; 16651438; 16951338; 17202361; 17276988; 17360477; 17543278; 17726024; 18198175; 18430728; 18498667; 18519681; 18550668; 18939995; 19147545; 20388777; 20595392; 21057531; 21398617; 21478911; 21586612; 21840932; 22306293; 24793791; 25417160; 25961936; 26028030;…	365	71	3065		AXL	AXL	P30530	human	X		4093; 9145; 4324; 9131; 9138; 4323; 4074; 4113; 8119; 52075	breast cancer	increased	17967179	365	71	3065	9145; 4324; 4113; 9131; 4093; 9138; 4074; 4323; 8119; 52075
STAT3	P40763	Y705	0.999978	26109	1.12047	0.137936	8.12307	9.05249	1.89173e-05	7.21364e-05	Significant	14.9186	15.0336	14.9995	14.9226	13.4095	14.0756	13.7616	13.9943		DPGsAAPyLktKFIC	228	51	2767	4093; 9145; 4324; 9131; 9138; 4323; 4074; 4113; 8119; 52075	DNA-binding; Motility/polarity/chemotaxis; Nuclear receptor co-regulator; Transcription factor	activity, induced; protein degradation; molecular association, regulation; intracellular localization; phosphorylation	cell cycle regulation; carcinogenesis, induced; cell motility, induced; transcription, induced; signaling pathway regulation; transcription, altered; cell differentiation, altered; cell growth, induced; apoptosis, inhibited; cell motility, altered; autophagy, inhibited; cell adhesion, altered; transcription, inhibited; cell growth, altered	DDX5(INDUCES); NPM1(INDUCES); PKCD(INDUCES); PLCG1(INDUCES); PIAS3(INDUCES); STAT3(INDUCES); STAT1(INDUCES)	DNA(INDUCES)	10845908; 11350938; 11470914; 11536047; 12384432; 12637586; 12684046; 14551213; 15007380; 15077188; 15151905; 15155836; 15465816; 15950906; 16651438; 16951338; 17202361; 17276988; 17360477; 17543278; 17726024; 18198175; 18430728; 18498667; 18519681; 18550668; 18939995; 19147545; 20388777; 20595392; 21057531; 21398617; 21478911; 21586612; 21840932; 22306293; 24793791; 25417160; 25961936; 26028030;…	365	71	3065		AXL	AXL	P30530	human	X		4093; 9145; 4324; 9131; 9138; 4323; 4074; 4113; 8119; 52075	bladder cancer	increased	18939995	365	71	3065	9145; 4324; 4113; 9131; 4093; 9138; 4074; 4323; 8119; 52075
STAT3	P40763	Y705	0.999978	26109	1.12047	0.137936	8.12307	9.05249	1.89173e-05	7.21364e-05	Significant	14.9186	15.0336	14.9995	14.9226	13.4095	14.0756	13.7616	13.9943		DPGsAAPyLktKFIC	228	51	2767	4093; 9145; 4324; 9131; 9138; 4323; 4074; 4113; 8119; 52075	DNA-binding; Motility/polarity/chemotaxis; Nuclear receptor co-regulator; Transcription factor	activity, induced; protein degradation; molecular association, regulation; intracellular localization; phosphorylation	cell cycle regulation; carcinogenesis, induced; cell motility, induced; transcription, induced; signaling pathway regulation; transcription, altered; cell differentiation, altered; cell growth, induced; apoptosis, inhibited; cell motility, altered; autophagy, inhibited; cell adhesion, altered; transcription, inhibited; cell growth, altered	DDX5(INDUCES); NPM1(INDUCES); PKCD(INDUCES); PLCG1(INDUCES); PIAS3(INDUCES); STAT3(INDUCES); STAT1(INDUCES)	DNA(INDUCES)	10845908; 11350938; 11470914; 11536047; 12384432; 12637586; 12684046; 14551213; 15007380; 15077188; 15151905; 15155836; 15465816; 15950906; 16651438; 16951338; 17202361; 17276988; 17360477; 17543278; 17726024; 18198175; 18430728; 18498667; 18519681; 18550668; 18939995; 19147545; 20388777; 20595392; 21057531; 21398617; 21478911; 21586612; 21840932; 22306293; 24793791; 25417160; 25961936; 26028030;…	365	71	3065		AXL	AXL	P30530	human	X		4093; 9145; 4324; 9131; 9138; 4323; 4074; 4113; 8119; 52075	hepatocellular carcinoma	increased	22153071	365	71	3065	9145; 4324; 4113; 9131; 4093; 9138; 4074; 4323; 8119; 52075
STAT3	P40763	Y705	0.999978	26109	1.12047	0.137936	8.12307	9.05249	1.89173e-05	7.21364e-05	Significant	14.9186	15.0336	14.9995	14.9226	13.4095	14.0756	13.7616	13.9943		DPGsAAPyLktKFIC	228	51	2767	4093; 9145; 4324; 9131; 9138; 4323; 4074; 4113; 8119; 52075	DNA-binding; Motility/polarity/chemotaxis; Nuclear receptor co-regulator; Transcription factor	activity, induced; protein degradation; molecular association, regulation; intracellular localization; phosphorylation	cell cycle regulation; carcinogenesis, induced; cell motility, induced; transcription, induced; signaling pathway regulation; transcription, altered; cell differentiation, altered; cell growth, induced; apoptosis, inhibited; cell motility, altered; autophagy, inhibited; cell adhesion, altered; transcription, inhibited; cell growth, altered	DDX5(INDUCES); NPM1(INDUCES); PKCD(INDUCES); PLCG1(INDUCES); PIAS3(INDUCES); STAT3(INDUCES); STAT1(INDUCES)	DNA(INDUCES)	10845908; 11350938; 11470914; 11536047; 12384432; 12637586; 12684046; 14551213; 15007380; 15077188; 15151905; 15155836; 15465816; 15950906; 16651438; 16951338; 17202361; 17276988; 17360477; 17543278; 17726024; 18198175; 18430728; 18498667; 18519681; 18550668; 18939995; 19147545; 20388777; 20595392; 21057531; 21398617; 21478911; 21586612; 21840932; 22306293; 24793791; 25417160; 25961936; 26028030;…	365	71	3065		AXL	AXL	P30530	human	X		4093; 9145; 4324; 9131; 9138; 4323; 4074; 4113; 8119; 52075	neurofibromatosis type 1	increased	23318430	365	71	3065	9145; 4324; 4113; 9131; 4093; 9138; 4074; 4323; 8119; 52075
STAT3	P40763	Y705	0.999978	26109	1.12047	0.137936	8.12307	9.05249	1.89173e-05	7.21364e-05	Significant	14.9186	15.0336	14.9995	14.9226	13.4095	14.0756	13.7616	13.9943		DPGsAAPyLktKFIC	228	51	2767	4093; 9145; 4324; 9131; 9138; 4323; 4074; 4113; 8119; 52075	DNA-binding; Motility/polarity/chemotaxis; Nuclear receptor co-regulator; Transcription factor	activity, induced; protein degradation; molecular association, regulation; intracellular localization; phosphorylation	cell cycle regulation; carcinogenesis, induced; cell motility, induced; transcription, induced; signaling pathway regulation; transcription, altered; cell differentiation, altered; cell growth, induced; apoptosis, inhibited; cell motility, altered; autophagy, inhibited; cell adhesion, altered; transcription, inhibited; cell growth, altered	DDX5(INDUCES); NPM1(INDUCES); PKCD(INDUCES); PLCG1(INDUCES); PIAS3(INDUCES); STAT3(INDUCES); STAT1(INDUCES)	DNA(INDUCES)	10845908; 11350938; 11470914; 11536047; 12384432; 12637586; 12684046; 14551213; 15007380; 15077188; 15151905; 15155836; 15465816; 15950906; 16651438; 16951338; 17202361; 17276988; 17360477; 17543278; 17726024; 18198175; 18430728; 18498667; 18519681; 18550668; 18939995; 19147545; 20388777; 20595392; 21057531; 21398617; 21478911; 21586612; 21840932; 22306293; 24793791; 25417160; 25961936; 26028030;…	365	71	3065		AXL	AXL	P30530	human	X		4093; 9145; 4324; 9131; 9138; 4323; 4074; 4113; 8119; 52075	fibrosarcoma of soft tissue	increased	21575192	365	71	3065	9145; 4324; 4113; 9131; 4093; 9138; 4074; 4323; 8119; 52075
STAT3	P40763	Y705	0.999978	26109	1.12047	0.137936	8.12307	9.05249	1.89173e-05	7.21364e-05	Significant	14.9186	15.0336	14.9995	14.9226	13.4095	14.0756	13.7616	13.9943		DPGsAAPyLktKFIC	228	51	2767	4093; 9145; 4324; 9131; 9138; 4323; 4074; 4113; 8119; 52075	DNA-binding; Motility/polarity/chemotaxis; Nuclear receptor co-regulator; Transcription factor	activity, induced; protein degradation; molecular association, regulation; intracellular localization; phosphorylation	cell cycle regulation; carcinogenesis, induced; cell motility, induced; transcription, induced; signaling pathway regulation; transcription, altered; cell differentiation, altered; cell growth, induced; apoptosis, inhibited; cell motility, altered; autophagy, inhibited; cell adhesion, altered; transcription, inhibited; cell growth, altered	DDX5(INDUCES); NPM1(INDUCES); PKCD(INDUCES); PLCG1(INDUCES); PIAS3(INDUCES); STAT3(INDUCES); STAT1(INDUCES)	DNA(INDUCES)	10845908; 11350938; 11470914; 11536047; 12384432; 12637586; 12684046; 14551213; 15007380; 15077188; 15151905; 15155836; 15465816; 15950906; 16651438; 16951338; 17202361; 17276988; 17360477; 17543278; 17726024; 18198175; 18430728; 18498667; 18519681; 18550668; 18939995; 19147545; 20388777; 20595392; 21057531; 21398617; 21478911; 21586612; 21840932; 22306293; 24793791; 25417160; 25961936; 26028030;…	365	71	3065		AXL	AXL	P30530	human	X		4093; 9145; 4324; 9131; 9138; 4323; 4074; 4113; 8119; 52075	colorectal carcinoma	increased	21166956	365	71	3065	9145; 4324; 4113; 9131; 4093; 9138; 4074; 4323; 8119; 52075
STAT3	P40763	Y705	0.999978	26109	1.12047	0.137936	8.12307	9.05249	1.89173e-05	7.21364e-05	Significant	14.9186	15.0336	14.9995	14.9226	13.4095	14.0756	13.7616	13.9943		DPGsAAPyLktKFIC	228	51	2767	4093; 9145; 4324; 9131; 9138; 4323; 4074; 4113; 8119; 52075	DNA-binding; Motility/polarity/chemotaxis; Nuclear receptor co-regulator; Transcription factor	activity, induced; protein degradation; molecular association, regulation; intracellular localization; phosphorylation	cell cycle regulation; carcinogenesis, induced; cell motility, induced; transcription, induced; signaling pathway regulation; transcription, altered; cell differentiation, altered; cell growth, induced; apoptosis, inhibited; cell motility, altered; autophagy, inhibited; cell adhesion, altered; transcription, inhibited; cell growth, altered	DDX5(INDUCES); NPM1(INDUCES); PKCD(INDUCES); PLCG1(INDUCES); PIAS3(INDUCES); STAT3(INDUCES); STAT1(INDUCES)	DNA(INDUCES)	10845908; 11350938; 11470914; 11536047; 12384432; 12637586; 12684046; 14551213; 15007380; 15077188; 15151905; 15155836; 15465816; 15950906; 16651438; 16951338; 17202361; 17276988; 17360477; 17543278; 17726024; 18198175; 18430728; 18498667; 18519681; 18550668; 18939995; 19147545; 20388777; 20595392; 21057531; 21398617; 21478911; 21586612; 21840932; 22306293; 24793791; 25417160; 25961936; 26028030;…	365	71	3065		AXL	AXL	P30530	human	X		4093; 9145; 4324; 9131; 9138; 4323; 4074; 4113; 8119; 52075	HNSCC	increased	21281788	365	71	3065	9145; 4324; 4113; 9131; 4093; 9138; 4074; 4323; 8119; 52075
STAT3	P40763	Y705	0.999978	26109	1.12047	0.137936	8.12307	9.05249	1.89173e-05	7.21364e-05	Significant	14.9186	15.0336	14.9995	14.9226	13.4095	14.0756	13.7616	13.9943		DPGsAAPyLktKFIC	228	51	2767	4093; 9145; 4324; 9131; 9138; 4323; 4074; 4113; 8119; 52075	DNA-binding; Motility/polarity/chemotaxis; Nuclear receptor co-regulator; Transcription factor	activity, induced; protein degradation; molecular association, regulation; intracellular localization; phosphorylation	cell cycle regulation; carcinogenesis, induced; cell motility, induced; transcription, induced; signaling pathway regulation; transcription, altered; cell differentiation, altered; cell growth, induced; apoptosis, inhibited; cell motility, altered; autophagy, inhibited; cell adhesion, altered; transcription, inhibited; cell growth, altered	DDX5(INDUCES); NPM1(INDUCES); PKCD(INDUCES); PLCG1(INDUCES); PIAS3(INDUCES); STAT3(INDUCES); STAT1(INDUCES)	DNA(INDUCES)	10845908; 11350938; 11470914; 11536047; 12384432; 12637586; 12684046; 14551213; 15007380; 15077188; 15151905; 15155836; 15465816; 15950906; 16651438; 16951338; 17202361; 17276988; 17360477; 17543278; 17726024; 18198175; 18430728; 18498667; 18519681; 18550668; 18939995; 19147545; 20388777; 20595392; 21057531; 21398617; 21478911; 21586612; 21840932; 22306293; 24793791; 25417160; 25961936; 26028030;…	365	71	3065		AXL	AXL	P30530	human	X		4093; 9145; 4324; 9131; 9138; 4323; 4074; 4113; 8119; 52075	non-Hodgkin's lymphoma	increased	30054295	365	71	3065	9145; 4324; 4113; 9131; 4093; 9138; 4074; 4323; 8119; 52075
STAT3	P40763	Y705	0.999978	26109	1.12047	0.137936	8.12307	9.05249	1.89173e-05	7.21364e-05	Significant	14.9186	15.0336	14.9995	14.9226	13.4095	14.0756	13.7616	13.9943		DPGsAAPyLktKFIC	228	51	2767	4093; 9145; 4324; 9131; 9138; 4323; 4074; 4113; 8119; 52075	DNA-binding; Motility/polarity/chemotaxis; Nuclear receptor co-regulator; Transcription factor	activity, induced; protein degradation; molecular association, regulation; intracellular localization; phosphorylation	cell cycle regulation; carcinogenesis, induced; cell motility, induced; transcription, induced; signaling pathway regulation; transcription, altered; cell differentiation, altered; cell growth, induced; apoptosis, inhibited; cell motility, altered; autophagy, inhibited; cell adhesion, altered; transcription, inhibited; cell growth, altered	DDX5(INDUCES); NPM1(INDUCES); PKCD(INDUCES); PLCG1(INDUCES); PIAS3(INDUCES); STAT3(INDUCES); STAT1(INDUCES)	DNA(INDUCES)	10845908; 11350938; 11470914; 11536047; 12384432; 12637586; 12684046; 14551213; 15007380; 15077188; 15151905; 15155836; 15465816; 15950906; 16651438; 16951338; 17202361; 17276988; 17360477; 17543278; 17726024; 18198175; 18430728; 18498667; 18519681; 18550668; 18939995; 19147545; 20388777; 20595392; 21057531; 21398617; 21478911; 21586612; 21840932; 22306293; 24793791; 25417160; 25961936; 26028030;…	365	71	3065		AXL	AXL	P30530	human	X		4093; 9145; 4324; 9131; 9138; 4323; 4074; 4113; 8119; 52075	clear cell kidney cancer	increased	24615012	365	71	3065	9145; 4324; 4113; 9131; 4093; 9138; 4074; 4323; 8119; 52075
STAT3	P40763	Y705	0.999978	26109	1.12047	0.137936	8.12307	9.05249	1.89173e-05	7.21364e-05	Significant	14.9186	15.0336	14.9995	14.9226	13.4095	14.0756	13.7616	13.9943		DPGsAAPyLktKFIC	228	51	2767	4093; 9145; 4324; 9131; 9138; 4323; 4074; 4113; 8119; 52075	DNA-binding; Motility/polarity/chemotaxis; Nuclear receptor co-regulator; Transcription factor	activity, induced; protein degradation; molecular association, regulation; intracellular localization; phosphorylation	cell cycle regulation; carcinogenesis, induced; cell motility, induced; transcription, induced; signaling pathway regulation; transcription, altered; cell differentiation, altered; cell growth, induced; apoptosis, inhibited; cell motility, altered; autophagy, inhibited; cell adhesion, altered; transcription, inhibited; cell growth, altered	DDX5(INDUCES); NPM1(INDUCES); PKCD(INDUCES); PLCG1(INDUCES); PIAS3(INDUCES); STAT3(INDUCES); STAT1(INDUCES)	DNA(INDUCES)	10845908; 11350938; 11470914; 11536047; 12384432; 12637586; 12684046; 14551213; 15007380; 15077188; 15151905; 15155836; 15465816; 15950906; 16651438; 16951338; 17202361; 17276988; 17360477; 17543278; 17726024; 18198175; 18430728; 18498667; 18519681; 18550668; 18939995; 19147545; 20388777; 20595392; 21057531; 21398617; 21478911; 21586612; 21840932; 22306293; 24793791; 25417160; 25961936; 26028030;…	365	71	3065		ALK	ALK	Q9UM73	human	X		4093; 9145; 4324; 9131; 9138; 4323; 4074; 4113; 8119; 52075	prostate cancer	increased	19147545	365	71	3065	9145; 4324; 4113; 9131; 4093; 9138; 4074; 4323; 8119; 52075
STAT3	P40763	Y705	0.999978	26109	1.12047	0.137936	8.12307	9.05249	1.89173e-05	7.21364e-05	Significant	14.9186	15.0336	14.9995	14.9226	13.4095	14.0756	13.7616	13.9943		DPGsAAPyLktKFIC	228	51	2767	4093; 9145; 4324; 9131; 9138; 4323; 4074; 4113; 8119; 52075	DNA-binding; Motility/polarity/chemotaxis; Nuclear receptor co-regulator; Transcription factor	activity, induced; protein degradation; molecular association, regulation; intracellular localization; phosphorylation	cell cycle regulation; carcinogenesis, induced; cell motility, induced; transcription, induced; signaling pathway regulation; transcription, altered; cell differentiation, altered; cell growth, induced; apoptosis, inhibited; cell motility, altered; autophagy, inhibited; cell adhesion, altered; transcription, inhibited; cell growth, altered	DDX5(INDUCES); NPM1(INDUCES); PKCD(INDUCES); PLCG1(INDUCES); PIAS3(INDUCES); STAT3(INDUCES); STAT1(INDUCES)	DNA(INDUCES)	10845908; 11350938; 11470914; 11536047; 12384432; 12637586; 12684046; 14551213; 15007380; 15077188; 15151905; 15155836; 15465816; 15950906; 16651438; 16951338; 17202361; 17276988; 17360477; 17543278; 17726024; 18198175; 18430728; 18498667; 18519681; 18550668; 18939995; 19147545; 20388777; 20595392; 21057531; 21398617; 21478911; 21586612; 21840932; 22306293; 24793791; 25417160; 25961936; 26028030;…	365	71	3065		ALK	ALK	Q9UM73	human	X		4093; 9145; 4324; 9131; 9138; 4323; 4074; 4113; 8119; 52075	breast cancer	increased	18353781	365	71	3065	9145; 4324; 4113; 9131; 4093; 9138; 4074; 4323; 8119; 52075
STAT3	P40763	Y705	0.999978	26109	1.12047	0.137936	8.12307	9.05249	1.89173e-05	7.21364e-05	Significant	14.9186	15.0336	14.9995	14.9226	13.4095	14.0756	13.7616	13.9943		DPGsAAPyLktKFIC	228	51	2767	4093; 9145; 4324; 9131; 9138; 4323; 4074; 4113; 8119; 52075	DNA-binding; Motility/polarity/chemotaxis; Nuclear receptor co-regulator; Transcription factor	activity, induced; protein degradation; molecular association, regulation; intracellular localization; phosphorylation	cell cycle regulation; carcinogenesis, induced; cell motility, induced; transcription, induced; signaling pathway regulation; transcription, altered; cell differentiation, altered; cell growth, induced; apoptosis, inhibited; cell motility, altered; autophagy, inhibited; cell adhesion, altered; transcription, inhibited; cell growth, altered	DDX5(INDUCES); NPM1(INDUCES); PKCD(INDUCES); PLCG1(INDUCES); PIAS3(INDUCES); STAT3(INDUCES); STAT1(INDUCES)	DNA(INDUCES)	10845908; 11350938; 11470914; 11536047; 12384432; 12637586; 12684046; 14551213; 15007380; 15077188; 15151905; 15155836; 15465816; 15950906; 16651438; 16951338; 17202361; 17276988; 17360477; 17543278; 17726024; 18198175; 18430728; 18498667; 18519681; 18550668; 18939995; 19147545; 20388777; 20595392; 21057531; 21398617; 21478911; 21586612; 21840932; 22306293; 24793791; 25417160; 25961936; 26028030;…	365	71	3065		ALK	ALK	Q9UM73	human	X		4093; 9145; 4324; 9131; 9138; 4323; 4074; 4113; 8119; 52075	pancreatic carcinoma	increased	18519681	365	71	3065	9145; 4324; 4113; 9131; 4093; 9138; 4074; 4323; 8119; 52075
STAT3	P40763	Y705	0.999978	26109	1.12047	0.137936	8.12307	9.05249	1.89173e-05	7.21364e-05	Significant	14.9186	15.0336	14.9995	14.9226	13.4095	14.0756	13.7616	13.9943		DPGsAAPyLktKFIC	228	51	2767	4093; 9145; 4324; 9131; 9138; 4323; 4074; 4113; 8119; 52075	DNA-binding; Motility/polarity/chemotaxis; Nuclear receptor co-regulator; Transcription factor	activity, induced; protein degradation; molecular association, regulation; intracellular localization; phosphorylation	cell cycle regulation; carcinogenesis, induced; cell motility, induced; transcription, induced; signaling pathway regulation; transcription, altered; cell differentiation, altered; cell growth, induced; apoptosis, inhibited; cell motility, altered; autophagy, inhibited; cell adhesion, altered; transcription, inhibited; cell growth, altered	DDX5(INDUCES); NPM1(INDUCES); PKCD(INDUCES); PLCG1(INDUCES); PIAS3(INDUCES); STAT3(INDUCES); STAT1(INDUCES)	DNA(INDUCES)	10845908; 11350938; 11470914; 11536047; 12384432; 12637586; 12684046; 14551213; 15007380; 15077188; 15151905; 15155836; 15465816; 15950906; 16651438; 16951338; 17202361; 17276988; 17360477; 17543278; 17726024; 18198175; 18430728; 18498667; 18519681; 18550668; 18939995; 19147545; 20388777; 20595392; 21057531; 21398617; 21478911; 21586612; 21840932; 22306293; 24793791; 25417160; 25961936; 26028030;…	365	71	3065		ALK	ALK	Q9UM73	human	X		4093; 9145; 4324; 9131; 9138; 4323; 4074; 4113; 8119; 52075	glioblastoma	increased	20455003	365	71	3065	9145; 4324; 4113; 9131; 4093; 9138; 4074; 4323; 8119; 52075
STAT3	P40763	Y705	0.999978	26109	1.12047	0.137936	8.12307	9.05249	1.89173e-05	7.21364e-05	Significant	14.9186	15.0336	14.9995	14.9226	13.4095	14.0756	13.7616	13.9943		DPGsAAPyLktKFIC	228	51	2767	4093; 9145; 4324; 9131; 9138; 4323; 4074; 4113; 8119; 52075	DNA-binding; Motility/polarity/chemotaxis; Nuclear receptor co-regulator; Transcription factor	activity, induced; protein degradation; molecular association, regulation; intracellular localization; phosphorylation	cell cycle regulation; carcinogenesis, induced; cell motility, induced; transcription, induced; signaling pathway regulation; transcription, altered; cell differentiation, altered; cell growth, induced; apoptosis, inhibited; cell motility, altered; autophagy, inhibited; cell adhesion, altered; transcription, inhibited; cell growth, altered	DDX5(INDUCES); NPM1(INDUCES); PKCD(INDUCES); PLCG1(INDUCES); PIAS3(INDUCES); STAT3(INDUCES); STAT1(INDUCES)	DNA(INDUCES)	10845908; 11350938; 11470914; 11536047; 12384432; 12637586; 12684046; 14551213; 15007380; 15077188; 15151905; 15155836; 15465816; 15950906; 16651438; 16951338; 17202361; 17276988; 17360477; 17543278; 17726024; 18198175; 18430728; 18498667; 18519681; 18550668; 18939995; 19147545; 20388777; 20595392; 21057531; 21398617; 21478911; 21586612; 21840932; 22306293; 24793791; 25417160; 25961936; 26028030;…	365	71	3065		ALK	ALK	Q9UM73	human	X		4093; 9145; 4324; 9131; 9138; 4323; 4074; 4113; 8119; 52075	breast cancer	increased	17967179	365	71	3065	9145; 4324; 4113; 9131; 4093; 9138; 4074; 4323; 8119; 52075
STAT3	P40763	Y705	0.999978	26109	1.12047	0.137936	8.12307	9.05249	1.89173e-05	7.21364e-05	Significant	14.9186	15.0336	14.9995	14.9226	13.4095	14.0756	13.7616	13.9943		DPGsAAPyLktKFIC	228	51	2767	4093; 9145; 4324; 9131; 9138; 4323; 4074; 4113; 8119; 52075	DNA-binding; Motility/polarity/chemotaxis; Nuclear receptor co-regulator; Transcription factor	activity, induced; protein degradation; molecular association, regulation; intracellular localization; phosphorylation	cell cycle regulation; carcinogenesis, induced; cell motility, induced; transcription, induced; signaling pathway regulation; transcription, altered; cell differentiation, altered; cell growth, induced; apoptosis, inhibited; cell motility, altered; autophagy, inhibited; cell adhesion, altered; transcription, inhibited; cell growth, altered	DDX5(INDUCES); NPM1(INDUCES); PKCD(INDUCES); PLCG1(INDUCES); PIAS3(INDUCES); STAT3(INDUCES); STAT1(INDUCES)	DNA(INDUCES)	10845908; 11350938; 11470914; 11536047; 12384432; 12637586; 12684046; 14551213; 15007380; 15077188; 15151905; 15155836; 15465816; 15950906; 16651438; 16951338; 17202361; 17276988; 17360477; 17543278; 17726024; 18198175; 18430728; 18498667; 18519681; 18550668; 18939995; 19147545; 20388777; 20595392; 21057531; 21398617; 21478911; 21586612; 21840932; 22306293; 24793791; 25417160; 25961936; 26028030;…	365	71	3065		ALK	ALK	Q9UM73	human	X		4093; 9145; 4324; 9131; 9138; 4323; 4074; 4113; 8119; 52075	bladder cancer	increased	18939995	365	71	3065	9145; 4324; 4113; 9131; 4093; 9138; 4074; 4323; 8119; 52075
STAT3	P40763	Y705	0.999978	26109	1.12047	0.137936	8.12307	9.05249	1.89173e-05	7.21364e-05	Significant	14.9186	15.0336	14.9995	14.9226	13.4095	14.0756	13.7616	13.9943		DPGsAAPyLktKFIC	228	51	2767	4093; 9145; 4324; 9131; 9138; 4323; 4074; 4113; 8119; 52075	DNA-binding; Motility/polarity/chemotaxis; Nuclear receptor co-regulator; Transcription factor	activity, induced; protein degradation; molecular association, regulation; intracellular localization; phosphorylation	cell cycle regulation; carcinogenesis, induced; cell motility, induced; transcription, induced; signaling pathway regulation; transcription, altered; cell differentiation, altered; cell growth, induced; apoptosis, inhibited; cell motility, altered; autophagy, inhibited; cell adhesion, altered; transcription, inhibited; cell growth, altered	DDX5(INDUCES); NPM1(INDUCES); PKCD(INDUCES); PLCG1(INDUCES); PIAS3(INDUCES); STAT3(INDUCES); STAT1(INDUCES)	DNA(INDUCES)	10845908; 11350938; 11470914; 11536047; 12384432; 12637586; 12684046; 14551213; 15007380; 15077188; 15151905; 15155836; 15465816; 15950906; 16651438; 16951338; 17202361; 17276988; 17360477; 17543278; 17726024; 18198175; 18430728; 18498667; 18519681; 18550668; 18939995; 19147545; 20388777; 20595392; 21057531; 21398617; 21478911; 21586612; 21840932; 22306293; 24793791; 25417160; 25961936; 26028030;…	365	71	3065		ALK	ALK	Q9UM73	human	X		4093; 9145; 4324; 9131; 9138; 4323; 4074; 4113; 8119; 52075	hepatocellular carcinoma	increased	22153071	365	71	3065	9145; 4324; 4113; 9131; 4093; 9138; 4074; 4323; 8119; 52075
STAT3	P40763	Y705	0.999978	26109	1.12047	0.137936	8.12307	9.05249	1.89173e-05	7.21364e-05	Significant	14.9186	15.0336	14.9995	14.9226	13.4095	14.0756	13.7616	13.9943		DPGsAAPyLktKFIC	228	51	2767	4093; 9145; 4324; 9131; 9138; 4323; 4074; 4113; 8119; 52075	DNA-binding; Motility/polarity/chemotaxis; Nuclear receptor co-regulator; Transcription factor	activity, induced; protein degradation; molecular association, regulation; intracellular localization; phosphorylation	cell cycle regulation; carcinogenesis, induced; cell motility, induced; transcription, induced; signaling pathway regulation; transcription, altered; cell differentiation, altered; cell growth, induced; apoptosis, inhibited; cell motility, altered; autophagy, inhibited; cell adhesion, altered; transcription, inhibited; cell growth, altered	DDX5(INDUCES); NPM1(INDUCES); PKCD(INDUCES); PLCG1(INDUCES); PIAS3(INDUCES); STAT3(INDUCES); STAT1(INDUCES)	DNA(INDUCES)	10845908; 11350938; 11470914; 11536047; 12384432; 12637586; 12684046; 14551213; 15007380; 15077188; 15151905; 15155836; 15465816; 15950906; 16651438; 16951338; 17202361; 17276988; 17360477; 17543278; 17726024; 18198175; 18430728; 18498667; 18519681; 18550668; 18939995; 19147545; 20388777; 20595392; 21057531; 21398617; 21478911; 21586612; 21840932; 22306293; 24793791; 25417160; 25961936; 26028030;…	365	71	3065		ALK	ALK	Q9UM73	human	X		4093; 9145; 4324; 9131; 9138; 4323; 4074; 4113; 8119; 52075	neurofibromatosis type 1	increased	23318430	365	71	3065	9145; 4324; 4113; 9131; 4093; 9138; 4074; 4323; 8119; 52075
STAT3	P40763	Y705	0.999978	26109	1.12047	0.137936	8.12307	9.05249	1.89173e-05	7.21364e-05	Significant	14.9186	15.0336	14.9995	14.9226	13.4095	14.0756	13.7616	13.9943		DPGsAAPyLktKFIC	228	51	2767	4093; 9145; 4324; 9131; 9138; 4323; 4074; 4113; 8119; 52075	DNA-binding; Motility/polarity/chemotaxis; Nuclear receptor co-regulator; Transcription factor	activity, induced; protein degradation; molecular association, regulation; intracellular localization; phosphorylation	cell cycle regulation; carcinogenesis, induced; cell motility, induced; transcription, induced; signaling pathway regulation; transcription, altered; cell differentiation, altered; cell growth, induced; apoptosis, inhibited; cell motility, altered; autophagy, inhibited; cell adhesion, altered; transcription, inhibited; cell growth, altered	DDX5(INDUCES); NPM1(INDUCES); PKCD(INDUCES); PLCG1(INDUCES); PIAS3(INDUCES); STAT3(INDUCES); STAT1(INDUCES)	DNA(INDUCES)	10845908; 11350938; 11470914; 11536047; 12384432; 12637586; 12684046; 14551213; 15007380; 15077188; 15151905; 15155836; 15465816; 15950906; 16651438; 16951338; 17202361; 17276988; 17360477; 17543278; 17726024; 18198175; 18430728; 18498667; 18519681; 18550668; 18939995; 19147545; 20388777; 20595392; 21057531; 21398617; 21478911; 21586612; 21840932; 22306293; 24793791; 25417160; 25961936; 26028030;…	365	71	3065		ALK	ALK	Q9UM73	human	X		4093; 9145; 4324; 9131; 9138; 4323; 4074; 4113; 8119; 52075	fibrosarcoma of soft tissue	increased	21575192	365	71	3065	9145; 4324; 4113; 9131; 4093; 9138; 4074; 4323; 8119; 52075
STAT3	P40763	Y705	0.999978	26109	1.12047	0.137936	8.12307	9.05249	1.89173e-05	7.21364e-05	Significant	14.9186	15.0336	14.9995	14.9226	13.4095	14.0756	13.7616	13.9943		DPGsAAPyLktKFIC	228	51	2767	4093; 9145; 4324; 9131; 9138; 4323; 4074; 4113; 8119; 52075	DNA-binding; Motility/polarity/chemotaxis; Nuclear receptor co-regulator; Transcription factor	activity, induced; protein degradation; molecular association, regulation; intracellular localization; phosphorylation	cell cycle regulation; carcinogenesis, induced; cell motility, induced; transcription, induced; signaling pathway regulation; transcription, altered; cell differentiation, altered; cell growth, induced; apoptosis, inhibited; cell motility, altered; autophagy, inhibited; cell adhesion, altered; transcription, inhibited; cell growth, altered	DDX5(INDUCES); NPM1(INDUCES); PKCD(INDUCES); PLCG1(INDUCES); PIAS3(INDUCES); STAT3(INDUCES); STAT1(INDUCES)	DNA(INDUCES)	10845908; 11350938; 11470914; 11536047; 12384432; 12637586; 12684046; 14551213; 15007380; 15077188; 15151905; 15155836; 15465816; 15950906; 16651438; 16951338; 17202361; 17276988; 17360477; 17543278; 17726024; 18198175; 18430728; 18498667; 18519681; 18550668; 18939995; 19147545; 20388777; 20595392; 21057531; 21398617; 21478911; 21586612; 21840932; 22306293; 24793791; 25417160; 25961936; 26028030;…	365	71	3065		ALK	ALK	Q9UM73	human	X		4093; 9145; 4324; 9131; 9138; 4323; 4074; 4113; 8119; 52075	colorectal carcinoma	increased	21166956	365	71	3065	9145; 4324; 4113; 9131; 4093; 9138; 4074; 4323; 8119; 52075
STAT3	P40763	Y705	0.999978	26109	1.12047	0.137936	8.12307	9.05249	1.89173e-05	7.21364e-05	Significant	14.9186	15.0336	14.9995	14.9226	13.4095	14.0756	13.7616	13.9943		DPGsAAPyLktKFIC	228	51	2767	4093; 9145; 4324; 9131; 9138; 4323; 4074; 4113; 8119; 52075	DNA-binding; Motility/polarity/chemotaxis; Nuclear receptor co-regulator; Transcription factor	activity, induced; protein degradation; molecular association, regulation; intracellular localization; phosphorylation	cell cycle regulation; carcinogenesis, induced; cell motility, induced; transcription, induced; signaling pathway regulation; transcription, altered; cell differentiation, altered; cell growth, induced; apoptosis, inhibited; cell motility, altered; autophagy, inhibited; cell adhesion, altered; transcription, inhibited; cell growth, altered	DDX5(INDUCES); NPM1(INDUCES); PKCD(INDUCES); PLCG1(INDUCES); PIAS3(INDUCES); STAT3(INDUCES); STAT1(INDUCES)	DNA(INDUCES)	10845908; 11350938; 11470914; 11536047; 12384432; 12637586; 12684046; 14551213; 15007380; 15077188; 15151905; 15155836; 15465816; 15950906; 16651438; 16951338; 17202361; 17276988; 17360477; 17543278; 17726024; 18198175; 18430728; 18498667; 18519681; 18550668; 18939995; 19147545; 20388777; 20595392; 21057531; 21398617; 21478911; 21586612; 21840932; 22306293; 24793791; 25417160; 25961936; 26028030;…	365	71	3065		ALK	ALK	Q9UM73	human	X		4093; 9145; 4324; 9131; 9138; 4323; 4074; 4113; 8119; 52075	HNSCC	increased	21281788	365	71	3065	9145; 4324; 4113; 9131; 4093; 9138; 4074; 4323; 8119; 52075
STAT3	P40763	Y705	0.999978	26109	1.12047	0.137936	8.12307	9.05249	1.89173e-05	7.21364e-05	Significant	14.9186	15.0336	14.9995	14.9226	13.4095	14.0756	13.7616	13.9943		DPGsAAPyLktKFIC	228	51	2767	4093; 9145; 4324; 9131; 9138; 4323; 4074; 4113; 8119; 52075	DNA-binding; Motility/polarity/chemotaxis; Nuclear receptor co-regulator; Transcription factor	activity, induced; protein degradation; molecular association, regulation; intracellular localization; phosphorylation	cell cycle regulation; carcinogenesis, induced; cell motility, induced; transcription, induced; signaling pathway regulation; transcription, altered; cell differentiation, altered; cell growth, induced; apoptosis, inhibited; cell motility, altered; autophagy, inhibited; cell adhesion, altered; transcription, inhibited; cell growth, altered	DDX5(INDUCES); NPM1(INDUCES); PKCD(INDUCES); PLCG1(INDUCES); PIAS3(INDUCES); STAT3(INDUCES); STAT1(INDUCES)	DNA(INDUCES)	10845908; 11350938; 11470914; 11536047; 12384432; 12637586; 12684046; 14551213; 15007380; 15077188; 15151905; 15155836; 15465816; 15950906; 16651438; 16951338; 17202361; 17276988; 17360477; 17543278; 17726024; 18198175; 18430728; 18498667; 18519681; 18550668; 18939995; 19147545; 20388777; 20595392; 21057531; 21398617; 21478911; 21586612; 21840932; 22306293; 24793791; 25417160; 25961936; 26028030;…	365	71	3065		ALK	ALK	Q9UM73	human	X		4093; 9145; 4324; 9131; 9138; 4323; 4074; 4113; 8119; 52075	non-Hodgkin's lymphoma	increased	30054295	365	71	3065	9145; 4324; 4113; 9131; 4093; 9138; 4074; 4323; 8119; 52075
STAT3	P40763	Y705	0.999978	26109	1.12047	0.137936	8.12307	9.05249	1.89173e-05	7.21364e-05	Significant	14.9186	15.0336	14.9995	14.9226	13.4095	14.0756	13.7616	13.9943		DPGsAAPyLktKFIC	228	51	2767	4093; 9145; 4324; 9131; 9138; 4323; 4074; 4113; 8119; 52075	DNA-binding; Motility/polarity/chemotaxis; Nuclear receptor co-regulator; Transcription factor	activity, induced; protein degradation; molecular association, regulation; intracellular localization; phosphorylation	cell cycle regulation; carcinogenesis, induced; cell motility, induced; transcription, induced; signaling pathway regulation; transcription, altered; cell differentiation, altered; cell growth, induced; apoptosis, inhibited; cell motility, altered; autophagy, inhibited; cell adhesion, altered; transcription, inhibited; cell growth, altered	DDX5(INDUCES); NPM1(INDUCES); PKCD(INDUCES); PLCG1(INDUCES); PIAS3(INDUCES); STAT3(INDUCES); STAT1(INDUCES)	DNA(INDUCES)	10845908; 11350938; 11470914; 11536047; 12384432; 12637586; 12684046; 14551213; 15007380; 15077188; 15151905; 15155836; 15465816; 15950906; 16651438; 16951338; 17202361; 17276988; 17360477; 17543278; 17726024; 18198175; 18430728; 18498667; 18519681; 18550668; 18939995; 19147545; 20388777; 20595392; 21057531; 21398617; 21478911; 21586612; 21840932; 22306293; 24793791; 25417160; 25961936; 26028030;…	365	71	3065		ALK	ALK	Q9UM73	human	X		4093; 9145; 4324; 9131; 9138; 4323; 4074; 4113; 8119; 52075	clear cell kidney cancer	increased	24615012	365	71	3065	9145; 4324; 4113; 9131; 4093; 9138; 4074; 4323; 8119; 52075
RANBP2	P49792	S1509	0.995618	5174	1.12025	0.0966931	11.5856	15.8292	3.85333e-09	9.89278e-08	Significant	16.6102	16.7306	16.6711	16.8537	16.1287	15.9242	16.1504	16.0073		CQNPRKQsLPAtsIP		17	33
DNAJB11	Q9UBS4	T188	1	25512	1.11913	0.123703	9.0469	9.07581	7.72975e-06	3.46085e-05	Significant	13.5345	14.004	13.649	13.7338	12.6567	12.4266	12.6625	12.8645	DnaJ_C	GPGRFQMtQEVVCDE		2
EFCAB5	A4FU69-4	T952	0.99865	21663	1.11793	0.200876	5.56527	9.00783	0.00034841	0.000847683	Significant	19.8444	19.781	19.0507	19.2946	18.666	18.2142	18.3803	18.0915
TCOF1	Q13428-3	S1234	0.903815	7375	1.11629	0.0610624	18.2811	11.8336	4.88258e-10	2.25767e-08	Significant	17.9967	17.9289	17.9701	17.8996	16.7614	16.6275	16.7558	16.6692
NCOA2	Q15596	S771	1	8546	1.11535	0.0910242	12.2533	11.5816	5.5447e-08	7.08468e-07	Significant	14.1432	14.1148	14.0096	14.1114	13.0264	13.3725	13.3324	13.2957	DUF4927	PkLERLDsKtDPASN		9	4
CFL2	Q9Y281	S3	0.999002	20590	1.11523	0.098819	11.2856	9.44569	8.56886e-07	5.94028e-06	Significant	16.235	16.2311	16.2558	16.3976	15.3981	15.0721	15.3816	15.0647		_____MAsGVTVNDE		20
TIPIN	Q9BVW5	T244	1	25066	1.11382	0.0837436	13.3004	12.2094	1.25141e-08	2.31947e-07	Significant	13.7588	13.7074	13.6386	13.7983	13.9392	14.1884	14.2227	14.1382		HtVEEVNtDEDQKEE		6	1
EFCAB5	A4FU69-4	S949	0.99865	113	1.1136	0.199602	5.57912	8.78748	0.000374134	0.00089801	Significant	19.8444	19.781	19.0507	19.2946	18.666	18.2142	18.3803	18.0915
EPB41L1	Q9H4G0	S639	1	17347	1.11351	0.0634338	17.5539	12.2238	4.86824e-10	2.25767e-08	Significant	15.3744	15.3006	15.4552	15.4584	13.9759	13.9827	14.0347	13.9403		AFEDFSRsLPELDRD		12	9
RPRD2	Q5VT52	S473	0.949241	9929	1.11234	0.0997782	11.1481	9.72292	7.44105e-07	5.28211e-06	Significant	14.8225	15.0245	15.1116	15.1524	13.971	13.6843	13.9881	13.8816		VMKNTGVsPAsRPsP		9	39
SYMPK	Q92797	S1171	0.887838	14436	1.11232	0.0674193	16.4986	11.2055	3.26909e-09	8.78635e-08	Significant	17.6502	17.5192	17.7396	17.5929	16.748	16.8416	16.774	16.8341		VGAPssSsPsPsPsA		7	1
ITSN2	Q9NZM3-2	S1092	0.906791	18729	1.11141	0.115325	9.63719	9.05713	4.64453e-06	2.29254e-05	Significant	13.1905	12.8917	12.8557	13.1407	12.0221	11.6744	11.757	12.0192
BHLHE41	Q9C0J9	S122	0.993995	16965	1.11098	0.109221	10.1719	9.59422	1.88931e-06	1.11482e-05	Significant	17.2196	17.3304	17.1613	17.0361	15.7296	15.267	15.5669	15.5329		NGERSLKsPIQSDLD		1
SYNE1	Q8NF91	S8223	1	13356	1.11016	0.189735	5.85112	9.88847	0.000168633	0.000451188	Significant	12.0441	11.5668	12.3068	11.9243	11.2755	11.8355	11.6162	11.9116		PDDEHDLsDRELELE		9	7
RACGAP1	Q9H0H5	S206	0.871872	17065	1.11009	0.124989	8.88144	9.74122	5.58183e-06	2.66145e-05	Significant	13.7536	13.6108	13.3405	13.9326	13.7301	13.8016	13.8252	13.6255		kKTRsIGsAVDQGNE		19
CIC	Q96RK0	S904	0.976161	15505	1.10901	0.0643549	17.2327	11.951	8.34533e-10	3.36693e-08	Significant	17.4399	17.5258	17.4143	17.5589	16.3492	16.2177	16.243	16.2583		PPKAQsVsPVQAPPP		6
VPS13B	Q7Z7G8-2	T1023	0.908022	24171	1.10893	0.153202	7.23834	9.32213	4.05811e-05	0.000136763	Significant	13.4894	13.2726	13.5865	13.5962	12.1537	12.3723	12.8465	12.6405
VPS13B	Q7Z7G8-2	T1027	0.915368	24172	1.10893	0.153202	7.23834	9.32213	4.05811e-05	0.000136763	Significant	13.4894	13.2726	13.5865	13.5962	12.1537	12.3723	12.8465	12.6405
YAP1	P46937	S61	0.996951	4838	1.10835	0.0945185	11.7263	10.1707	3.1011e-07	2.65023e-06	Significant	16.7578	16.6331	16.6707	16.5253	15.3432	15.4114	15.2102	15.5914		IVHVRGDsEtDLEAL	7	29			Oncoprotein; Transcription, coactivator/corepressor	intracellular localization; activity, inhibited	cell growth, induced; cell growth, inhibited; apoptosis, induced; cell motility, altered; cytoskeletal reorganization; transcription, inhibited			24658687; 25180175; 25751139; 28416665	11	47	1	sensitivity to gemcitabine	LATS1	LATS1	O95835	human	X
YAP1	P46937	S61	0.996951	4838	1.10835	0.0945185	11.7263	10.1707	3.1011e-07	2.65023e-06	Significant	16.7578	16.6331	16.6707	16.5253	15.3432	15.4114	15.2102	15.5914		IVHVRGDsEtDLEAL	7	29			Oncoprotein; Transcription, coactivator/corepressor	intracellular localization; activity, inhibited	cell growth, induced; cell growth, inhibited; apoptosis, induced; cell motility, altered; cytoskeletal reorganization; transcription, inhibited			24658687; 25180175; 25751139; 28416665	11	47	1	sensitivity to gemcitabine	STK38	NDR1	Q15208	human		X
YAP1	P46937	S61	0.996951	4838	1.10835	0.0945185	11.7263	10.1707	3.1011e-07	2.65023e-06	Significant	16.7578	16.6331	16.6707	16.5253	15.3432	15.4114	15.2102	15.5914		IVHVRGDsEtDLEAL	7	29			Oncoprotein; Transcription, coactivator/corepressor	intracellular localization; activity, inhibited	cell growth, induced; cell growth, inhibited; apoptosis, induced; cell motility, altered; cytoskeletal reorganization; transcription, inhibited			24658687; 25180175; 25751139; 28416665	11	47	1	sensitivity to gemcitabine	PRKAA1	AMPKA1	Q13131	human	X	X
PCF11	O94913	S372	0.987707	2158	1.10816	0.111475	9.94093	12.4318	2.83e-07	2.47285e-06	Significant	16.3497	16.2407	16.477	16.2984	15.854	16.2444	16.0667	16.2472		KsKsKsPsPLKNKLS		10
RANBP2	P49792	S2900	1	5191	1.10792	0.0855534	12.95	16.8859	3.39428e-10	1.77014e-08	Significant	18.7737	18.7449	18.7872	18.7626	17.9738	18.11	18.1896	18.1891		VGEDEDGsDEEVVHN		32	4
MDC1	Q14676	S995	1	8011	1.10768	0.0702099	15.7767	9.94514	2.2959e-08	3.69052e-07	Significant	15.2943	15.1074	15.1881	15.1237	14.3481	14.2456	14.3751	14.1962		sQsGGRGsPVsPRRH		6	1
PRKCE	Q02156	T710	1	23046	1.10707	0.097902	11.3079	9.32607	9.40246e-07	6.40687e-06	Significant	15.3371	15.5103	15.4506	15.5113	14.1741	13.9929	14.4375	14.178	Pkinase_C	TREEPVLtLVDEAIV	2	13	8		EC 2.7.11.13; KINASE; Kinase, protein; Protein kinase, AGC; Protein kinase, Ser/Thr (non-receptor)	enzymatic activity, induced	cell growth, induced			21806543	3	24	33		MTOR	mTOR	P42345	human	X
SMC3	Q9UQE7	S1065	0.999999	20547	1.10579	0.115771	9.5515	9.28782	4.17029e-06	2.10455e-05	Significant	15.2378	15.0185	15.4189	15.3996	14.0946	13.8512	14.2103	14.178	SMC_N	KkGDVEGsQsQDEGE		10	13
TCIRG1	Q13488	S685	0.999999	7460	1.10497	0.0771342	14.3253	9.73479	7.29692e-08	8.72635e-07	Significant	14.658	14.5222	14.528	14.5989	13.2029	13.0426	13.3088	13.0608	V_ATPase_I	LLDLPDAsVNGWssD		2
CENPI	Q92674	S284	1	14365	1.10354	0.159638	6.91278	11.0545	2.48056e-05	9.03663e-05	Significant	16.3519	16.3089	16.3081	16.2341	15.6581	15.7866	15.8134	15.816	CENP-I	kQRNRGPsPEPLKLM		14
SNTB1	Q13884	S219	1	7659	1.10255	0.0677929	16.2635	16.9427	9.00647e-12	1.83953e-09	Significant	19.2562	19.2985	19.3446	19.3373	18.7081	18.6746	18.6885	18.716		WEtPPPEsPRLGGst		28	31
KIAA1191	Q96A73	T179	0.977744	24711	1.1025	0.157734	6.98963	9.30253	5.42419e-05	0.000174077	Significant	14.7057	14.6789	14.6805	14.1084	13.1913	13.3974	13.5583	13.1334	P33MONOX	AQstPsttPHssPKQ		5	1
SHROOM2	Q13796	S1098	0.920018	7631	1.10225	0.150487	7.32452	8.96363	4.54256e-05	0.00015014	Significant	13.0375	13.1445	12.457	13.1451	12.4125	12.3542	12.3903	12.5001		GRPFPTPsPASLDVy		2
MDC1	Q14676	S1086	0.96225	8039	1.1021	0.112191	9.82345	9.01093	4.1122e-06	2.0802e-05	Significant	15.6709	15.6587	15.5664	15.2697	14.7852	14.4814	14.7825	14.5904		RKtRQDGsQEAPEAP		11	5
FTH1	P02794	S179	0.999814	2648	1.10132	0.123066	8.949	9.97025	4.44614e-06	2.21667e-05	Significant	14.7251	14.365	14.3374	14.7625	13.9288	13.8658	13.661	13.914		DKHtLGDsDNEs___	1	29	4		Cofactor and Vitamin Metabolism - porphyrin and chlorophyll; EC 1.16.3.1; Oxidoreductase	molecular association, regulation; intracellular localization; phosphorylation	cell motility, altered	CXCR4(INDUCES)		17056593	1	31	4	overexpression of S179A Ferritin-H increases them.; Overexpression of Ferritin-H reduces phospho-Erk1/2 levels
ZNF687	Q8N1G0	S1085	0.880428	12733	1.1005	0.0911959	12.0674	9.97127	2.84812e-07	2.48612e-06	Significant	13.493	13.2053	13.2315	13.4111	12.202	12.2984	12.0319	12.1482		KRRQssDsCsEEPDS		3	3
LRBA	P50851	S1118	0.774342	5287	1.10046	0.0798334	13.7845	12.4028	6.88123e-09	1.50307e-07	Significant	16.9449	16.9528	16.7737	16.8418	16.0526	15.874	16.1097	15.9927		VELKVEGsPtEEANL		4
SNTB1	Q13884	S389	1	7657	1.10002	0.0903502	12.175	14.0927	7.21109e-09	1.54695e-07	Significant	17.2553	17.2915	17.5539	17.4835	16.7706	16.7593	16.7834	16.8314	PH	HsGPGKGsPQAGVDL		21
SOX6	P35712	S466	0.999993	4323	1.09664	0.0748325	14.6546	16.9214	4.7955e-11	4.91627e-09	Significant	16.2539	16.2131	16.3347	16.3304	15.8595	15.8999	15.8948	15.8936		PNKSSIPsPIGGSLG		2
STK25	O00506	T168	0.966541	21712	1.09642	0.1529	7.17081	9.25911	4.53174e-05	0.000149917	Significant	13.5041	13.4496	13.5473	13.3733	12.4905	12.631	12.6865	11.9636	Pkinase	VAGQLtDtQIkRNtF		18	25
GOLGA4	Q13439	S101	0.980149	7416	1.09508	0.0852679	12.8428	9.4091	2.81063e-07	2.45923e-06	Significant	12.3926	12.4283	12.5283	12.2469	11.3794	11.3324	11.2666	11.1083
NIBAN1	Q9BZQ8	S639	0.959013	16758	1.09495	0.124225	8.8142	9.47222	7.2062e-06	3.27274e-05	Significant	12.2155	12.3481	12.2941	12.2503	10.8988	11.0262	11.4171	11.389		SSLAKGEsLsLPGPs		2
NUP153	P49790	S330	0.999801	5153	1.09264	0.121749	8.97457	13.1444	5.7131e-07	4.26323e-06	Significant	12.4433	12.9622	12.824	12.7383	12.2065	12.0561	12.0648	12.0956	Nup153	ADAkRIPsIVssPLN		14	53												CHEK1	Chk1	O14757	human		X
ABLIM1	O14639-2	S480	0.993369	493	1.09235	0.0747174	14.6197	14.4475	4.67018e-10	2.19822e-08	Significant	15.4628	15.5535	15.4887	15.5665	14.5461	14.3481	14.3616	14.3793
NCOR2	Q9Y618-4	S1541	0.954691	21231	1.09202	0.0782169	13.9614	9.78329	8.79648e-08	1.00609e-06	Significant	14.5855	14.7173	14.7099	14.5636	13.6251	13.6027	13.4371	13.7247
EFCAB7	A8K855-2	S206	1	205	1.09182	0.184241	5.92603	10.7037	0.000110914	0.00031655	Significant	13.4212	13.6739	13.6636	13.9894	12.5627	12.6534	12.3514	13.1124
EFCAB7	A8K855-2	S212	1	206	1.09182	0.184241	5.92603	10.7037	0.000110914	0.00031655	Significant	13.4212	13.6739	13.6636	13.9894	12.5627	12.6534	12.3514	13.1124
MTM1	Q13496-2	S13	0.993701	7465	1.09048	0.116967	9.32298	9.77078	3.56289e-06	1.85333e-05	Significant	14.4451	14.4122	14.1683	13.9542	12.8119	12.8822	12.9355	13.0169
SRRM2	Q9UQ35	S231	1	20342	1.09014	0.400767	2.72013	8.50124	0.0248311	0.0369299	Significant	16.5145	16.5183	15.1814	15.2945	14.1817	14.6178	15.5395	14.47		sKKRKHRsPtPKsKR		3	2
SOX6	P35712	S439	0.873209	4321	1.08978	0.0730482	14.9187	16.8047	4.01363e-11	4.49258e-09	Significant	16.6359	16.6259	16.6932	16.7222	16.3039	16.264	16.2763	16.276		KTAEPVKsPTsPtQN		2
TADA3	O75528	S338	0.999987	1855	1.08968	0.126061	8.6441	9.64726	7.5405e-06	3.39517e-05	Significant	14.0331	14.156	13.9228	14.3651	13.7072	13.2785	13.335	13.4752	Ada3	EDRPAEDsEDEVLAE		3
RANBP2	P49792	T1513	0.858455	22818	1.08963	0.0831856	13.0988	16.9496	2.70816e-10	1.50647e-08	Significant	17.4511	17.5182	17.5233	17.5604	16.9472	16.7794	16.9405	16.8533		RKQsLPAtsIPtPAs		2	2
MAP3K11	Q16584	S789	0.997789	8790	1.08767	0.117478	9.25848	12.7139	5.20659e-07	3.97613e-06	Significant	13.6317	13.7325	13.3072	13.5514	12.8261	12.971	12.9596	12.6928		VsAGPRPsPLPsPQP	1	12	6		EC 2.7.11.25; KINASE; Kinase, protein; Protein kinase, Ser/Thr (non-receptor); Protein kinase, TKL	enzymatic activity, induced	apoptosis, induced			17711861	1	15	6	induces activation of itself and JNK	GSK3B	GSK3B	P49841	human	X	X
LARP1B	Q659C4	T599	1	23877	1.08735	0.129513	8.39569	16.5366	2.30957e-07	2.10929e-06	Significant	15.0381	14.9082	15.0651	15.0385	13.8696	14.2695	14.1371	14.2995
LARP1B	Q659C4	T601	1	23878	1.08735	0.129513	8.39569	16.5366	2.30957e-07	2.10929e-06	Significant	15.0381	14.9082	15.0651	15.0385	13.8696	14.2695	14.1371	14.2995
TJP3	O95049-5	S128	0.998799	2219	1.08707	0.0682373	15.9308	12.5103	1.11204e-09	4.08275e-08	Significant	15.5263	15.656	15.6019	15.6387	14.9714	14.8982	14.7929	14.8232
LAMTOR1	Q6IAA8	S56	0.977343	10368	1.08694	0.0841038	12.9238	15.4353	1.09448e-09	4.04254e-08	Significant	16.7076	16.7459	16.5944	16.5585	15.2244	15.1298	15.303	15.131	LAMTOR	DEQALLSsILAkTAs		12	2
SLK	Q9H2G2-2	T183	0.984313	25195	1.08686	0.18255	5.95377	8.87925	0.000226143	0.000583132	Significant	13.0165	13.4209	12.821	13.2425	11.8797	12.4026	12.3222	11.7515
SDF4	Q9BRK5	T193	1	25013	1.08677	0.100874	10.7735	9.20159	1.6015e-06	9.78651e-06	Significant	14.0486	14.142	13.8538	13.8563	12.8317	12.705	13.064	12.8064		ELkVDEEtQEVLENL		5	4
ATP13A2	Q9NQ11-2	S151	0.999987	17982	1.08661	0.127476	8.52402	12.2342	1.70516e-06	1.02898e-05	Significant	12.4305	12.836	12.5899	12.6616	11.4122	11.4785	11.4254	11.071
ZNF281	Q9Y2X9-2	T852	0.998009	25878	1.08647	0.0929542	11.6882	10.1784	3.1764e-07	2.69825e-06	Significant	13.8244	13.642	13.626	13.8084	12.6189	12.5543	12.8585	12.5409
HNRNPD	Q14103-3	T127	0.999979	23360	1.08589	0.120896	8.98198	8.94509	9.04309e-06	3.93748e-05	Significant	15.1675	15.0076	15.3431	15.3831	13.8676	14.0389	14.3446	14.1025
FRYL	O94915	S889	0.997282	2166	1.08564	0.120564	9.00471	11.7975	1.24663e-06	8.06355e-06	Significant	13.0029	12.886	13.2651	12.8329	12.943	12.8318	12.6136	12.735		SAGSVRCsPPEtLAS		4
TTC7A	Q9ULT0-4	S51	0.941503	19924	1.08556	0.0991666	10.9469	16.9165	4.26591e-09	1.06618e-07	Significant	15.1458	14.9801	15.1083	15.1406	14.575	14.478	14.3643	14.5567
EPRS1	P07814	S434	0.939216	2780	1.08551	0.250627	4.33117	8.59784	0.00211719	0.00409079	Significant	11.2567	10.7679	10.6476	10.6299	9.84466	9.91917	10.2487	9.06063	tRNA-synt_1c	NLNNTVLskRkLTWF		14
RNF169	Q8NCN4	S339	0.997008	13152	1.0855	0.113423	9.5703	9.22095	4.32258e-06	2.16506e-05	Significant	12.6737	12.4183	12.3298	12.7344	11.9619	11.7077	11.6862	11.9157		TQNNRCVsAPDLTIE		10	9
HNRNPA3	P51991	S370	0.990131	5454	1.08465	0.120858	8.97458	10.2995	3.44949e-06	1.80303e-05	Significant	14.5456	14.6635	14.6301	15.0173	13.9327	13.7677	14.0873	14.0311		GyGsGGGsGGyGsrr		11	1
ATP7A	Q04656-5	T152	0.996072	23079	1.08362	0.124021	8.73734	9.45252	7.87287e-06	3.51465e-05	Significant	13.8445	13.9784	13.6884	14.1191	12.9424	12.7397	13.1455	13.1349
SLC38A2	Q96QD8	S19	0.75349	15447	1.08199	0.0785474	13.7751	11.5114	1.66175e-08	2.8997e-07	Significant	15.586	15.405	15.5976	15.562	14.8605	14.6687	14.8909	14.8458		sPDEDsssyssNsDF		2	3
PKN2	Q16513	T958	1	23593	1.08172	0.0712927	15.173	16.3836	4.51628e-11	4.82008e-09	Significant	16.6719	16.6736	16.519	16.6083	16.1809	16.2319	16.1951	16.2044	Pkinase_C	TsEAPILtPPREPRI	3	35	15		EC 2.7.11.13; KINASE; Kinase, protein; Protein kinase, AGC; Protein kinase, Ser/Thr (non-receptor)	molecular association, regulation; enzymatic activity, inhibited; protein conformation; phosphorylation; enzymatic activity, induced	signaling pathway regulation	14-3-3 beta(INDUCES); PDK1(DISRUPTS)		17446865; 19723632; 31451768	3	52	17	mTORC1-mediated nutrient signaling	MTOR	mTOR	P42345	human	X	X
LEMD2	Q8NC56	S138	0.994472	13117	1.08148	0.0915272	11.8159	11.7011	7.40575e-08	8.8266e-07	Significant	15.9802	15.7335	16.014	15.7689	14.6447	14.4835	14.6475	14.5085		RRAsVRGssEEDEDA		14	28
HTATSF1	O43719	S702	1	1134	1.08143	0.0900902	12.0038	16.177	1.80092e-09	5.81009e-08	Significant	19.3272	19.3063	19.3958	19.442	18.362	18.5565	18.5655	18.6195		KLFEDDDsNEkLFDE		38	2
HTATSF1	O43719	S721	1	1131	1.08142	0.145878	7.41316	11.3372	1.12658e-05	4.72378e-05	Significant	16.1151	15.7365	15.8706	15.4685	14.9672	14.916	14.8085	15.1314		sEkLFDDsDERGTLG		25	1
TRAPPC10	P48553	S708	0.815082	4890	1.08016	0.0767451	14.0747	14.7419	5.98978e-10	2.61174e-08	Significant	14.761	14.8066	14.7046	14.8175	15.1986	14.9681	15.0504	15.058		MLLRRQEssssLEMP		6	89
RBBP4	Q09028	S355	1	6723	1.0801	0.181079	5.96482	8.83115	0.000227988	0.000587311	Significant	12.8415	12.3968	12.7362	13.2118	11.6087	11.7469	12.0838	12.0746		skIGEEQsPEDAEDG		9
NME2P1	O60361	T79	0.999957	21905	1.07973	0.113706	9.49577	14.9226	1.02733e-07	1.12926e-06	Significant	13.4432	13.4854	13.4554	13.8229	12.6074	12.753	12.7761	12.7186
MAP3K11	Q16584	S793	0.998032	8791	1.07923	0.108036	9.98949	13.5641	1.25409e-07	1.31687e-06	Significant	14.5104	14.5729	14.2586	14.2708	13.6238	13.7808	13.8393	13.6292		PRPsPLPsPQPAPRR	2	16	6		EC 2.7.11.25; KINASE; Kinase, protein; Protein kinase, Ser/Thr (non-receptor); Protein kinase, TKL	enzymatic activity, induced	apoptosis, induced			17711861	2	21	6	induces activation of itself and JNK	GSK3B	GSK3B	P49841	human	X	X
KIAA1671	Q9BY89	S404	0.99999	16648	1.07785	0.0768004	14.0345	10.1066	5.89442e-08	7.45719e-07	Significant	14.7776	14.7738	14.7765	14.7645	13.9324	13.6018	13.8144	13.7475		EKAAEsPsPRLGrGL		9
RANBP2	P49792	T1399	0.874145	22815	1.07752	0.0814062	13.2364	16.9282	2.34195e-10	1.36914e-08	Significant	17.5531	17.6751	17.585	17.7113	16.9896	16.9963	17.0624	16.992		EtVFtPktsPENVQD		10	9
SYMPK	Q92797	S1243	0.999039	14434	1.07653	0.0557479	19.3106	12.6457	9.21904e-11	7.64138e-09	Significant	18.8758	18.8959	18.9235	18.8836	18.0786	18.0834	18.175	18.0807		LtLkEERsPQtLAPV		30
LAT2	Q9GZY6	S135	0.999906	16996	1.07619	0.0772111	13.9383	13.9595	1.38942e-09	4.83972e-08	Significant	14.3035	14.4233	14.4808	14.3648	13.7152	13.7486	13.8874	13.695	LAT2	PEDDDANsyENVLIC		10	26
AKAP12	Q02952	S381	1	6322	1.07619	0.0649224	16.5765	12.9788	4.09476e-10	2.00833e-08	Significant	15.7868	15.7426	15.6775	15.6576	14.3974	14.4553	14.4027	14.5281		yEkVELPsEEQVsGs		14	1
VTI1B	Q9UEU0	T184	0.834367	25529	1.07599	0.152848	7.0396	9.28297	5.18035e-05	0.000167658	Significant	12.7891	12.5359	12.4778	12.0458	11.3268	11.0175	11.1012	11.2362
MAP7D1	Q3KQU3-4	S254	0.999954	9058	1.07592	0.0963449	11.1674	9.87344	6.40588e-07	4.67012e-06	Significant	16.1619	16.1381	15.7663	15.9152	15.0356	15.0833	15.0683	14.9996
CCNK	O75909	S328	0.893774	1956	1.0742	0.34074	3.15256	8.58445	0.0123947	0.0197697	Significant	14.1628	13.8015	15.4711	15.0678	13.5441	13.8869	13.8488	13.99		KKPsPQPssPRQVKR		7	1
SAP30BP	Q9UHR5-2	S69	0.948557	19405	1.07414	0.156724	6.85373	9.22415	6.60385e-05	0.000204854	Significant	12.2129	12.3348	12.6608	12.618	11.5851	11.1265	11.4031	11.763
TMCC2	O75069-2	T388	0.985816	21942	1.07326	0.0954651	11.2425	16.5553	3.62851e-09	9.49506e-08	Significant	15.6412	15.7595	15.7748	15.5604	14.4692	14.4574	14.4718	14.4506
CIC	Q96RK0	S739	0.886972	15517	1.07308	0.091521	11.725	10.0691	3.40798e-07	2.85143e-06	Significant	14.7291	14.889	14.9464	14.8405	13.896	13.5719	13.6266	13.5836		KKsAAATsPAPHLVA		5
ARID1B	Q8NFD5	S1542	0.990565	13405	1.07242	0.0965485	11.1076	10.0489	5.76913e-07	4.2963e-06	Significant	14.2395	14.2504	14.3319	14.3014	12.9024	12.9391	12.9801	13.3087		NHISRAPsPASFQRs		9	4
SLC12A6	Q9UHW9-3	T1033	0.997605	25574	1.07203	0.104448	10.2638	9.40599	2.04087e-06	1.18408e-05	Significant	13.3106	13.2977	13.4707	13.43	11.8057	11.9515	11.8757	12.2573
PSMD1	Q99460	S296	0.966837	15823	1.07187	0.143987	7.44423	9.5973	2.76038e-05	9.89306e-05	Significant	12.7283	12.7889	12.6507	12.8997	11.5393	11.9492	11.8395	12.2541		GsEkDsDsMEtEEkt		4
BCL7A	Q4VC05	S110	0.80099	9181	1.07111	0.0942467	11.3649	11.0584	1.93177e-07	1.82791e-06	Significant	16.108	15.9703	15.934	15.8807	15.0759	14.8571	15.1362	14.8414		sPIKQENsSNssPAP		1
EIF3M	Q7L2H7	S337	0.822095	11242	1.06955	0.137429	7.78259	8.70428	3.33092e-05	0.000115828	Significant	10.1252	NA	9.95211	10.0386	8.80479	9.0958	9.39038	9.03824		RkVVVsHstHRtFGk		5	1
C11orf96	Q7Z7L8	S406	0.993406	11687	1.0695	0.0881116	12.1381	16.7642	9.99532e-10	3.77539e-08	Significant	16.2424	16.2468	16.1322	16.2742	15.4878	15.4183	15.3284	15.4346	DUF4695	sLECLRRstQsLsLQ		9
ELFN1	P0C7U0	T517	0.99996	22256	1.06931	0.107286	9.96687	9.71941	2.04596e-06	1.18628e-05	Significant	13.3884	13.2528	13.6436	13.6522	12.2988	12.3555	12.342	12.5297
TMPO	P42167	S184	1	4526	1.06849	0.161408	6.6198	15.4343	7.06418e-06	3.21779e-05	Significant	20.7346	20.7269	20.9141	20.9039	20.1163	20.4865	20.428	20.4327		sNDsDRysDNEEDsK		23	8
AKT1S1	Q96B36	T246	0.879753	24722	1.06719	0.0776393	13.7455	12.8401	4.68989e-09	1.13279e-07	Significant	17.1879	17.1361	17.1854	16.9976	16.0672	16.1612	16.1821	15.9972	PRAS	LPRPRLNtsDFQkLK	29	42	669	2640; 2997; 13175	Apoptosis	molecular association, regulation; activity, inhibited; phosphorylation	signaling pathway regulation	14-3-3 beta(INDUCES); Raptor(DISRUPTS); 14-3-3 eta(INDUCES); 14-3-3 beta(DISRUPTS)		12524439; 17277771; 17386266; 18215133; 18372248; 21750219; 21914810; 26009991	36	68	781	Regulation of PI3K/mTOR signaling	Akt1	Akt1	P31750	mouse		X	2640; 2997; 13175
AKT1S1	Q96B36	T246	0.879753	24722	1.06719	0.0776393	13.7455	12.8401	4.68989e-09	1.13279e-07	Significant	17.1879	17.1361	17.1854	16.9976	16.0672	16.1612	16.1821	15.9972	PRAS	LPRPRLNtsDFQkLK	29	42	669	2640; 2997; 13175	Apoptosis	molecular association, regulation; activity, inhibited; phosphorylation	signaling pathway regulation	14-3-3 beta(INDUCES); Raptor(DISRUPTS); 14-3-3 eta(INDUCES); 14-3-3 beta(DISRUPTS)		12524439; 17277771; 17386266; 18215133; 18372248; 21750219; 21914810; 26009991	36	68	781	Regulation of PI3K/mTOR signaling	DYRK3	DYRK3	O43781	human	X	X	2640; 2997; 13175
AKT1S1	Q96B36	T246	0.879753	24722	1.06719	0.0776393	13.7455	12.8401	4.68989e-09	1.13279e-07	Significant	17.1879	17.1361	17.1854	16.9976	16.0672	16.1612	16.1821	15.9972	PRAS	LPRPRLNtsDFQkLK	29	42	669	2640; 2997; 13175	Apoptosis	molecular association, regulation; activity, inhibited; phosphorylation	signaling pathway regulation	14-3-3 beta(INDUCES); Raptor(DISRUPTS); 14-3-3 eta(INDUCES); 14-3-3 beta(DISRUPTS)		12524439; 17277771; 17386266; 18215133; 18372248; 21750219; 21914810; 26009991	36	68	781	Regulation of PI3K/mTOR signaling	AKT1	Akt1	P31749	human	X	X	2640; 2997; 13175
MYCBP2	O75592-2	T2875	0.966671	22011	1.0671	0.072822	14.6536	14.6785	3.64168e-10	1.83654e-08	Significant	17.0145	17.1844	17.1949	17.1254	16.3402	16.2595	16.296	16.3799
ARID1A	O14497	S696	0.999731	429	1.06648	0.120875	8.82301	14.6575	3.02329e-07	2.60312e-06	Significant	16.8428	16.8152	16.8138	16.7264	16.1127	16.1296	16.2007	16.3434		LPGIRGPsPsPVGsP	1	44	30																			CCA		25083560	1	72	31
HNRNPF	P52597	S187	0.946119	5467	1.06521	0.0906576	11.7498	10.1087	3.22078e-07	2.7246e-06	Significant	16.3011	16.6026	16.5963	16.5895	15.6198	15.4007	15.5462	15.5817		yIEVFkssQEEVRsY		4	5
COIL	P38432	S305	0.812903	4404	1.06436	0.111954	9.50705	10.4289	1.83873e-06	1.0927e-05	Significant	13.8584	14.0281	13.8478	14.1565	12.736	13.1487	12.9441	13.026		LGFsLtPsKGKTSGT		5
MTOR	P42345	S1418	0.999997	4531	1.06395	0.100313	10.6063	11.8517	2.11346e-07	1.96539e-06	Significant	14.9405	14.9585	14.6985	14.9106	13.9729	13.7947	14.1437	14.028		AILEsLIsINNKLQQ	1	5													CHUK	IKKA	O15111	human		X
MEF2D	Q14814-4	S231	1	8129	1.0638	0.0662709	16.0523	16.5969	1.54412e-11	2.44356e-09	Significant	17.1497	17.0763	17.1693	17.1417	16.2448	16.2018	16.1757	16.1617
TBC1D15	Q8TC07-2	S201	0.810038	13582	1.06371	0.102546	10.373	9.71264	1.43886e-06	8.99016e-06	Significant	14.6803	14.8957	14.808	14.4884	13.9148	13.8342	13.8068	13.6463	DUF3548	LVNCQNksLsQsFEN		2
MAP3K11	Q16584	S705	0.904341	8796	1.06256	0.0787706	13.4893	16.8967	1.78986e-10	1.16512e-08	Significant	14.6722	14.7262	14.5462	14.7037	13.9938	14.015	14.0122	13.9545		FSLKtPDsPPtPAPL	2	6			EC 2.7.11.25; KINASE; Kinase, protein; Protein kinase, Ser/Thr (non-receptor); Protein kinase, TKL	molecular association, regulation		BRAF(DISRUPTS)		29084209	2	6	0	oxidative stress-induced invasion of colon cancer cells; promotes MLK3-dependent B-Raf and ERK1/2 activation	MAPK3	ERK1	P27361	human		X
TMCC2	O75069-2	S360	1	1563	1.06125	0.116951	9.07431	16.0876	9.96663e-08	1.10215e-06	Significant	17.7982	17.7762	17.915	17.9022	16.4088	16.7328	16.5989	16.8123
IRS2	Q9Y4H2	T520	0.890768	25940	1.06077	0.0908851	11.6715	12.6084	3.99189e-08	5.58957e-07	Significant	15.0594	15.173	14.9873	15.0797	13.4691	13.2648	13.5163	13.5947		FCsHRsNtPEsIAEt		15	14
TEX2	Q8IWB9	S170	0.828287	12270	1.06031	0.0854095	12.4144	9.67434	2.92108e-07	2.53739e-06	Significant	14.6117	14.5479	14.8502	14.6318	13.7445	13.6421	13.6891	13.5119		PLssPsKsPILsSsA		3	2
NUMB	P49757-3	S409	0.83972	5104	1.06006	0.146835	7.21938	9.59192	3.56737e-05	0.000122725	Significant	12.4374	12.4233	12.5874	12.8049	11.1139	11.7358	11.2816	11.2852
CDC6	Q99741	S45	0.99217	16045	1.05974	0.117976	8.98269	15.6184	1.45375e-07	1.47141e-06	Significant	14.4363	14.457	14.6146	14.5626	14.5527	14.6469	14.6305	14.7838		NVQTVtCsPRVkALP		17	3
FGD1	P98174	S365	0.955138	6061	1.05844	0.229709	4.60775	8.75292	0.00137299	0.00279609	Significant	13.3327	13.2632	13.0272	13.2978	11.6311	12.4756	12.4116	12.8493		PLMERQEsVELTVQQ		5	12
PARD3B	Q8TEW8-5	S746	0.940905	13771	1.05681	0.111673	9.46343	12.4456	4.83927e-07	3.75939e-06	Significant	14.822	14.9319	14.6227	15.1062	13.9468	13.9667	13.87	13.8331
MTOR	P42345	S2481	0.999881	4535	1.05669	0.112805	9.36736	11.0741	1.34428e-06	8.52695e-06	Significant	16.0804	16.3575	16.0525	16.157	15.476	15.1188	15.3783	15.1346		tVPEsIHsFIGDGLV	37	17	1	2974	Autophagy; EC 2.7.11.1; KINASE; Kinase, protein; Motility/polarity/chemotaxis; Protein kinase, Ser/Thr (non-receptor); Protein kinase, atypical	enzymatic activity, induced	cell cycle regulation			10702316; 12807916; 20022946; 21900751	55	29	1		MTOR	mTOR	P42345	human	X	X	2974	breast cancer	increased	19956839	55	29	1	2974
MAP4	P27816	T521	1	22487	1.05631	0.0717139	14.7296	13.0455	1.65079e-09	5.45762e-08	Significant	18.7511	18.7855	18.5847	18.8091	18.1465	18.1303	18.11	18.1811		MALGKDVtPPPEtEV		60	43
C11orf96	Q7Z7L8	T372	0.882957	24174	1.05589	0.173938	6.07048	11.1814	7.53138e-05	0.00022848	Significant	15.0799	15.2487	15.1766	15.2224	14.0645	14.469	14.8626	14.1594	DUF4695	RFKtQPVtFDEIQEV			1
ARHGEF12	Q9NZN5	T511	1	25452	1.05587	0.118086	8.94154	9.40011	6.71572e-06	3.08201e-05	Significant	13.1569	13.1487	12.909	12.8962	11.6024	11.9964	11.8527	12.0685
PRKCH	P24723	T656	1	22442	1.05546	0.145848	7.2367	14.5574	3.44263e-06	1.80098e-05	Significant	15.2684	15.2818	15.1606	14.9892	14.5716	14.3005	14.654	14.152	Pkinase_C	IKEEPVLtPIDEGHL		7	6
RAB3GAP2	Q9H2M9	S627	0.989891	17207	1.05512	0.239212	4.41082	8.78998	0.00179336	0.00354559	Significant	17.446	17.1675	17.575	17.7206	15.8267	16.9111	16.5171	16.8604
PARVB	Q9HBI1	S7	0.832146	17770	1.05472	0.32665	3.22891	9.18588	0.0100708	0.0164124	Significant	8.86738	9.63214	9.79764	10.5616	9.07783	9.02174	9.50678	9.57715		_MSsAPRsPTPRPRR		2
SYMPK	Q92797	T1257	0.999673	24679	1.05454	0.0666615	15.8193	11.2751	4.75235e-09	1.14187e-07	Significant	18.0112	17.9479	18.1067	18.0945	17.1709	17.2934	17.3142	17.3088		VGEDAMKtPsPAAED	1	21	7		Motility/polarity/chemotaxis; RNA processing	intracellular localization	cell growth, induced; transcription, induced			28630428	1	24	7	nuclear accumulation, TJ localization	MAPK3	ERK1	P27361	human	X
FBXO10	Q9UK96	S342	1	19581	1.05451	0.164065	6.42735	9.56447	9.24647e-05	0.000271059	Significant	12.8669	12.7922	12.9428	12.3966	11.9079	11.9625	11.509	12.1457		SQEAEVGsDGERVAQ		1	1
NBAS	A2RRP1	Y477	0.79357	26058	1.05148	0.101458	10.3637	14.3395	4.78286e-08	6.39468e-07	Significant	14.2432	14.2812	14.4077	14.5121	13.7696	13.6424	13.905	13.8911		EEDsDsDyEIsAkAR			1
DGAT1	O75907	S14	0.812543	1949	1.05131	0.192583	5.45901	8.87164	0.000421475	0.000996808	Significant	13.8974	14.1026	14.1598	13.8678	12.623	13.3793	13.3111	13.5725		SRRRRtGsRPssHGG		3	4
KAT7	O95251-4	S167	0.989403	2302	1.0507	0.125425	8.37709	10.7211	4.98412e-06	2.42295e-05	Significant	12.9225	13.1534	13.2282	13.169	12.9165	12.5008	12.7764	12.4563
TJP1	Q07157-2	S912	1	6581	1.05047	0.0792042	13.2627	14.0761	2.39912e-09	7.00169e-08	Significant	18.3318	18.2517	18.3466	18.2849	17.319	17.4316	17.3527	17.5708		QPIHRIDsPGFkPAS		25	2
KANSL3	Q9P2N6-3	S511	1	19035	1.04977	0.0532501	19.714	12.2698	1.1613e-10	8.73691e-09	Significant	17.196	17.2677	17.2714	17.2345	16.19	16.1745	16.1968	16.1473
LIMCH1	Q9UPQ0-10	S972	0.998789	20151	1.04898	0.078507	13.3616	10.3422	7.4252e-08	8.82801e-07	Significant	15.9002	15.8718	15.7522	15.8627	14.5138	14.4311	14.3025	14.5972		sINHQIEsPSERRKS		1
EPS15L1	Q9UBC2-2	S575	0.999658	19106	1.04881	0.0620305	16.9079	11.5592	1.64616e-09	5.45762e-08	Significant	16.2464	16.2717	16.1251	16.1279	15.2378	15.1764	15.2373	15.1863
GINS2	Q9Y248	S182	0.999406	20575	1.04832	0.0758078	13.8287	16.3959	1.84129e-10	1.17772e-08	Significant	14.9764	14.7909	14.9072	14.9353	14.7117	14.6563	14.6179	14.6401		QPLEstQsQDF____		22	47												ATR	ATR	Q13535	human	X
STARD3NL	O95772-2	S203	0.814405	2479	1.04824	0.0771592	13.5855	15.9581	3.46053e-10	1.78924e-08	Significant	15.5949	15.59	15.6026	15.5905	14.4886	14.6166	14.6955	14.6987
IRS2	Q9Y4H2	S608	0.999989	21034	1.04708	0.0959667	10.9108	12.1375	1.24553e-07	1.30952e-06	Significant	15.6626	15.9038	15.6199	15.7694	14.0809	14.1013	14.0534	14.3203		MRAtFsGsAGRLCPs		13
PCF11	O94913	S509	0.995306	2155	1.04689	0.0696822	15.0238	16.9435	3.17526e-11	3.96519e-09	Significant	18.027	18.0543	18.0883	18.0908	17.8585	17.8692	17.8858	17.9384		sPKRRQRsMsPtsTP		13	3
PCDH7	O60245	S989	0.999997	1217	1.04652	0.0776157	13.4833	10.6633	4.88929e-08	6.47099e-07	Significant	15.9894	16.1902	16.199	16.2032	15.2941	15.1639	15.078	15.1674	Protocadherin	sVNGGPGsPDLARHY		21	2
CDK12	Q9NYV4	S644	1	18651	1.04583	0.140881	7.42352	8.81951	4.46118e-05	0.000148063	Significant	18.6244	18.4954	18.6677	18.9217	17.2261	17.7089	17.6438	17.8135		PGDDDMDsPKETLPS		10
TKT	P29401	T287	1	22517	1.04559	0.0796915	13.1205	16.9457	2.64765e-10	1.47734e-08	Significant	14.6686	14.7728	14.6492	14.776	14.6461	14.6253	14.5499	14.5525		skkkILAtPPQEDAP		17	3
NRAS	P01111	S39	0.99949	2593	1.04546	0.0906342	11.5349	10.0706	3.97018e-07	3.21343e-06	Significant	14.9602	15.0943	14.9563	14.9085	13.9539	13.6435	13.8817	13.6583	Ras	yDPTIEDsyRKQVVI		6	2
ZNF34	Q8IZ26	S113	0.999144	12605	1.04463	0.0960396	10.877	10.6194	4.33756e-07	3.4276e-06	Significant	14.6182	14.4596	14.7077	14.8441	13.6718	13.6856	13.8	13.8672		KEHLRVNsPALGTRT		6
MAP4	P27816	T942	0.765632	22496	1.04462	0.151056	6.91544	9.36511	5.71057e-05	0.000181648	Significant	16.7226	16.7474	16.7861	17.1013	15.9052	16.4913	16.162	16.4833	Tubulin-binding	VRskVGstENIkHQP		4	5
KIF23	Q02241	S911	0.90702	6264	1.0435	0.0739109	14.1183	10.3706	4.18678e-08	5.79176e-07	Significant	15.7916	15.6814	15.865	15.894	16.0341	15.9818	15.8326	15.9737		NGsRKRRsstVAPAQ	4	16	243		Microtubule-binding; Motility/polarity/chemotaxis; Motor	intracellular localization	cytoskeletal reorganization			16461284; 23940115	5	18	267		AURKB	AurB	Q96GD4	human	X
KIF23	Q02241	S912	0.799221	6265	1.0435	0.0739109	14.1183	10.3706	4.18678e-08	5.79176e-07	Significant	15.7916	15.6814	15.865	15.894	16.0341	15.9818	15.8326	15.9737		GsRKRRsstVAPAQP		7	247
BBC3	Q96PG8	S160	0.999969	15358	1.04314	0.145721	7.15847	9.53236	3.9508e-05	0.000133613	Significant	12.1121	12.2008	12.0767	12.356	11.1062	11.1246	11.4239	10.7101
SRSF4	Q08170	S462	0.940734	6640	1.04268	0.16807	6.20382	10.5078	8.1514e-05	0.000244183	Significant	13.0944	13.3873	12.719	13.4347	12.055	11.7846	12.041	11.7996		PsEsRsRsKSASKTR		4
RBM10	P98175-5	S115	0.999995	6073	1.04249	0.104329	9.9923	11.0718	7.0634e-07	5.05903e-06	Significant	15.311	14.8768	14.9459	14.9264	14.1244	14.0926	14.1985	14.1438
RANBP2	P49792	S2831	0.959573	5167	1.04197	0.117211	8.88972	13.5448	5.06698e-07	3.89319e-06	Significant	13.5342	13.2101	13.4914	13.5959	12.8304	12.9049	12.7186	13.0357		EIDTDsTsQGESKIV		1	29
LMNA	P02545	S94	0.995276	2635	1.04172	0.0697956	14.9253	10.3588	2.44388e-08	3.87747e-07	Significant	15.6011	15.6726	15.7587	15.7212	14.6663	14.8627	14.8554	14.8421	Filament	DARkTLDsVAkERAR		8
NCOA2	Q15596	S565	1	8550	1.04107	0.0883406	11.7847	11.7963	7.02828e-08	8.4793e-07	Significant	16.7952	16.7698	16.8747	16.9934	15.9185	16.1518	16.1082	16.1997	NCOA_u2	KMGNLQNsPVNMNPP	1	14
TMPO	P42167	T279	0.813951	22633	1.04106	0.169123	6.15565	16.3229	1.26535e-05	5.2116e-05	Significant	12.673	12.6372	12.936	12.7836	12.5191	12.3418	12.0722	12.3906		GPVIsEStPIAEtIM		4	8
BCL7A	Q4VC05	S113	0.79021	9182	1.04067	0.0882396	11.7937	11.4667	9.24604e-08	1.04163e-06	Significant	16.2889	16.147	16.1319	16.0923	15.2849	15.0774	15.3464	15.091		KQENsSNssPAPEPN		1
EP300	Q09472	S1037	0.984861	6728	1.04047	0.0784251	13.267	11.4584	2.63241e-08	4.09518e-07	Significant	15.0348	14.8719	14.9077	14.8581	14.1246	14.3708	14.3081	14.2154		PSTSATQssPAPGQs		2
CLCN7	P51798	S801	0.999945	5399	1.04045	0.0767101	13.5634	11.6633	1.69461e-08	2.93748e-07	Significant	14.431	14.4297	14.598	14.6094	13.5087	13.4596	13.4199	13.319		KRGLEELsLAQt___		3	6
TMEM184B	Q9Y519	S335	0.997405	21097	1.04035	0.228461	4.55374	9.64325	0.00115482	0.00240461	Significant	14.7539	14.6601	14.476	15.0187	12.6539	13.5106	13.3976	13.7089		GRCAPMksISsSLkE		1
THRAP3	Q9Y2W1	S575	1	20799	1.04013	0.125492	8.28841	10.1759	7.71467e-06	3.45581e-05	Significant	15.92	16.0721	16.433	16.139	14.8686	15.0317	14.8301	15.1579	THRAP3_BCLAF1	QVNVRMDsFDEDLAR		46	163
PML	P29590-13	S672	1	4013	1.03899	0.0789116	13.1666	12.8584	7.74593e-09	1.62135e-07	Significant	13.8737	14.0233	13.7561	13.8239	12.7761	12.7016	12.827	12.7159
VTI1B	Q9UEU0	S145	0.784393	19216	1.03832	0.0840465	12.3541	11.458	5.67281e-08	7.23165e-07	Significant	14.4421	14.7732	14.6141	14.558	13.2627	13.3416	13.3639	13.403
CCDC196	A0A1B0GTZ2	S150	0.984514	3	1.03775	0.110673	9.37679	14.6484	1.41295e-07	1.44338e-06	Significant	14.4258	14.2178	14.4295	14.4097	13.446	13.7896	13.6705	13.7924
HNRNPA3	P51991	S366	0.931475	5453	1.03746	0.129225	8.0283	10.0509	1.10667e-05	4.64876e-05	Significant	14.5067	14.4973	14.7013	14.929	13.6958	14.1259	13.9456	14.018		PyGGGyGsGGGsGGy		22	8
NRP2	O60462	S901	0.860501	1381	1.03744	0.109364	9.48618	15.1024	9.3915e-08	1.05058e-06	Significant	13.5906	13.3364	13.4654	13.3146	12.2044	11.9965	11.9358	12.1816
NRP2	O60462	T903	0.90265	21906	1.03744	0.109364	9.48618	15.1024	9.3915e-08	1.05058e-06	Significant	13.5906	13.3364	13.4654	13.3146	12.2044	11.9965	11.9358	12.1816
MYO18A	Q92614	S1942	1	14276	1.03739	0.0769755	13.4769	16.0994	3.46701e-10	1.78924e-08	Significant	15.3426	15.4524	15.4437	15.5666	14.5984	14.5958	14.6609	14.6139		AIEDEMEsDENEDLI		13
RPS11	P62280	S67	0.999698	5814	1.03664	0.144294	7.18421	9.71854	3.46639e-05	0.000119958	Significant	14.8637	15.2956	14.8359	15.0095	13.8818	14.2399	14.3262	14.4069	Ribosomal_S17_N	CPFtGNVsIrGRILs		9	2
FRYL	O94915	S1935	0.999123	2173	1.03554	0.0894132	11.5815	14.799	8.11986e-09	1.67015e-07	Significant	13.4646	13.5462	13.4477	13.5529	13.3322	13.3356	13.4995	13.1812		ssYLGyNsNARsNsL		4	14
MIER1	Q8N108-17	S461	0.968066	12674	1.03388	0.062664	16.4988	11.105	3.67946e-09	9.58068e-08	Significant	16.9621	16.976	16.9065	16.8674	16.0581	15.9339	16.0988	15.9892
EPB41L3	Q9Y2J2	S93	0.888469	20702	1.03386	0.265626	3.89218	8.56681	0.00402626	0.00725605	Significant	19.2212	19.1126	19.3301	19.7167	17.2566	18.4103	18.1402	18.4715		KLsQKssssKLsRsP		1
ZNF608	Q9ULD9	T1274	0.947075	25648	1.0337	0.080884	12.78	11.096	5.54322e-08	7.08468e-07	Significant	13.555	13.7672	13.7259	13.8879	12.9342	13.0221	12.9518	12.9961
HNRNPA1	P09651	S6	1	2916	1.03327	0.13632	7.57972	11.9821	6.56236e-06	3.02448e-05	Significant	20.0476	19.9622	20.237	20.3041	18.9932	19.4347	19.3238	19.4879		__MsksEsPkEPEQL	2	58	4		Nuclear export; RNA splicing; RNA-binding; Spliceosome	sumoylation; molecular association, regulation; intracellular localization	RNA splicing, induced; cell growth, induced; apoptosis, inhibited; translation, induced	14-3-3 sigma(INDUCES); 14-3-3 theta(INDUCES)	RNA(INDUCES)	25324306; 29344170	2	96	4	interaction with BCL-XL and XIAP mRNA and regulation of their translation; nuclear import/export; glycolysis	RPS6KB2	P70S6KB	Q9UBS0	human	X	X		colorectal cancer	increased	29344170	2	96	4
SOX6	P35712	S98	0.847501	4318	1.03322	0.262473	3.93649	9.20068	0.00327985	0.00604436	Significant	14.2341	14.4305	14.4123	13.3078	14.0171	13.4966	13.9867	13.5535		SFRNTSTsPHKPDEG		1	1
ESCO2	Q56NI9	S512	0.995334	9271	1.03279	0.120548	8.56744	12.5605	1.34046e-06	8.5145e-06	Significant	12.0271	11.8926	12.1712	12.3708	12.2959	12.4192	12.154	12.262		SEPIGPEsPSSTECP		13
PYCR1	P32322-3	S339	1	4130	1.03246	0.0931169	11.0878	11.0509	2.50254e-07	2.2432e-06	Significant	14.7515	14.7865	14.9037	15.117	13.9761	13.9224	14.0699	14.0106
PRKDC	P78527	S4026	1	5957	1.03189	0.129736	7.95377	10.1167	1.15464e-05	4.82597e-05	Significant	13.738	13.8482	13.6554	13.7897	12.8022	12.4335	13.0611	12.6744		kMLKkGGsWIQEINV		22	3
SH3KBP1	Q96B97-2	S550	0.964832	14667	1.03187	0.069846	14.7735	12.6545	2.3596e-09	6.93977e-08	Significant	16.7006	16.8115	16.7094	16.6794	15.7324	15.6161	15.5372	15.679
NCOR2	Q9Y618-4	S2180	0.941427	21229	1.03179	0.135495	7.61491	8.87625	3.53637e-05	0.000121773	Significant	13.4697	13.4128	13.5344	13.2145	12.1893	12.3752	12.3185	12.8027
TOP2A	P11388	S4	1	3108	1.03166	0.0663885	15.5398	11.5383	4.30082e-09	1.06834e-07	Significant	16.134	16.3202	16.2656	16.1845	16.5792	16.4608	16.5325	16.4814		____MEVsPLQPVNE		24
RRBP1	Q9P2E9	S959	1	18990	1.03093	0.13147	7.84158	9.24735	2.21997e-05	8.24747e-05	Significant	13.5398	13.4817	13.257	13.4712	12.0832	11.7063	12.2622	12.2433		QLtERIRsIEALLEA		9
DTL	Q9NZJ0	S512	0.845654	18714	1.03082	0.0780263	13.2112	15.55	7.28274e-10	3.02465e-08	Significant	15.4486	15.4541	15.6019	15.6197	16.3563	16.3125	16.3555	16.4335		VTRtPsssPPItPPA		18	22
LMNA	P02545	S599	0.961182	2596	1.03075	0.0949851	10.8517	9.43976	1.2176e-06	7.90705e-06	Significant	13.2242	13.2455	13.2995	13.2851	12.2273	12.2611	12.4464	12.6363		GQPADkAsAsGsGAQ		2
LMNA	P02545	S301	0.999449	2609	1.03058	0.0698271	14.759	10.357	2.73717e-08	4.20471e-07	Significant	14.7471	14.7348	14.6768	14.8915	13.9546	13.7899	13.9246	13.8985	Filament	QsRIRIDsLsAQLsQ	1	15	117												AKT1	Akt1	P31749	human	X
MAP3K11	Q16584	T755	0.774195	23601	1.03005	0.108259	9.51466	13.5417	2.27846e-07	2.08607e-06	Significant	13.3259	13.1859	13.3364	13.5773	12.7783	12.5944	12.839	12.6708		sAPGtPGtPRsPPLG		2	3
SNTB1	Q13884	S205	0.991325	7658	1.03005	0.0700062	14.7137	16.8356	4.85245e-11	4.92135e-09	Significant	15.6459	15.7238	15.7551	15.7426	15.1442	15.1469	15.2056	15.2112		TPyVKKGsPVsEIGW		5	1
EFCAB5	A4FU69-4	T944	0.999999	21662	1.02974	0.20406	5.04624	9.56175	0.000576207	0.00130682	Significant	19.8444	19.781	19.0507	19.2946	18.666	18.2142	18.3803	18.0915
PHF20L1	A8MW92	T394	0.975474	21684	1.02915	0.106725	9.64297	12.0634	5.07478e-07	3.89503e-06	Significant	14.0037	13.7163	13.7936	13.7626	14.2575	14.0454	13.9389	13.9068
LYN	P07948	S11	0.887056	2806	1.02882	0.114636	8.97472	11.85	1.24885e-06	8.07226e-06	Significant	16.0642	16.1326	16.121	16.3748	14.9395	15.2736	15.182	15.3433		IKSKGkDsLsDDGVD		19
HMGN3	Q15651	S93	0.988305	8602	1.02786	0.078597	13.0776	10.2923	9.63923e-08	1.07371e-06	Significant	16.0491	16.1601	16.3107	16.337	15.0943	15.2016	15.1599	15.1408	HMG14_17	EEAQkTEsVDNEGE_		11
PER3	P56645	S911	0.999998	5708	1.02707	0.115373	8.9022	12.0697	1.18711e-06	7.73857e-06	Significant	13.4877	13.339	13.2579	13.6853	12.7543	12.8762	12.949	13.0427		EEKWEAQsEGHPFIT		1
MAP3K11	Q16584	S35	0.93846	8795	1.02691	0.134888	7.61307	11.591	7.65582e-06	3.43754e-05	Significant	15.9302	15.7997	16.1299	16.142	15.0754	15.5575	15.3309	15.5076		GGGRPEGsPKAAGYA		4	1
HTATSF1	O43719	S445	1	1137	1.02599	0.165395	6.20327	10.6408	7.72441e-05	0.000233321	Significant	18.093	17.8198	18.012	18.154	16.7498	17.39	17.3885	17.4045		GEFEEGAsENNAKEs		13
MICALL1	Q8N3F8	S644	0.99699	12825	1.02547	0.0597287	17.1688	11.8159	1.02208e-09	3.84475e-08	Significant	18.1425	18.2466	18.1656	18.2747	17.1562	17.1752	17.0888	17.1584		RKPsPAAsPAtKKAT		10	1
CWC22	Q9HCG8	S831	1	17848	1.024	0.0773962	13.2306	10.3395	8.20184e-08	9.52918e-07	Significant	14.8066	14.7274	14.8344	14.8921	13.787	13.9558	13.955	14.0798		GERRNsFsENEKHTH		3	1
TJP3	O95049-5	S76	0.896629	2217	1.02355	0.197392	5.18537	8.87385	0.0006018	0.00135649	Significant	11.1108	11.232	11.2528	10.9169	10.9582	10.6556	10.148	10.0675
ARHGAP21	Q5T5U3	S1099	0.994735	9720	1.02354	0.13343	7.67099	9.22471	2.69114e-05	9.67893e-05	Significant	15.0731	15.1909	15.1783	14.6717	13.9823	13.8247	14.0503	13.6958		PKTQsPHsPKEEsER		7	5
PPHLN1	Q8NEY8	S92	0.998375	13321	1.02268	0.236533	4.32365	8.62833	0.00212223	0.00409866	Significant	12.8953	13.3666	12.9839	12.3179	12.4001	11.805	12.0775	11.6298		RWTRDDHsAsRQPEy		7
SLAIN2	Q9P270	S247	0.923347	18934	1.02263	0.0968674	10.557	11.7838	2.33969e-07	2.1315e-06	Significant	14.6548	14.8654	14.8683	14.8329	14.0813	13.8222	14.1207	13.8692	SLAIN	SDRNPPLsPQssIDs		8	13
TCOF1	Q13428-3	T173	0.989851	23280	1.0221	0.0851165	12.0083	10.0853	2.6783e-07	2.36942e-06	Significant	18.947	18.9662	18.9428	18.9496	17.8666	17.6795	17.9966	17.6581
EIF4G1	Q04637-3	T1171	0.991896	23073	1.02201	0.0724399	14.1084	11.964	8.10251e-09	1.67015e-07	Significant	14.6142	14.721	14.5102	14.6702	13.7835	13.8123	13.673	13.6833
ESYT1	Q9BSJ8	S820	0.993618	16231	1.02111	0.149208	6.84352	8.81775	8.30807e-05	0.000247905	Significant	16.5083	16.5563	16.4891	16.0251	15.3618	14.9154	15.2673	14.9516	C2	RKGTkHLsPyAtLtV		20	78
VDAC1	P21796	S104	0.999988	3610	1.02101	0.0659756	15.4756	14.42	2.20995e-10	1.3301e-08	Significant	19.4293	19.4185	19.5064	19.3825	18.6445	18.5262	18.6272	18.5447	Porin_3; TM	LtFDssFsPNtGkkN	1	54			Channel, misc.; Membrane protein, integral; Mitochondrial	protein stabilization	apoptosis, induced			18381814	1	84	0
ZNF362	Q5T0B9	S169	0.846824	9565	1.02068	0.0909228	11.2258	10.8492	2.6141e-07	2.32541e-06	Significant	13.471	13.3341	13.1206	13.3289	12.0237	12.0723	12.0489	12.2297		tLIsGITsPPLLDSI		4
HNRNPA2B1	P22626	S318	0.999966	3651	1.02007	0.114714	8.89225	16.1097	1.29749e-07	1.351e-06	Significant	13.6155	13.5882	13.4809	13.6494	12.7321	12.8898	12.9081	12.9953		sNyGPMksGNFGGsr			1
CHAF1A	Q13111	T770	0.935027	23231	1.02001	0.0694257	14.6921	14.0638	6.29593e-10	2.71641e-08	Significant	14.8133	14.7354	14.7019	14.8393	14.8188	14.6874	14.6727	14.7376	CAF1-p150_C2	RGLLsNHtGsPRsPs		3	2
STIM1	Q13586	S575	1	7555	1.01973	0.0698459	14.5997	11.919	5.75492e-09	1.32219e-07	Significant	17.5643	17.6956	17.7924	17.643	16.5105	16.5831	16.4828	16.5702		LVEKLPDsPALAKkA	6	41	11		Calcium-binding; Endoplasmic reticulum; Membrane protein, integral	molecular association, regulation; intracellular localization; activity, inhibited; protein conformation	cell motility, induced	EB1(DISRUPTS); CDON(INDUCES)		22298426; 25447552; 25562429; 28935720	9	69	13	GPER activation to inhibit SOCE; promotes myoblast differentiation; accelerates cell migration in wound-healing assays; NFAT translocation to the nucleus, multimerization	MAPK1	ERK2	P28482	human	X	X
MYO18A	Q92614	S83	0.972859	14296	1.01943	0.155611	6.55117	10.1995	5.89394e-05	0.000186222	Significant	14.9296	14.9877	15.0177	14.4626	14.1188	13.8004	14.2819	13.9319		LHLtDIDsDsNRGsV		10	2
CREB1	P16220-1	S142	0.927082	3271	1.0192	0.0943147	10.8064	12.8653	8.02102e-08	9.39043e-07	Significant	15.453	15.6593	15.3518	15.4598	14.3707	14.3167	14.4628	14.2076
SRSF11	Q05519	S434	1	6490	1.01867	0.357483	2.84957	8.66356	0.0198348	0.0301939	Significant	17.9172	17.55	18.8171	18.7738	16.5486	17.3083	17.8841	17.3442		EEEQGyDsEKEKKEE		37	23
ITPRID2	P28290	T87	0.999989	22503	1.01865	0.102853	9.90394	15.898	3.33242e-08	4.87048e-07	Significant	15.6439	15.7962	15.7085	15.8661	14.9237	14.9838	14.6949	14.7982		IWLKDCRtPLGAsLD		9	2
ENAH	Q8N8S7-3	S469	0.879117	13026	1.01826	0.131079	7.76828	9.6292	1.8974e-05	7.23228e-05	Significant	14.3945	14.3519	14.7024	14.4688	13.2135	13.7303	13.3254	13.5727		RtNTMNGsKsPVIsR		1
RNF169	Q8NCN4	S292	0.959788	13155	1.01691	0.142238	7.14938	8.93387	5.57641e-05	0.000178276	Significant	13.1209	13.1211	13.1872	12.8287	12.7361	12.1408	12.53	12.2405		SkVERSQsCSDTAQE		2	1
RPL26	P61254	S23	1	5786	1.01666	0.256555	3.96273	8.65044	0.00355988	0.00650625	Significant	11.8674	11.9073	11.6615	11.6739	10.2658	11.3852	11.5174	10.7473	Ribosomal_L26	krHFNAPsHIrRkIM		2
FAM126B	Q8IXS8	S398	0.99957	12414	1.01666	0.14997	6.77905	8.99151	8.13103e-05	0.000243692	Significant	16.0951	16.4109	16.1233	16.5913	15.5735	15.1356	15.4153	15.0774		SAIKSSEsPRDsVVR		3
EPS8L1	Q8TE68-3	S164	0.999995	13673	1.01647	0.150231	6.76606	16.6607	3.66552e-06	1.89597e-05	Significant	11.9319	12.2722	12.1803	12.3821	11.8091	12.1845	11.9885	12.0314
SON	P18583-5	S2031	1	3422	1.01628	0.108302	9.38376	12.0756	6.74681e-07	4.87987e-06	Significant	14.0705	14.1561	14.327	13.9313	13.6033	13.6034	13.4051	13.3743
MYCBP2	O75592-2	S2787	0.972887	1885	1.01531	0.305562	3.32277	8.75037	0.00925467	0.0152175	Significant	16.6422	16.7054	16.5006	15.4148	15.9967	15.1921	15.7236	15.3141
CPSF1	Q10570	S674	0.973662	6786	1.01503	0.120402	8.43033	9.19559	1.26934e-05	5.22684e-05	Significant	13.5618	13.2679	13.48	13.0391	12.3903	12.3266	12.5192	12.2595
MYO18A	Q92614	S2043	0.98987	14299	1.01424	0.0748996	13.5414	16.3808	2.56241e-10	1.4518e-08	Significant	18.6366	18.6541	18.6699	18.6798	17.7416	17.8221	17.9255	17.9073		sHsyLsDsDtEAKLt		30	10
GATAD2A	Q86YP4	S546	0.855469	12097	1.01406	0.0954315	10.626	9.81794	1.05938e-06	7.03329e-06	Significant	14.1084	14.0528	13.85	13.9073	12.9919	13.332	13.2361	13.2536		rGVLHTFsPsPkLQN		10
STARD3NL	O95772-2	S211	0.999331	2480	1.01298	0.0755482	13.4083	16.1889	3.47632e-10	1.78924e-08	Significant	16.5822	16.587	16.6014	16.6866	15.5658	15.7022	15.7341	15.7173
PHF12	Q96QT6	S691	0.930141	15489	1.01267	0.0831659	12.1764	14.75	4.29423e-09	1.06815e-07	Significant	15.3117	15.2542	15.3969	15.3295	14.4579	14.2005	14.3838	14.397		TANQRFSsPAPSSDG		2
LMNA	P02545	S428	0.971716	2625	1.01238	0.146341	6.91798	8.85608	7.4953e-05	0.000227687	Significant	13.5593	13.7306	13.4477	13.4418	12.4249	12.8221	13.0506	12.4721
IL16	Q14005-2	S481	0.846215	7704	1.01235	0.260305	3.88909	8.75878	0.00387632	0.00701211	Significant	12.1979	12.4133	12.0174	11.4526	11.6357	10.6489	11.3386	10.9008
RANBP2	P49792	S1400	0.844112	5168	1.01232	0.160583	6.30399	10.9987	5.80818e-05	0.000184115	Significant	15.5921	15.97	15.4824	16.0059	15.4014	15.0201	15.3784	15.0272		tVFtPktsPENVQDr		11	7
SRSF1	Q07955	S231	0.924281	6626	1.01204	0.147965	6.83973	11.2712	2.47671e-05	9.02439e-05	Significant	12.573	12.3345	12.7659	12.9147	12.0092	11.66	12.053	11.936		RsysPRRsRGsPRys		10	2
SHROOM2	Q13796	S422	0.999967	7635	1.01037	0.0933742	10.8206	9.83904	8.81753e-07	6.08052e-06	Significant	13.6125	13.2637	13.5257	13.3414	13.066	12.8647	13.0073	13.0459		sDVRFPQsPHSGRHP		3	10
MYO18A	Q92614	T2045	0.965035	24655	1.01003	0.0874956	11.5438	14.5663	1.00643e-08	1.93456e-07	Significant	16.6044	16.5768	16.6357	16.6712	15.6248	15.8626	15.8453	15.9282		syLsDsDtEAKLtET		6	1
ATRX	P46100	S856	1	4733	1.00938	0.160921	6.27248	9.1883	0.000133282	0.000370762	Significant	15.7605	15.6696	16.0826	16.0371	14.3716	14.9379	14.8954	15.0247
TP53BP1	Q12888	S523	0.982475	6959	1.00843	0.0954125	10.5692	9.45619	1.5136e-06	9.34581e-06	Significant	16.5199	16.3578	16.5681	16.6281	15.1125	15.4292	15.3388	15.4491		MLstsEysQsPkMEs	1	27	21
VDAC1	P21796	T250	0.996326	22419	1.00821	0.0835408	12.0685	12.0406	4.38267e-08	6.0129e-07	Significant	14.7865	14.8593	14.7707	15.005	14.1175	13.8849	14.048	14.0283	Porin_3; TM	IGLGyTQtLkPGIKL		1
PRRC2C	Q9Y520-5	T2626	0.999998	25947	1.00818	0.0718343	14.0347	10.1741	5.48034e-08	7.03023e-07	Significant	17.8784	18.037	17.8543	18.0601	17.212	17.0888	17.1085	17.2001
HSFX1	Q9UBD0	S6	0.999415	19111	1.00779	0.287187	3.50918	8.69955	0.00698654	0.0118488	Significant	12.2977	12.446	11.3003	11.3362	10.5263	10.2156	10.8759	10.5096
RPP38	P78345	S226	0.95541	5911	1.0068	0.0954332	10.5498	12.1507	1.78961e-07	1.71472e-06	Significant	14.2339	13.9117	14.125	13.919	13.1144	13.0107	12.9617	12.9582		LEtEPLEsQDRELLD		5	1
WDR81	Q562E7	S1136	0.793296	9261	1.0066	0.126061	7.985	8.93411	2.3459e-05	8.62387e-05	Significant	16.0586	15.7606	15.8049	15.6379	14.5233	14.6444	14.3568	14.8588
TFEB	P19484	S109	1	3499	1.00631	0.0870415	11.5613	11.355	1.25637e-07	1.31687e-06	Significant	15.2153	15.3303	15.2724	15.4961	14.3096	14.4128	14.5533	14.4665	MITF_TFEB_C_3_N	NKFAAHIsPAQGsPk	1	11			DNA-binding; Transcription factor	activity, induced; intracellular localization	transcription, inhibited; cell growth, altered			29945972	1	26	0
TFEB	P19484	S114	1	3500	1.00631	0.0870415	11.5613	11.355	1.25637e-07	1.31687e-06	Significant	15.2153	15.3303	15.2724	15.4961	14.3096	14.4128	14.5533	14.4665	MITF_TFEB_C_3_N	HIsPAQGsPkPPPAA	2	15			DNA-binding; Transcription factor	activity, induced; intracellular localization	transcription, inhibited; cell growth, altered			29945972	2	35	0
TFEB	P19484	S122	1	3501	1.00631	0.0870415	11.5613	11.355	1.25637e-07	1.31687e-06	Significant	15.2153	15.3303	15.2724	15.4961	14.3096	14.4128	14.5533	14.4665	MITF_TFEB_C_3_N	PkPPPAAsPGVRAGH	2	18		86843	DNA-binding; Transcription factor	activity, induced; intracellular localization	transcription, inhibited; cell growth, altered			28055300; 29945972	2	37	0		MTOR	mTOR	P42345	human		X	86843
HTATSF1	O43719	S714	1	1133	1.0057	0.155302	6.47577	10.965	4.6456e-05	0.00015305	Significant	19.9868	19.7858	19.9086	20.1474	18.7934	19.3651	19.1642	19.441		FDEEEDssEkLFDDs		31
ALDH18A1	P54886	S429	0.803488	5590	1.00402	0.17746	5.65773	10.3766	0.000183098	0.000484242	Significant	12.745	12.5682	12.7238	12.5438	12.283	11.3817	11.8629	11.9211	Aldedh	LLkRLsLsTSkLNSL		2
ARHGEF7	Q14155-1	Y344	0.856579	26156	1.0038	0.0761668	13.179	10.2371	9.4543e-08	1.05693e-06	Significant	16.1561	16.3278	16.111	16.3454	15.1152	15.0228	15.1685	15.1508
TBC1D4	O60343-2	S597	0.978622	1352	1.00343	0.182409	5.50101	8.99747	0.000380067	0.000910347	Significant	16.2585	16.6851	16.1785	16.5432	15.2613	15.9459	15.4159	15.8753
KAT6A	Q92794	S1861	0.999575	14431	1.00328	0.13643	7.3538	9.06517	4.14772e-05	0.000139297	Significant	14.028	14.2771	14.3993	13.8741	13.5928	13.2788	13.5796	13.2593		HISIRSKsAPLPSAA		5
FLNA	P21333-2	S2319	0.807054	3585	1.00287	0.22083	4.54137	16.4671	0.000311652	0.000771335	Significant	11.4062	11.5313	11.7574	11.4604	10.4103	10.8013	11.0266	10.5128
NFRKB	Q6P4R8-3	S347	0.982736	10609	1.00244	0.0930627	10.7716	9.33133	1.42973e-06	8.94389e-06	Significant	14.1973	14.1438	14.0015	14.0126	13.2465	12.8918	13.141	13.2145
ATXN2	Q99700-2	S624	0.998297	16018	1.00229	0.125681	7.97489	8.97191	2.31174e-05	8.52997e-05	Significant	12.8411	12.9025	12.6201	13.1102	11.9897	12.0276	11.6741	12.0909
NIPBL	Q6KC79	S709	1	10428	1.00117	0.158118	6.33177	8.86754	0.000144788	0.000397351	Significant	13.9494	13.9142	14.1774	14.284	12.5753	13.2232	13.0725	13.2239		tPKQkGEsRPEtPKQ		1
FOXK2	Q01167	T634	1	23036	1.00115	0.182381	5.48934	8.85141	0.000408645	0.000970566	Significant	12.8554	12.3455	12.3762	12.5181	11.8016	11.3357	12.138	11.5666		PELKRIktEDGEGIV		3	91
TP53BP1	Q12888	S525	0.99995	6960	1.00072	0.0917746	10.9041	9.54189	1.06611e-06	7.06522e-06	Significant	18.577	18.447	18.7043	18.7273	17.2503	17.466	17.4761	17.5498		stsEysQsPkMEsLs		40	5
MEF2A	Q02078-3	S235	0.999149	6246	1.00063	0.09251	10.8164	9.74604	9.58895e-07	6.49536e-06	Significant	14.5823	14.6202	14.9479	14.66	13.6135	13.5908	13.6412	13.7623
SERBP1	Q8NC51-3	T243	0.915918	24437	0.999855	0.10304	9.70352	16.7999	2.67739e-08	4.15109e-07	Significant	12.8641	12.7369	12.8849	12.6401	12.4453	12.2872	12.5011	12.3896	HABP4_PAI-RBP1	QsNVtEEtPEGEEHH		1
ATF2	P15336-5	S118	0.999997	3227	0.999771	0.240664	4.15422	8.93419	0.00250844	0.00476829	Significant	16.3744	16.4938	16.4241	15.7682	15.7631	14.9715	15.724	14.9909
ATP7A	Q04656-5	S1354	0.83016	6437	0.999647	0.0723487	13.8171	11.6613	1.38419e-08	2.51331e-07	Significant	16.7585	16.8571	16.9223	16.7644	15.9772	15.9419	16.1172	15.9339
RBM27	Q9P2N5	T447	1	25499	0.99942	0.0671731	14.8783	11.025	1.20837e-08	2.25428e-07	Significant	15.5656	15.6383	15.5967	15.6314	14.7874	14.5555	14.6301	14.6205		SErLQLGtPPPLLAA		20	3
VAMP8	Q9BV40	S55	0.75749	16381	0.999366	0.132093	7.56561	9.23809	2.98489e-05	0.000105677	Significant	15.0474	14.9758	15.0512	14.7603	13.9255	13.309	13.5758	13.6401	Synaptobrevin	tEDLEAtsEHFkTTS	1	6			Membrane protein, integral; Vesicle	activity, inhibited				27402227	1	10	0	abolish function in SNARE complex during mast cell secretion, reduces in vitro ensemble vesicle fusion
ARMCX3	Q9UH62	S72	0.998915	19294	0.99867	0.0803687	12.4261	10.607	1.17385e-07	1.25541e-06	Significant	16.6995	16.762	16.8085	16.7917	15.7217	15.4008	15.5649	15.4832		DDsNESKsIVWYPPW		6	2
LPIN1	Q14693	T249	0.878045	23467	0.997652	0.18618	5.35855	9.94725	0.000325508	0.000800234	Significant	14.7809	14.6498	14.7274	15.1322	13.6893	14.4678	14.1577	14.3896		PSGSRPStPKsDsEL		1	1
GPRIN1	Q7Z2K8	T60	0.998912	24101	0.99727	0.114808	8.68645	9.07684	1.0789e-05	4.55506e-05	Significant	13.0418	13.3804	13.5553	13.2422	12.3563	12.4313	12.3794	12.6105		sPAPPRHtPDQsPGM		8
ATL1	Q8WXF7-2	S10	1	14049	0.997268	0.0874393	11.4053	11.3665	1.43553e-07	1.46319e-06	Significant	13.8371	14.0534	14.0163	13.9376	12.723	12.5921	12.7698	12.4892
SEC62	Q99442	S307	0.999523	15812	0.997129	0.284459	3.50535	8.90964	0.00677212	0.0115192	Significant	18.4619	18.2122	18.0505	18.3534	16.2456	17.5236	17.4999	17.5126	Sec62	ETKKQQKsDsEEKsD		1	1
LMNA	P02545	S463	0.999841	2624	0.996105	0.0800079	12.4501	9.87289	2.33868e-07	2.1315e-06	Significant	17.5668	17.6614	17.6598	17.7745	16.6838	16.8445	16.8095	16.9801	LTD	NksNEDQsMGNWQIk		13
SNRNP70	P08621	S320	1	2844	0.99565	0.0690508	14.4191	13.9464	9.01912e-10	3.52748e-08	Significant	18.2126	18.2622	18.1596	18.0867	17.103	17.1089	17.2157	17.1639		GGDMAEPsEAGDAPP		22	7
TBX1	O43435-3	S394	1	1047	0.99562	0.160895	6.18801	11.2074	6.29739e-05	0.000196802	Significant	12.6406	12.7004	12.7599	12.8101	11.9797	12.0681	12.1332	12.0641		GAPGGRPsPPNPELr		2
SYNE1	Q8NF91	T8360	0.908982	24473	0.995564	0.060561	16.439	13.3353	3.07579e-10	1.66066e-08	Significant	17.0452	17.0949	17.172	17.0871	16.2145	16.2158	16.2827	16.2903		ENIIRsKtPtGPELD		17	1
EXOC1	Q9NV70	S470	0.862077	18314	0.99537	0.0694737	14.3273	12.8214	2.89189e-09	8.05559e-08	Significant	17.1723	17.1691	17.1435	17.1346	16.0183	16.072	15.8826	16.1075	Sec3_C	sSGKLtGstssLNKL		22	3
HNRNPA2B1	P22626	S344	0.985351	3650	0.994965	0.152682	6.51658	15.4846	8.34198e-06	3.68287e-05	Significant	16.0868	16.158	16.1621	16.4423	15.2007	15.6353	15.6582	15.6467		GPGGsGGsGGyGGrs		36	79
HDGF	P51858	S202	0.986514	5431	0.994479	0.118807	8.37054	12.071	2.26504e-06	1.2841e-05	Significant	13.068	13.0561	13.3493	12.8802	12.4806	12.3059	12.6077	12.5223		VEkNstPsEPGsGrG		15	13
SYNM	O15061	S429	0.974946	713	0.994257	0.130085	7.64315	9.29832	2.65029e-05	9.55806e-05	Significant	12.8767	13.2303	13.257	13.254	12.053	11.8465	12.2036	12.3425		QTNVRtFsPTyGLLR	1	21	2																			ovarian cancer	increased	17001009	1	23	3
SYNM	O15061	S429	0.974946	713	0.994257	0.130085	7.64315	9.29832	2.65029e-05	9.55806e-05	Significant	12.8767	13.2303	13.257	13.254	12.053	11.8465	12.2036	12.3425		QTNVRtFsPTyGLLR	1	21	2																			melanoma skin cancer	increased	17001009	1	23	3
LIMA1	Q9UHB6	S365	0.999998	19321	0.994182	0.15919	6.24526	9.00746	0.000149953	0.000408715	Significant	14.6976	15.3311	15.4821	15.1889	13.9203	13.9193	13.9002	14.1268		PkPLsPDsRAssLsE		24	2
CPD	O75976	T1370	0.999998	22029	0.99413	0.177224	5.60945	9.02752	0.000326612	0.00080252	Significant	19.9908	20.0075	19.9163	19.4499	19.4138	18.8332	19.3041	18.8554		EFQDEtDtEEEtLys		27	51
HMGA1	P17096	S102	0.999951	3329	0.993991	0.0998351	9.95633	9.10969	3.38807e-06	1.77903e-05	Significant	14.1669	14.0977	14.3524	14.306	13.2898	13.6089	13.6788	13.5481		EEGIsQEssEEEQ__	5	64	830												Csnk2a1	CK2A1	P19139	rat		X
HMGA1	P17096	S103	0.999983	3330	0.993991	0.0998351	9.95633	9.10969	3.38807e-06	1.77903e-05	Significant	14.1669	14.0977	14.3524	14.306	13.2898	13.6089	13.6788	13.5481		EGIsQEssEEEQ___	5	62	844												Csnk2a1	CK2A1	P19139	rat		X
CKAP2	Q8WWK9-6	S565	0.993974	13984	0.993516	0.121637	8.16789	12.1087	2.86196e-06	1.55297e-05	Significant	11.8235	11.5303	11.6272	11.6586	12.4278	12.4791	12.0421	12.1925
NECTIN3	Q9NQS3	S465	0.997796	18026	0.993204	0.0789984	12.5725	16.8996	5.29689e-10	2.39495e-08	Significant	15.7201	15.7081	15.7155	15.693	14.3137	14.3303	14.4597	14.4307		LQQDELDsyPDsVkK		4
MATR3	P43243	T741	0.999548	22647	0.9932	0.203311	4.88513	9.63682	0.000709413	0.00156655	Significant	12.7494	12.6397	12.4549	12.082	11.7934	11.1747	11.7286	11.1478		GIkNEENtEPGAEss		2
ATP6V0A1	Q93050-1	S151	0.81399	14546	0.991076	0.0988437	10.0267	12.0242	3.42042e-07	2.85793e-06	Significant	13.9058	13.6799	13.829	14.0479	13.2433	13.1189	13.0717	13.0018
MAP7D1	Q3KQU3-4	S313	0.998361	9076	0.99099	0.0848214	11.6832	10.322	2.79895e-07	2.4537e-06	Significant	14.3406	14.5416	14.3637	14.3108	13.3996	13.6803	13.4709	13.5508
CHAMP1	Q96JM3	S145	0.965079	15122	0.990749	0.0854091	11.6	9.71683	5.21241e-07	3.97808e-06	Significant	18.366	18.143	18.0556	18.169	16.7467	16.7916	16.9763	16.8381		GSVLsPEsPKPtPLt		6	1
SMIM1	B2RUZ4	S28	0.795605	224	0.990737	0.0877595	11.2892	16.4713	3.60955e-09	9.46578e-08	Significant	16.035	15.9487	15.9371	15.9672	14.9862	14.7155	14.8552	14.8617	DUF4731	VsLGAVsstEEAsRC		1
THRAP3	Q9Y2W1	S891	0.999999	20815	0.990615	0.099022	10.004	11.3466	5.70214e-07	4.26024e-06	Significant	14.645	14.5576	14.3608	14.6173	13.2226	13.5382	13.4745	13.4677		DDrEGEGsDKWVSrG		3
ZC3H18	Q86VM9	S78	1	11902	0.990575	0.126637	7.82219	9.92576	1.49751e-05	5.97345e-05	Significant	15.0817	15.0309	15.2263	15.0367	13.6832	14.0728	14.0224	14.293		DRAsEPKsQDQDsEV		22	27
FRYL	O94915	T1976	0.965248	22070	0.989985	0.108359	9.13615	12.6884	6.13501e-07	4.51203e-06	Significant	14.15	14.3733	14.1564	13.9985	14.0899	14.2172	13.9523	13.9381		HsssLARtRsLssLR		3
[truncated: 16,874 more rows]
[truncated: 1 more columns]

## Sheet: MP41 - Phosphopeptides
									Corrected TMT Reporter Intensity
[truncated: 50,938 more rows]

## Sheet: MP46 - Phosphosites
Identifications					Differential Expression							log2(MSStatsTMT Normalized TMT Reporter Intensity) - Phosphosite								PhosphositePlus
[truncated: 17,512 more rows]
[truncated: 1 more columns]

[truncated: 4 more sheets: MP46 - Phosphopeptides, OCM-1A - Phosphosites, OCM-1A - Phosphopeptides, ssGSEA]
