# Supplementary material for: Protein Kinase Signaling Networks Driven by Oncogenic Gq/11 in Uveal Melanoma Identified by Phosphoproteomic and Bioinformatic Analyses
Source: Mol Cell Proteomics. 2023 Sep 19;22(11):100649. doi: 10.1016/j.mcpro.2023.100649 (PMC10616553; doi:10.1016/j.mcpro.2023.100649)
Supplement: Onken_Proteomics_Data2 [file mmc3.xlsx]

## Sheet: dictionary
Protein Sheets
Header	Column Name	Description
Protein Information	Gene.names	Gene name
	Protein	Accession ID of protein
	Unique Peptides	number of unique peptides detected
	Sequence coverage [%]	percent sequence coverage of detected peptides
	is_significant	Protein quantification is significant if log2FC > log2(1.5) and adj.pvalue < 0.05
MSstats	log2FC	Log2 fold change from vehicle to treated. Positive is increase in treatment compared to vehicle
	SE	Standard Error of Log2FC calculation
	DF	Degrees of Freedom used in MSstats calculation
	pvalue
	adj.pvalue	False discovery rate using Benjamini-Hochberg correction
MSstats Quant	log2(MSStatsTMT Normalized TMT Reporter Intensity)	Normalized and imputed intensity values for protein abundance.

## Sheet: MP41
Identifications				Differential Expression						log2(MSStatsTMT Normalized TMT Reporter Intensity)
Gene.names	Protein	Unique Peptides	Sequence coverage [%]	is_significant	log2FC	SE	DF	pvalue	adj.pvalue	FR Treatment (Channel 5)	FR Treatment (Channel 6)	FR Treatment (Channel 7)	FR Treatment (Channel 10)	Control (channel 4)	Control (Channel 8)	Control (Channel 9)	Control (Channel 11)
RUSC1	Q9BVN2-2;Q9BVN2-3;Q9BVN2-4;Q9BVN2	2	9	Significant	-1.83134	0.0299396	8.49778	1.54096e-12	9.38985e-09	12.8253	12.9464	12.9042	12.8837	14.7438	14.7169	14.6852	14.739
SIRT3	Q9NTG7;Q9NTG7-2	10	30.8	Significant	-1.69388	0.0287327	8.49778	2.10676e-12	9.38985e-09	12.999	12.9032	12.9795	12.9982	14.6745	14.6835	14.6223	14.6752
DERPC	P0CG12	3	7.8	Significant	-1.5681	0.027935	8.49778	3.19172e-12	9.48367e-09	13.2006	13.1193	13.158	13.1598	14.703	14.741	14.6905	14.7756
REPS2	Q8NFH8-4;Q8NFH8	7	13.5	Significant	-1.31388	0.0246916	8.49778	5.02155e-12	9.73112e-09	13.791	13.7933	13.8074	13.8639	15.1274	15.1319	15.152	15.0997
CCNB1	P14635;P14635-2	8	21.2	Significant	-1.43104	0.0283361	8.49778	7.81855e-12	9.73112e-09	13.2464	13.2578	13.2574	13.2354	14.6923	14.7298	14.6087	14.6904
HADHA	P40939;P40939-2	53	72.6	Significant	-1.19108	0.023727	8.49778	8.22772e-12	9.73112e-09	13.2317	13.2165	13.2506	13.1877	14.4029	14.4506	14.3941	14.4032
CD46	P15529-7;P15529-4;P15529-6;P15529-3;P15529-5;P15529-2;P15529-16	3	23.4	Significant	-1.28254	0.0256499	8.49778	8.50726e-12	9.73112e-09	13.0402	13.0588	13.0657	13.0854	14.3131	14.3931	14.3125	14.3614
EIF2B4	Q9UI10-3;Q9UI10-2	1	46.2	Significant	-1.14544	0.0233951	8.49778	1.01672e-11	1.00701e-08	13.7279	13.6779	13.6654	13.6925	14.8192	14.851	14.814	14.8613
MADD	Q8WXG6-7;Q8WXG6-3;Q8WXG6-2;Q8WXG6;Q8WXG6-6;Q8WXG6-8;Q8WXG6-5;Q8WXG6-4	16	13.3	Significant	-1.37244	0.02958	8.49778	1.60313e-11	1.42903e-08	12.8706	12.7588	12.7616	12.7896	14.1976	14.1586	14.1603	14.154
S100A16	Q96FQ6	4	45.6	Significant	-1.4376	0.032373	8.49778	2.32357e-11	1.88294e-08	13.1485	13.1873	13.0517	13.1041	14.5539	14.5974	14.5345	14.5563
MT-ND6	P03923	1	8	Significant	1.88722	0.0429891	8.49778	2.56099e-11	1.90239e-08	14.9929	15.0514	14.962	15.0826	13.1407	13.0594	13.1038	13.2361
SERBP1	Q8NC51-3;Q8NC51-4	1	72.8	Significant	-1.84599	0.0433145	8.49778	3.29097e-11	2.25659e-08	11.9182	11.706	11.8057	11.7805	13.6182	13.6249	13.687	13.6643
G6PC3	Q9BUM1	3	10.4	Significant	-1.25192	0.0298472	8.49778	3.76616e-11	2.39797e-08	13.2877	13.302	13.2649	13.3279	14.5462	14.6151	14.4943	14.5346
MRPL38	Q96DV4;Q96DV4-2	24	57.6	Significant	-1.5102	0.0364788	8.49778	4.20666e-11	2.49988e-08	12.6555	12.5794	12.6212	12.4845	14.115	14.0845	14.0814	14.1006
ACBD3	Q9H3P7	26	66.7	Significant	-1.8642	0.0462445	8.49778	5.26924e-11	2.65512e-08	12.6006	12.4575	12.6089	12.4335	14.4033	14.3787	14.4369	14.3383
QTRT1	Q9BXR0;Q9BXR0-2	15	41.7	Significant	-1.5466	0.0383661	8.49778	5.26946e-11	2.65512e-08	13.0056	12.9797	13.0257	13.0802	14.547	14.6172	14.4826	14.6307
CYTH1	Q15438;Q15438-2;Q15438-3	5	27.6	Significant	-1.30214	0.0326011	8.49778	5.69667e-11	2.65512e-08	13.3643	13.3468	13.3797	13.4853	14.6724	14.694	14.7064	14.7118
SLC9A6	Q92581-3;Q92581;Q92581-2	6	14	Significant	-1.08605	0.0273351	8.49778	5.9572e-11	2.65512e-08	12.7549	12.7721	12.7914	12.8137	13.835	13.9018	13.8306	13.9088
KARS1	Q15046;Q15046-2	37	76	Significant	-1.00807	0.0256986	8.49778	6.63653e-11	2.81705e-08	13.5458	13.4723	13.4508	13.4916	14.5073	14.4902	14.5153	14.48
PTPRJ	Q12913-3;Q12913;Q12913-2	31	29.3	Significant	-1.09301	0.0282736	8.49778	7.5082e-11	3.04218e-08	12.941	12.9071	12.899	12.9776	14.0003	14.0132	14.0033	14.0799
RIOK1	Q9BRS2	14	26.8	Significant	2.30168	0.0605998	8.49778	8.71742e-11	3.11051e-08	14.7773	14.8491	14.7807	14.8734	12.5697	12.3267	12.5717	12.6058
SELENOI	Q9C0D9	2	9.8	Significant	-1.00637	0.0265691	8.49778	8.92214e-11	3.11051e-08	13.2912	13.2629	13.2001	13.2477	14.2837	14.2602	14.2197	14.2637
EHBP1	Q8NDI1-3;Q8NDI1-2;Q8NDI1	36	37.1	Significant	-1.47143	0.0388886	8.49778	9.00292e-11	3.11051e-08	12.8542	12.7771	12.7143	12.7753	14.2556	14.2949	14.1674	14.2887
PLEKHG7	Q6ZR37	1	1.2	Significant	-0.877798	0.023233	8.49778	9.11352e-11	3.11051e-08	13.1185	13.1522	13.1721	13.163	14.0361	14.0521	13.9917	14.0372
GSPT1	P15170-3;P15170-2;P15170	13	52.3	Significant	-0.808479	0.0214826	8.49778	9.42155e-11	3.11051e-08	13.7344	13.7337	13.6875	13.7023	14.5411	14.5266	14.5036	14.5205
CUEDC1	Q9NWM3-2;Q9NWM3	2	7.8	Significant	-2.02775	0.0541261	8.49778	9.79049e-11	3.11687e-08	12.9733	12.6977	12.8335	12.878	14.8958	14.8187	14.911	14.8682
SLC22A17	Q8WUG5;Q8WUG5-2;Q8WUG5-3	3	7.2	Significant	-1.20526	0.0324694	8.49778	1.05834e-10	3.23238e-08	13.3617	13.2357	13.292	13.3524	14.4843	14.5304	14.5044	14.5437
EIF3E	P60228	31	72.4	Significant	-0.936322	0.0255244	8.49778	1.16957e-10	3.36308e-08	13.0444	13.1095	13.0466	13.0717	13.9824	13.9749	14.0214	14.0389
FABP7	O15540;O15540-2	2	20.5	Significant	-0.907104	0.0249571	8.49778	1.26438e-10	3.52209e-08	13.4492	13.475	13.4482	13.5013	14.3343	14.4109	14.3677	14.3892
RNPC3	Q96LT9-2;Q96LT9	8	17.6	Significant	-1.19632	0.0333479	8.49778	1.41218e-10	3.8146e-08	13.1832	13.2412	13.2619	13.2327	14.4005	14.4812	14.3568	14.4658
NDUFAB1	O14561	3	15.4	Significant	0.708347	0.0199824	8.49778	1.5619e-10	4.09493e-08	14.131	14.1206	14.1276	14.1001	13.3923	13.4191	13.428	13.4065
VPS37B	Q9H9H4	7	34.7	Significant	-1.49479	0.042393	8.49778	1.63374e-10	4.16091e-08	13.073	12.9219	12.9824	13.0223	14.434	14.539	14.4435	14.5622
LSM14B	Q9BX40	0	55.3	Significant	-0.806541	0.0232545	8.49778	1.87809e-10	4.65036e-08	13.5763	13.5129	13.5858	13.5638	14.376	14.3651	14.3477	14.3763
VPS36	Q86VN1;Q86VN1-2	15	44.3	Significant	0.851804	0.0246491	8.49778	1.93668e-10	4.66582e-08	14.3486	14.3826	14.3291	14.3377	13.5243	13.4501	13.5085	13.5079
DNAJC8	O75937	20	70	Significant	-0.78883	0.022955	8.49778	2.03044e-10	4.76298e-08	13.5296	13.4888	13.547	13.5187	14.2752	14.3273	14.3148	14.322
ARL6IP4	Q66PJ3-7	1	36.3	Significant	-1.31874	0.0386938	8.49778	2.17717e-10	4.97622e-08	12.7413	12.6264	12.6668	12.8044	14.0224	14.0423	14.0027	14.0465
TMEM184C	Q9NVA4	1	3	Significant	-1.01801	0.03061	8.49778	2.67668e-10	5.96044e-08	13.6859	13.6334	13.6357	13.6897	14.6963	14.6895	14.607	14.7239
KDM5B	Q9UGL1-2;Q9UGL1	28	22.6	Significant	-1.76475	0.0532474	8.49778	2.75604e-10	5.96044e-08	12.2704	12.072	12.1086	12.1229	13.938	13.9293	13.79	13.9756
CENPL	Q8N0S6-2;Q8N0S6;Q8N0S6-3	2	9.5	Significant	0.813539	0.0246418	8.49778	2.84744e-10	5.96044e-08	13.9797	13.9987	13.9949	14.0132	13.1457	13.1581	13.2266	13.2019
HLA-B	P01889	3	32	Significant	-0.983915	0.0299295	8.49778	2.95156e-10	5.97959e-08	13.5332	13.5306	13.6083	13.6377	14.556	14.5436	14.587	14.5588
DDB2	Q92466;Q92466-4;Q92466-2;Q92466-5;Q92466-3	20	57.6	Significant	0.762281	0.0234042	8.49778	3.19233e-10	6.05883e-08	14.7851	14.7712	14.761	14.7913	14.051	14.0329	13.9788	13.9967
ZXDC	Q2QGD7;Q2QGD7-2;Q2QGD7-3	4	5	Significant	0.663771	0.0204073	8.49778	3.22911e-10	6.05883e-08	14.9151	14.8876	14.9033	14.8764	14.246	14.2307	14.2401	14.2106
STAT5B	P51692	5	30.1	Significant	0.695824	0.0214245	8.49778	3.26973e-10	6.05883e-08	14.212	14.2108	14.195	14.1907	13.4753	13.5038	13.5084	13.5378
PLEKHA2	Q9HB19	2	4.5	Significant	0.734288	0.022638	8.49778	3.30548e-10	6.05883e-08	15.1813	15.163	15.1468	15.1743	14.4387	14.4048	14.4145	14.4702
PARP9	Q8IXQ6-2;Q8IXQ6-3;Q8IXQ6	10	15.6	Significant	0.667675	0.0206497	8.49778	3.3951e-10	6.05883e-08	14.867	14.9112	14.8876	14.9133	14.2221	14.2184	14.226	14.242
IFI27L2	Q9H2X8	2	14.6	Significant	-1.3765	0.0425772	8.49778	3.39849e-10	6.05883e-08	12.2843	12.3272	12.1687	12.2437	13.6389	13.6755	13.5423	13.6733
PAAT	Q9H8K7	7	17.8	Significant	-1.00429	0.0314646	8.49778	3.78629e-10	6.61785e-08	12.537	12.5703	12.5542	12.4479	13.5366	13.4918	13.54	13.5581
TUB	P50607;P50607-2	12	33.4	Significant	-1.06981	0.0341299	8.49778	4.41104e-10	7.45398e-08	13.3387	13.3422	13.2686	13.2136	14.4039	14.3594	14.3483	14.3307
PDXK	O00764;O00764-3;O00764-2	15	60.6	Significant	-1.01043	0.0322535	8.49778	4.43191e-10	7.45398e-08	13.1061	13.1919	13.2036	13.1611	14.1715	14.2181	14.2023	14.1126
ERICH1	Q86X53	7	20.1	Significant	-1.61901	0.0523393	8.49778	4.93188e-10	8.14126e-08	13.0093	12.8452	12.901	13.0279	14.5536	14.6147	14.4595	14.6317
GBA	P04062-4;P04062-2;P04062;P04062-5;P04062-3	24	64.1	Significant	0.953143	0.0310171	8.49778	5.21388e-10	8.45028e-08	14.4367	14.4557	14.4705	14.3869	13.5168	13.4295	13.4596	13.5314
SLC7A8	Q9UHI5;Q9UHI5-4;Q9UHI5-2;Q9UHI5-3	13	24.3	Significant	0.810261	0.0265611	8.49778	5.54574e-10	8.82764e-08	14.0532	14.0793	14.0489	14.1006	13.244	13.318	13.2271	13.2518
ATAD2	Q6PL18;Q6PL18-2	60	55.8	Significant	-0.806592	0.0265019	8.49778	5.65463e-10	8.84304e-08	13.8244	13.8977	13.8775	13.9164	14.7152	14.6781	14.6581	14.691
MOB2	Q70IA6-3;Q70IA6;Q70IA6-2	5	16.8	Significant	-1.51323	0.0499294	8.49778	5.85884e-10	8.88893e-08	12.5601	12.4607	12.377	12.559	13.9512	14.0466	13.9389	14.0729
UBE2F	Q969M7-4;Q969M7-6;Q969M7;Q969M7-2;Q969M7-5;Q969M7-7;Q969M7-3	3	30.8	Significant	-1.05601	0.0348607	8.49778	5.88341e-10	8.88893e-08	13.5281	13.5314	13.4241	13.55	14.5557	14.6109	14.5103	14.5807
PKN1	Q16512;Q16512-2;Q16512-3;REV__Q16512-3	18	25.3	Significant	-1.72194	0.0570351	8.49778	6.05213e-10	8.99145e-08	13.1406	12.9459	13.0527	12.899	14.6757	14.7818	14.6677	14.8007
SMPD2	O60906	9	30	Significant	-1.14718	0.0381744	8.49778	6.29346e-10	9.1967e-08	12.736	12.8245	12.7996	12.8478	13.8739	13.9839	14.0175	13.9213
PFKM	P08237;P08237-3;P08237-2	39	61.7	Significant	0.634438	0.0212679	8.49778	6.69604e-10	9.62718e-08	14.2613	14.2841	14.3079	14.3	13.6441	13.6361	13.6593	13.6761
ITPK1	Q13572;Q13572-2	7	27.5	Significant	1.34568	0.0452826	8.49778	6.91412e-10	9.78293e-08	14.313	14.352	14.4913	14.3405	12.973	12.9946	13.1053	13.0411
NPC2	P61916;P61916-2	7	55	Significant	-1.01389	0.0342715	8.49778	7.181e-10	1.00018e-07	13.3891	13.2951	13.2449	13.3407	14.2956	14.357	14.3133	14.3595
KCNK12	REV__H3BV60;Q9HB15	1	1.6	Significant	0.658465	0.0223701	8.49778	7.49326e-10	1.01605e-07	14.0538	14.039	14.0753	14.0413	13.4177	13.3777	13.3642	13.4159
AUH	Q13825;Q13825-2	13	41.3	Significant	-0.689277	0.0234729	8.49778	7.64564e-10	1.01605e-07	13.8882	13.9004	13.9386	13.8811	14.5566	14.608	14.6118	14.589
PGAM2	P15259	4	45.8	Significant	-1.48027	0.0504914	8.49778	7.75087e-10	1.01605e-07	12.9015	12.9037	13.0099	13.09	14.4164	14.4956	14.3872	14.527
MTBP	Q96DY7;Q96DY7-3	5	6.2	Significant	-1.18154	0.0406497	8.49778	8.33264e-10	1.07648e-07	12.8845	12.9491	12.884	13.0544	14.0981	14.1311	14.1005	14.1684
GTPBP6	O43824	21	46.5	Significant	0.633918	0.0223342	8.49778	1.01796e-09	1.2963e-07	14.8138	14.8337	14.8032	14.7943	14.1503	14.167	14.1787	14.2134
TLK2	Q86UE8;Q86UE8-2;Q86UE8-3	16	35.9	Significant	1.34427	0.0476142	8.49778	1.06462e-09	1.33662e-07	14.0953	14.3003	14.1299	14.1644	12.7908	12.8069	12.806	12.909
HAT1	O14929;O14929-2	13	45.1	Significant	-0.925869	0.0329146	8.49778	1.09792e-09	1.34067e-07	13.6019	13.639	13.713	13.6721	14.5444	14.5534	14.6449	14.5868
CD44	P16070;P16070-16;P16070-5;P16070-7;P16070-3;P16070-4;P16070-6;P16070-17;P16070-8;P16070-10;P16070-11;P16070-13;P16070-14;P16070-12;P16070-18;P16070-15;P16070-9;P16070-19	16	17.1	Significant	-1.06167	0.0378407	8.49778	1.12225e-09	1.35186e-07	12.7514	12.7258	12.7649	12.7313	13.7143	13.8464	13.7719	13.8876
NOC4L	Q9BVI4	26	57.9	Significant	-1.2519	0.0448167	8.49778	1.16437e-09	1.35879e-07	12.6937	12.6161	12.5853	12.7283	13.8369	13.9355	13.8633	13.9952
DXO	O77932	3	13.9	Significant	1.26436	0.0452719	8.49778	1.16629e-09	1.35879e-07	15.1466	15.1535	15.0688	15.0524	13.9362	13.7596	13.886	13.782
NUDCD1	Q96RS6;Q96RS6-3;Q96RS6-2	31	66.4	Significant	0.967253	0.0346597	8.49778	1.17373e-09	1.35879e-07	14.7769	14.7599	14.6966	14.7314	13.7832	13.6849	13.8113	13.8164
PSAP	P07602;P07602-2	1	59.7	Significant	-0.938636	0.0338572	8.49778	1.24081e-09	1.39439e-07	13.5083	13.495	13.4192	13.4418	14.3928	14.4454	14.3339	14.4468
NOS1AP	O75052-3;O75052	4	14.4	Significant	0.71329	0.0257702	8.49778	1.2577e-09	1.39439e-07	13.9888	13.9354	13.9974	13.9054	13.2483	13.2404	13.2433	13.2419
LAMA1	P25391	38	15.9	Significant	-1.52973	0.0553182	8.49778	1.26753e-09	1.39439e-07	13.3795	13.34	13.3205	13.3813	14.9063	14.9195	14.7147	14.9997
GNG7	O60262	5	79.4	Significant	0.856967	0.0310253	8.49778	1.27982e-09	1.39439e-07	14.504	14.4816	14.5513	14.467	13.5744	13.6725	13.6523	13.6768
ZC3H15	Q8WU90;Q8WU90-2	27	52.6	Significant	0.719852	0.0260682	8.49778	1.28271e-09	1.39439e-07	14.4777	14.5445	14.5679	14.5024	13.7884	13.7855	13.8151	13.8242
BICRAL	Q6AI39	3	3.8	Significant	0.609812	0.0223739	8.49778	1.43181e-09	1.5047e-07	14.146	14.2127	14.161	14.1651	13.5529	13.5679	13.5767	13.5481
RSAD1	Q9HA92;Q9HA92-2	11	28.5	Significant	0.987643	0.0362454	8.49778	1.43481e-09	1.5047e-07	14.827	14.9079	14.9559	14.9699	13.9514	13.9327	13.8721	13.954
TOMM34	Q15785	18	68	Significant	-1.34511	0.049912	8.49778	1.57445e-09	1.63193e-07	13.7004	13.5224	13.6584	13.5898	14.9703	15.0577	14.8658	14.9577
NUDT2	P50583	8	59.9	Significant	-0.976655	0.0363938	8.49778	1.63144e-09	1.67157e-07	13.4965	13.4498	13.4232	13.3348	14.4429	14.3913	14.3659	14.4109
CIT	O14578-3	1	27.4	Significant	-0.682083	0.025467	8.49778	1.65869e-09	1.68017e-07	14.0616	14.0676	14.1039	14.025	14.7834	14.754	14.7209	14.728
ADAR	P55265-4;P55265;P55265-5	7	57.1	Significant	1.26122	0.0473103	8.49778	1.72491e-09	1.72402e-07	13.4983	13.5137	13.5105	13.5018	12.3389	12.1136	12.3166	12.2104
HGS	O14964;O14964-2	27	35.9	Significant	-1.01651	0.0381719	8.49778	1.74066e-09	1.72402e-07	13.6788	13.613	13.5769	13.6412	14.6726	14.6621	14.5449	14.6963
HAS2	Q92819	1	1.3	Significant	-0.852863	0.0320851	8.49778	1.76754e-09	1.73141e-07	13.1117	13.0854	13.1621	13.1878	13.9524	14.0466	13.9614	13.9981
N4BP1	O75113	11	15.2	Significant	-0.618027	0.0232922	8.49778	1.79441e-09	1.73863e-07	13.9414	13.9085	13.9124	13.9116	14.4922	14.5454	14.5408	14.5675
PRSS1	CON__P07477;P07477	1	7.3	Significant	-0.976068	0.0372878	8.49778	2.01077e-09	1.92731e-07	13.2273	13.2335	13.1341	13.2954	14.2447	14.1963	14.2068	14.1469
BOD1L1	Q8NFC6	92	36.4	Significant	-0.886969	0.0340227	8.49778	2.08098e-09	1.96027e-07	12.4275	12.4839	12.3464	12.4647	13.3203	13.3504	13.2736	13.3261
EIF3M	Q7L2H7;Q7L2H7-2	23	63.6	Significant	-0.772423	0.0296427	8.49778	2.08914e-09	1.96027e-07	12.8707	12.8428	12.7703	12.8219	13.6213	13.574	13.5618	13.6384
HMCES	Q96FZ2	11	33.3	Significant	-0.98857	0.038235	8.49778	2.23078e-09	2.07137e-07	13.1158	13.0398	13.0793	13.1345	14.0234	14.1289	14.0207	14.1507
RPS13	P62277	14	58.3	Significant	-1.8937	0.0733891	8.49778	2.26847e-09	2.08126e-07	12.4314	12.3544	12.2552	12.391	14.1803	14.3181	14.0818	14.4267
PIP4K2B	P78356;P78356-2	9	39.7	Significant	-1.29591	0.0502737	8.49778	2.28813e-09	2.08126e-07	13.2873	13.2815	13.2144	13.2687	14.5387	14.6408	14.4159	14.6401
CDT1	Q9H211	5	11.5	Significant	-1.70837	0.0663781	8.49778	2.3183e-09	2.08741e-07	13.089	12.8634	13.0761	12.8801	14.5551	14.7621	14.6981	14.7268
GOT2	P00505;P00505-2	31	76	Significant	0.712267	0.0280126	8.49778	2.56697e-09	2.2882e-07	15.0489	15.0662	15.1287	15.0182	14.3765	14.3348	14.3359	14.3658
TSG101	Q99816;Q99816-2	18	43.6	Significant	0.90593	0.0357199	8.49778	2.62238e-09	2.29176e-07	12.6189	12.735	12.6728	12.6548	11.695	11.7509	11.8244	11.7876
CAPG	P40121;P40121-2	14	48.6	Significant	-0.793672	0.0315859	8.49778	2.83525e-09	2.43014e-07	12.7871	12.8539	12.7793	12.7706	13.6344	13.5371	13.6307	13.5634
HARS2	P49590-2;P49590	19	67.4	Significant	-1.95344	0.0778942	8.49778	2.88238e-09	2.43479e-07	12.1751	11.9647	12.0152	12.1372	13.9567	14.1026	13.854	14.1927
MOCS1	Q9NZB8-2;Q9NZB8;Q9NZB8-8;Q9NZB8-7;Q9NZB8-5;Q9NZB8-3;Q9NZB8-6;Q9NZB8-4	17	34.2	Significant	-0.719853	0.02877	8.49778	2.93806e-09	2.44765e-07	14.1193	14.0524	14.1449	14.0829	14.8558	14.8389	14.7771	14.8072
ZNF32	P17041	4	13.2	Significant	-1.25612	0.0502921	8.49778	2.98221e-09	2.44836e-07	11.9917	12.1135	12.1115	12.1986	13.3564	13.3862	13.2625	13.4348
ANKMY2	Q8IV38	11	30.2	Significant	-0.720596	0.0288643	8.49778	2.99384e-09	2.44836e-07	13.5696	13.4985	13.5717	13.5592	14.2219	14.3056	14.2505	14.3035
UGDH	O60701;O60701-3;O60701-2	33	78.7	Significant	0.845778	0.0340139	8.49778	3.09569e-09	2.50864e-07	13.9668	13.9496	14.0886	14.0245	13.1427	13.1373	13.1978	13.1685
TXNDC12	O95881	10	56.4	Significant	0.614481	0.0247651	8.49778	3.15192e-09	2.529e-07	13.8677	13.8642	13.839	13.8149	13.2398	13.189	13.2668	13.2323
PGLS	O95336	14	80.2	Significant	1.13229	0.0457266	8.49778	3.20594e-09	2.529e-07	14.6956	14.5652	14.7343	14.6973	13.4637	13.5053	13.5949	13.5993
SCAPER	Q9BY12;Q9BY12-2;Q9BY12-3	11	7.9	Significant	-1.12137	0.0455824	8.49778	3.38667e-09	2.62511e-07	13.018	12.8605	13.0165	13.045	14.0869	14.1666	14.0423	14.1296
MIB2	Q96AX9-5;Q96AX9-4;Q96AX9-3;Q96AX9;Q96AX9-7;Q96AX9-6;Q96AX9-10;Q96AX9-8;Q96AX9-9	10	12.2	Significant	-0.659214	0.0271804	8.49778	3.81626e-09	2.86529e-07	13.5427	13.5647	13.4773	13.5861	14.2052	14.2124	14.185	14.2052
STK39	Q9UEW8-2;Q9UEW8	22	66.7	Significant	-1.31134	0.0541009	8.49778	3.83532e-09	2.86529e-07	12.417	12.2645	12.2053	12.1968	13.5719	13.6338	13.4929	13.6305
HOXA3	O43365	1	5.2	Significant	-1.26791	0.0523448	8.49778	3.85725e-09	2.86529e-07	12.9529	13.1963	13.086	13.1551	14.3483	14.3751	14.312	14.4265
GTPBP3	Q969Y2-3;Q969Y2;Q969Y2-4;Q969Y2-2	16	47.6	Significant	0.620759	0.0257721	8.49778	4.04364e-09	2.93049e-07	14.7315	14.7532	14.8178	14.7427	14.127	14.1264	14.1379	14.1709
DUSP23	Q9BVJ7	10	72.7	Significant	0.689303	0.0286766	8.49778	4.11379e-09	2.95325e-07	14.1959	14.1491	14.1594	14.1251	13.4055	13.4785	13.478	13.5102
RBM33	Q96EV2;Q96EV2-2	33	34.5	Significant	-0.971241	0.040438	8.49778	4.14131e-09	2.95325e-07	13.1128	13.114	13.068	13.1753	14.1671	14.0936	13.9886	14.1059
KLF16	Q9BXK1	9	59.9	Significant	0.728746	0.0304554	8.49778	4.27339e-09	3.02325e-07	14.4316	14.5265	14.5489	14.542	13.7602	13.8102	13.7883	13.7752
KIF1B	O60333-2;O60333;O60333-4	15	23.3	Significant	0.755329	0.0316799	8.49778	4.404e-09	3.06697e-07	14.1356	14.1794	14.1126	14.1756	13.3979	13.407	13.3244	13.4525
WASF1	Q92558	2	7.5	Significant	-0.880226	0.0370223	8.49778	4.50904e-09	3.11578e-07	12.943	12.8768	12.8916	12.8761	13.7081	13.869	13.7396	13.7916
RPS6KA4	O75676-2;O75676	8	13.4	Significant	-1.35609	0.057118	8.49778	4.563e-09	3.12881e-07	13.7581	13.7031	13.5947	13.8859	15.1078	15.111	15.0254	15.1219
MPHOSPH10	O00566	28	46	Significant	-1.33728	0.0568239	8.49778	4.91251e-09	3.34275e-07	13.5592	13.5749	13.4649	13.481	14.8677	14.9267	14.6906	14.9442
ENSA	O43768;O43768-3;O43768-2;O43768-9;O43768-4;O43768-5;O43768-7;O43768-6;O43768-8	13	81.8	Significant	-0.884796	0.0377252	8.49778	5.05479e-09	3.37122e-07	13.1334	13.0922	13.0731	13.1001	13.9221	14.0552	13.9176	14.0431
SDF4	Q9BRK5;Q9BRK5-6;Q9BRK5-2;Q9BRK5-4;Q9BRK5-3;Q9BRK5-5	21	64.6	Significant	-1.29957	0.0554271	8.49778	5.06779e-09	3.37122e-07	12.7972	12.8082	12.9367	13.0151	14.1725	14.2029	14.1091	14.2711
WIPI1	Q5MNZ9-2;Q5MNZ9	5	21.3	Significant	0.668681	0.0286297	8.49778	5.23446e-09	3.42825e-07	13.9857	14.0073	14.0064	14.0652	13.3614	13.3391	13.2964	13.393
MIB1	Q86YT6	21	24.4	Significant	-1.22683	0.0525683	8.49778	5.26891e-09	3.42825e-07	13.2776	13.169	13.2291	13.3261	14.4154	14.522	14.381	14.5906
URB1	O60287	59	31.2	Significant	-1.49947	0.0647129	8.49778	5.5951e-09	3.61411e-07	12.4378	12.2724	12.427	12.4729	13.9468	13.9448	13.7273	13.9892
LPCAT2	Q7L5N7;Q7L5N7-2	16	40.3	Significant	0.591974	0.0256522	8.49778	5.78947e-09	3.71276e-07	13.8829	13.9032	13.9256	13.948	13.3701	13.3069	13.2938	13.321
ASMTL	O95671;O95671-2;O95671-3	8	14	Significant	-0.593483	0.0259279	8.49778	6.19814e-09	3.91846e-07	13.5979	13.6084	13.5536	13.5935	14.1302	14.2152	14.1795	14.2024
NKD2	Q969F2;Q969F2-2	5	8.2	Significant	0.615561	0.0269825	8.49778	6.37423e-09	4.0014e-07	14.2154	14.2479	14.2401	14.2761	13.583	13.607	13.661	13.6663
DUT	P33316	1	54.4	Significant	-0.721013	0.0316846	8.49778	6.51011e-09	4.05477e-07	13.4262	13.3327	13.372	13.4002	14.1393	14.1376	14.1005	14.0378
YAP1	P46937;P46937-9;P46937-6;P46937-7;P46937-4	1	55.4	Significant	-0.662366	0.0291529	8.49778	6.59571e-09	4.05477e-07	13.5434	13.5965	13.6546	13.6065	14.2375	14.2924	14.2359	14.2847
ACAP3	Q96P50-4;Q96P50-1;Q96P50	1	2.7	Significant	0.79425	0.0351899	8.49778	6.97191e-09	4.22773e-07	14.2155	14.1928	14.2457	14.1264	13.4086	13.4049	13.3328	13.457
DEK	P35659;P35659-2	31	65.6	Significant	0.815611	0.0361871	8.49778	7.05437e-09	4.229e-07	13.3435	13.3566	13.4098	13.3056	12.4637	12.5703	12.5163	12.6026
GSC	P56915	1	3.9	Significant	-1.07257	0.0476337	8.49778	7.11168e-09	4.229e-07	13.8256	13.8902	13.7803	13.6625	14.8413	14.9165	14.8182	14.8729
TMEM101	Q96IK0	2	3.5	Significant	-1.2379	0.0549805	8.49778	7.11633e-09	4.229e-07	12.44	12.3456	12.4993	12.511	13.6318	13.7593	13.5775	13.779
ITIH3	CON__Q0V8M9;Q06033-2;Q06033	6	6.3	Significant	0.615604	0.0274118	8.49778	7.27043e-09	4.29196e-07	14.0773	14.1343	14.125	14.0682	13.4777	13.4379	13.5071	13.5198
CCDC22	O60826	33	61.9	Significant	-0.764124	0.0342658	8.49778	7.71229e-09	4.4067e-07	13.3415	13.2871	13.4251	13.3612	14.0846	14.1568	14.0826	14.1474
CELF2	O95319-5;O95319-2;O95319;O95319-4;O95319-3	4	14.8	Significant	-1.6209	0.0727364	8.49778	7.75661e-09	4.4067e-07	12.9706	12.8203	12.7526	12.9767	14.484	14.5778	14.3311	14.6108
SCRIB	Q14160;Q14160-2	1	64.4	Significant	-0.908581	0.0407736	8.49778	7.75972e-09	4.4067e-07	12.5379	12.5626	12.5202	12.5139	13.3559	13.4934	13.3868	13.5328
BUB1	O43683-2;O43683-3;O43683	14	17.1	Significant	-0.684503	0.0307186	8.49778	7.76141e-09	4.4067e-07	14.4972	14.484	14.4245	14.5471	15.1775	15.2099	15.1337	15.1697
ARL14EPL	P0DKL9	1	4.6	Significant	-0.626624	0.0282527	8.49778	8.07047e-09	4.52252e-07	13.4977	13.4759	13.4194	13.4691	14.0872	14.0895	14.0472	14.1447
PRKAR2B	P31323	13	52.4	Significant	1.44355	0.0652365	8.49778	8.22819e-09	4.52252e-07	16.1246	16.2145	16.252	16.1128	14.8592	14.5473	14.7827	14.7405
RTF1	Q92541	29	39.6	Significant	-0.788366	0.0356295	8.49778	8.23195e-09	4.52252e-07	13.3737	13.2533	13.2375	13.2268	14.1005	14.0528	14.0394	14.0522
SIN3B	O75182-2;O75182;O75182-3	34	35.5	Significant	0.837417	0.0379812	8.49778	8.48068e-09	4.60956e-07	15.0011	15.0642	14.9913	15.1141	14.1977	14.1597	14.179	14.2846
GOT1	P17174;P17174-2	26	72.6	Significant	-0.871478	0.0395631	8.49778	8.54748e-09	4.61771e-07	13.0722	13.0697	13.0184	12.9108	13.8425	13.9158	13.8777	13.9211
PPM1B	O75688-2	1	35.7	Significant	1.07957	0.0491132	8.49778	8.69879e-09	4.64852e-07	14.3518	14.3131	14.32	14.26	13.2127	13.1996	13.1379	13.3765
TRAF2	Q12933-3;Q12933;Q12933-2;Q12933-4	18	38.2	Significant	-1.20012	0.0546769	8.49778	8.80573e-09	4.6677e-07	13.5266	13.5697	13.4545	13.3634	14.6695	14.7268	14.7532	14.5651
ADAM22	Q9P0K1-5;Q9P0K1;Q9P0K1-2;Q9P0K1-4;Q9P0K1-3	3	4.3	Significant	0.616349	0.0281648	8.49778	9.02917e-09	4.73447e-07	14.4858	14.4324	14.5407	14.4943	13.8564	13.8467	13.9061	13.8784
PLPP1	O14494;O14494-2	2	8.8	Significant	-0.958539	0.0445797	8.49778	1.04613e-08	5.35933e-07	13.2246	13.1871	13.0614	13.2379	14.0681	14.1818	14.1171	14.1783
TAF2	Q6P1X5	27	24.4	Significant	-1.1545	0.05375	8.49778	1.0554e-08	5.3759e-07	12.9525	12.9583	13.0378	12.9894	14.1429	14.2543	13.9829	14.1759
ZNF516	Q92618	20	21.8	Significant	-0.687381	0.03211	8.49778	1.08542e-08	5.43141e-07	13.4821	13.4099	13.3672	13.4847	14.1595	14.1254	14.111	14.0975
SET	Q01105-3	1	59.2	Significant	-0.621277	0.0290388	8.49778	1.09067e-08	5.43141e-07	13.6254	13.6702	13.6314	13.6337	14.2166	14.3147	14.2942	14.2203
SLC2A1	P11166	5	9.8	Significant	0.739052	0.0347358	8.49778	1.14241e-08	5.62622e-07	14.5847	14.5869	14.5024	14.4596	13.8206	13.816	13.7904	13.7503
QSOX2	Q6ZRP7	29	49.3	Significant	-0.855912	0.040677	8.49778	1.25335e-08	6.07863e-07	13.2119	13.1589	13.1834	13.2676	14.022	14.164	13.9982	14.0612
SIPA1	Q96FS4	28	39.7	Significant	-1.68808	0.0802852	8.49778	1.26113e-08	6.07863e-07	11.9174	11.871	12.1533	11.8768	13.7596	13.514	13.7483	13.5491
RDH10	Q8IZV5	6	33.1	Significant	-1.25597	0.0600238	8.49778	1.31312e-08	6.25945e-07	13.1763	13.1294	13.219	13.2676	14.3262	14.6141	14.4004	14.4756
PYGL	P06737-2;P06737	19	34.8	Significant	0.677699	0.0324982	8.49778	1.35102e-08	6.36595e-07	14.9918	14.9499	14.9323	14.8871	14.3056	14.2118	14.3009	14.2321
LYST	Q99698;Q99698-2;Q99698-3	83	27.1	Significant	-1.00059	0.0480405	8.49778	1.36478e-08	6.36947e-07	13.3755	13.5395	13.3311	13.3093	14.3598	14.3953	14.3978	14.4048
CHMP7	Q8WUX9	8	18.5	Significant	-1.01329	0.0489422	8.49778	1.43471e-08	6.62642e-07	12.7989	12.6753	12.6127	12.6289	13.7008	13.7664	13.6012	13.7007
ACTR10	Q9NZ32	16	48	Significant	-1.12437	0.054769	8.49778	1.53975e-08	6.99661e-07	12.3744	12.3625	12.2155	12.3332	13.538	13.3662	13.5252	13.3535
TP53I11	O14683	4	18.5	Significant	-1.66624	0.081322	8.49778	1.56498e-08	7.04556e-07	12.6376	12.485	12.4811	12.2275	14.1225	14.2339	14.0358	14.1039
ACOX1	Q15067-2;Q15067	5	56.7	Significant	-0.662279	0.032499	8.49778	1.63753e-08	7.26216e-07	13.9272	13.9089	13.975	13.9398	14.5329	14.6219	14.5771	14.6681
WDR89	Q96FK6	14	48.3	Significant	0.69295	0.0340247	8.49778	1.64583e-08	7.26285e-07	13.8771	13.8013	13.9683	13.8837	13.1935	13.1852	13.1809	13.199
SRSF9	Q13242	23	77.8	Significant	-1.68379	0.0827451	8.49778	1.6573e-08	7.27743e-07	13.8533	13.9526	13.7241	13.6572	15.3536	15.595	15.3658	15.6081
RPS29	P62273;P62273-2	4	44.6	Significant	-0.614544	0.0304056	8.49778	1.75382e-08	7.55928e-07	13.077	13.0795	12.9828	13.071	13.6539	13.6914	13.6237	13.6995
ATP6V0D1	P61421	15	49	Significant	0.798585	0.0395385	8.49778	1.76389e-08	7.55928e-07	14.6049	14.53	14.504	14.482	13.6675	13.7247	13.7133	13.8211
ARHGAP19	Q14CB8-6;Q14CB8-7;Q14CB8;Q14CB8-2;Q14CB8-4;Q14CB8-3;Q14CB8-5	3	8.6	Significant	0.661552	0.0328547	8.49778	1.80966e-08	7.71833e-07	13.9575	13.889	13.8478	13.9775	13.265	13.2669	13.2183	13.2754
NT5C	Q8TCD5;Q8TCD5-2	12	69.7	Significant	-0.641461	0.0320368	8.49778	1.89667e-08	7.93752e-07	13.0523	13.1601	13.1288	13.0927	13.7221	13.754	13.7148	13.8088
IARS2	Q9NSE4	52	57.8	Significant	0.732992	0.0369035	8.49778	2.02811e-08	8.25099e-07	14.3037	14.4227	14.4149	14.331	13.6267	13.6606	13.5713	13.6817
SHCBP1	Q8NEM2	9	20.2	Significant	0.815156	0.0410826	8.49778	2.04562e-08	8.25099e-07	14.2267	14.2011	14.2259	14.2718	13.4079	13.4141	13.3203	13.5227
CC2D1A	Q6P1N0;Q6P1N0-2	30	36.1	Significant	-0.629348	0.0319743	8.49778	2.1874e-08	8.66601e-07	14.0868	14.0627	14.0061	14.1481	14.7271	14.716	14.675	14.7031
UPP1	Q16831	13	48.4	Significant	-0.663277	0.0340215	8.49778	2.36861e-08	9.26044e-07	13.3593	13.431	13.3357	13.2745	13.9903	14.039	14.0272	13.9971
PHETA1	Q8N4B1;Q8N4B1-4;Q8N4B1-3;Q8N4B1-2	2	14.1	Significant	-0.657621	0.0343024	8.49778	2.72402e-08	1.04663e-06	13.6104	13.4889	13.6067	13.5718	14.1785	14.2427	14.2136	14.2736
EVI5	O60447;O60447-2	10	14.2	Significant	-1.93563	0.101602	8.49778	2.87044e-08	1.08881e-06	13.1083	13.0263	12.7745	12.6677	14.6812	14.9662	14.848	14.8239
YIPF2	Q9BWQ6	3	23.4	Significant	-0.616727	0.0325957	8.49778	3.03943e-08	1.1289e-06	13.6466	13.6813	13.6331	13.6938	14.2497	14.3557	14.2226	14.2937
PPID	Q08752	24	73.5	Significant	-0.622476	0.032937	8.49778	3.06826e-08	1.13487e-06	13.4837	13.5839	13.462	13.5103	14.0986	14.1332	14.1115	14.1864
ANKRD18A	Q8IVF6	2	2.3	Significant	-0.600362	0.0319754	8.49778	3.23998e-08	1.16661e-06	13.8862	13.8024	13.9072	13.8476	14.4726	14.5061	14.4032	14.463
MAL2	Q969L2	1	6.2	Significant	0.975968	0.0520305	8.49778	3.26608e-08	1.16661e-06	13.8311	13.7409	13.7816	13.5877	12.7936	12.6867	12.789	12.768
MDGA2	Q7Z553-3;Q7Z553;Q7Z553-2	2	2.1	Significant	-0.706219	0.0376577	8.49778	3.27184e-08	1.16661e-06	13.0368	13.0424	13.048	13.0808	13.6808	13.8449	13.7094	13.7978
TBKBP1	A7MCY6	2	5.2	Significant	0.760979	0.0406755	8.49778	3.33797e-08	1.18544e-06	14.0549	14.2174	14.1184	14.17	13.316	13.3616	13.4348	13.4044
TIPRL	O75663;O75663-2	14	64.3	Significant	-0.948588	0.0508562	8.49778	3.42251e-08	1.20668e-06	13.3828	13.3911	13.2084	13.3103	14.308	14.3367	14.165	14.2773
CPT2	P23786	41	65.8	Significant	-1.12164	0.060299	8.49778	3.50136e-08	1.22397e-06	13.7121	13.5972	13.5732	13.8305	14.8365	14.8444	14.697	14.8218
CYFIP2	Q96F07-2;Q96F07	13	29.4	Significant	-0.887237	0.0480476	8.49778	3.72083e-08	1.29056e-06	13.4094	13.3097	13.2935	13.4303	14.2006	14.2777	14.1669	14.3466
PPP2R5C	Q13362-5;Q13362;Q13362-2	1	44.7	Significant	0.613658	0.0333315	8.49778	3.81429e-08	1.31032e-06	13.3311	13.2571	13.2941	13.3313	12.6822	12.6228	12.6931	12.7609
POLDIP3	Q9BY77	4	73.4	Significant	-0.945175	0.0514868	8.49778	3.90697e-08	1.33436e-06	13.1554	13.3258	13.2935	13.4284	14.2241	14.269	14.23	14.2606
MIF	P14174	9	69.6	Significant	0.724736	0.0396194	8.49778	4.02411e-08	1.35307e-06	13.2573	13.3797	13.3797	13.3909	12.6116	12.6067	12.7079	12.5825
COASY	Q13057;Q13057-2	8	23.2	Significant	-1.44398	0.0789704	8.49778	4.03767e-08	1.35307e-06	12.9037	12.7086	12.5324	12.6273	14.1785	14.0747	14.2473	14.0475
RFC3	P40938;P40938-2	23	70.2	Significant	-0.846607	0.0464551	8.49778	4.15107e-08	1.37556e-06	12.8204	12.9405	12.8536	12.985	13.7363	13.7744	13.6576	13.8176
RABEP1	Q15276;Q15276-2	40	49	Significant	-0.975513	0.0537441	8.49778	4.29202e-08	1.40143e-06	13.591	13.5321	13.329	13.4359	14.4951	14.4094	14.4307	14.4549
PPP5C	P53041	22	58.5	Significant	-0.633121	0.0351419	8.49778	4.5663e-08	1.48015e-06	14.0514	14.1034	14.0837	14.0781	14.7116	14.8095	14.6674	14.6607
P3H4	Q92791	7	19.5	Significant	0.608406	0.0338174	8.49778	4.61975e-08	1.49205e-06	13.1498	13.2232	13.2721	13.1534	12.5572	12.5944	12.5758	12.6373
ATPAF1	Q5TC12;Q5TC12-3;Q5TC12-2	11	39	Significant	-0.699241	0.0389216	8.49778	4.6745e-08	1.50428e-06	13.7056	13.7229	13.5864	13.7316	14.3458	14.3653	14.4527	14.3796
ORC3	Q9UBD5-2;Q9UBD5;Q9UBD5-3	22	34.4	Significant	0.689259	0.0384884	8.49778	4.79982e-08	1.53353e-06	14.3851	14.3398	14.426	14.4642	13.6304	13.768	13.7111	13.7487
PRMT9	Q6P2P2;Q6P2P2-2	6	10.8	Significant	-0.673025	0.038026	8.49778	5.29116e-08	1.66662e-06	13.3012	13.3214	13.3953	13.4425	14.0552	14.0737	13.9715	14.0521
SLC26A5	P58743-2;P58743-5;P58743	1	1.8	Significant	-0.617306	0.0352243	8.49778	5.74317e-08	1.75325e-06	14.1669	14.2137	14.1008	14.145	14.7798	14.8194	14.6955	14.8011
PRPF6	O94906;O94906-2	69	74	Significant	0.641318	0.0366089	8.49778	5.76196e-08	1.75325e-06	14.0214	13.9805	13.9448	13.9555	13.3973	13.238	13.3471	13.3544
RPS6KB2	Q9UBS0;Q9UBS0-2	7	25.9	Significant	-0.869783	0.0498377	8.49778	5.94446e-08	1.77815e-06	13.2315	13.1539	13.1372	13.2395	13.9812	14.1327	13.9716	14.1557
RAB4A	P20338	10	69.3	Significant	-0.640227	0.0367415	8.49778	6.02165e-08	1.78923e-06	13.1758	13.2188	13.1943	13.0814	13.8025	13.8634	13.7492	13.8161
ROCK2	O75116	62	50.1	Significant	-0.7616	0.0438725	8.49778	6.21331e-08	1.84005e-06	13.9756	14.0183	13.9344	13.9658	14.6239	14.7665	14.7155	14.8346
ZNF804B	A4D1E1	1	3	Significant	-1.57748	0.0910151	8.49778	6.29497e-08	1.84583e-06	12.1478	12.174	12.6002	12.3393	13.8317	13.8972	13.9112	13.9312
ABCC11	Q96J66-2;Q96J66	1	1.3	Significant	0.643341	0.0371404	8.49778	6.32586e-08	1.84881e-06	14.1524	14.0872	14.1995	14.0769	13.4374	13.4888	13.4601	13.5563
PLEC	Q15149-8	1	78.9	Significant	-1.08453	0.0627677	8.49778	6.45884e-08	1.87538e-06	10.9941	11.1956	11.0789	11.0212	12.2107	12.2065	11.9896	12.2212
ARHGEF11	O15085	1	49.1	Significant	1.22211	0.0709674	8.49778	6.64017e-08	1.90937e-06	13.5631	13.7169	13.5794	13.6259	12.4229	12.2744	12.599	12.3005
SLC11A2	P49281-3;P49281-4	1	14.7	Significant	-0.624754	0.036365	8.49778	6.77145e-08	1.93464e-06	13.7776	13.8431	13.8929	13.8702	14.4899	14.4637	14.5318	14.3974
PRAF2	O60831	4	27	Significant	0.629762	0.0370081	8.49778	7.32843e-08	2.06075e-06	14.5251	14.5491	14.5436	14.6217	13.9635	13.878	13.8747	14.0041
RRBP1	Q9P2E9	54	78.7	Significant	-0.753316	0.0443395	8.49778	7.42591e-08	2.07506e-06	13.7904	13.8061	13.7506	13.7219	14.6181	14.4759	14.5671	14.4212
CAMK2G	Q13555-10;Q13555-3;Q13555-7;Q13555-5;Q13555-4;Q13555;Q13555-6	1	42.4	Significant	-0.600508	0.0353681	8.49778	7.46563e-08	2.07964e-06	13.3978	13.424	13.3088	13.38	13.9602	14.0425	13.9166	13.9934
ATP5F1B	P06576	32	75	Significant	1.03654	0.06108	8.49778	7.49675e-08	2.08181e-06	14.5935	14.5492	14.3388	14.4263	13.4619	13.3324	13.4552	13.5121
DNAJB6	O75190-4	1	43.7	Significant	-1.3433	0.0797409	8.49778	7.96772e-08	2.15879e-06	12.0515	12.0806	12.1167	12.4378	13.4969	13.5152	13.4714	13.5762
PLA2G4A	P47712	27	43.7	Significant	-2.0723	0.123196	8.49778	8.06461e-08	2.1653e-06	10.5096	10.9385	10.7704	11.1452	12.772	12.8937	13.0279	12.9592
TPBGL	P0DKB5	1	3.1	Significant	-0.886388	0.0534935	8.49778	9.1331e-08	2.36664e-06	13.6088	13.7116	13.6359	13.8413	14.5862	14.6543	14.5092	14.5934
RPL17	P18621-3;P18621;P18621-2	14	50.4	Significant	0.705867	0.0426204	8.49778	9.17109e-08	2.3696e-06	13.6978	13.816	13.7658	13.7295	12.9945	12.9806	13.0624	13.1483
FAM120C	Q9NX05;Q9NX05-2	5	7.4	Significant	-0.802378	0.0485029	8.49778	9.25764e-08	2.3845e-06	12.9032	12.7652	12.6776	12.7888	13.5357	13.6071	13.5498	13.6517
POGK	Q9P215	12	23	Significant	-0.922381	0.0559468	8.49778	9.52145e-08	2.4205e-06	13.9017	13.7806	13.7857	13.7844	14.646	14.8366	14.6323	14.8269
CHID1	Q9BWS9;Q9BWS9-3;Q9BWS9-2	19	63.4	Significant	-0.640196	0.0388931	8.49778	9.64823e-08	2.4433e-06	14.2061	14.2009	14.2213	14.3609	14.9014	14.9179	14.8839	14.8467
ADCY9	O60503	22	19.5	Significant	-1.30413	0.0793688	8.49778	9.79021e-08	2.46885e-06	12.5429	12.4563	12.6435	12.81	13.8153	14.0291	13.8438	13.981
SMARCC2	Q8TAQ2-2;Q8TAQ2-3	2	54.6	Significant	0.823324	0.0501158	8.49778	9.80448e-08	2.46885e-06	14.4621	14.4968	14.6159	14.569	13.7493	13.6015	13.6938	13.8059
MIA3	Q5JRA6;Q5JRA6-2;Q5JRA6-4;Q5JRA6-3	96	53.6	Significant	0.843943	0.051525	8.49778	1.00501e-07	2.51012e-06	14.8173	14.9301	14.7952	14.9106	13.895	14.0104	14.0561	14.1158
GCLC	P48506	11	23.7	Significant	0.630132	0.0384741	8.49778	1.00561e-07	2.51012e-06	13.2888	13.3075	13.4569	13.3814	12.7247	12.7015	12.7638	12.7239
PGAM5	Q96HS1;Q96HS1-2	26	83.4	Significant	-0.831544	0.0507869	8.49778	1.0081e-07	2.51012e-06	13.7534	13.8035	13.7238	13.793	14.5259	14.7216	14.4959	14.6564
PDLIM3	Q53GG5-2;Q53GG5;Q53GG5-3	14	69.3	Significant	0.602101	0.0368737	8.49778	1.03101e-07	2.55291e-06	13.429	13.5633	13.5034	13.3943	12.8597	12.8611	12.8775	12.8833
SENP7	Q9BQF6-5	1	13.1	Significant	1.05691	0.0649064	8.49778	1.05481e-07	2.57234e-06	15.1135	15.1403	15.1885	15.2487	13.9806	14.233	14.0168	14.233
CNRIP1	Q96F85;Q96F85-2	6	58.5	Significant	-0.934109	0.0574364	8.49778	1.06574e-07	2.57709e-06	12.6968	12.6193	12.7565	12.7167	13.533	13.7548	13.5312	13.7068
PGM1	P36871;P36871-2;P36871-3	38	71.7	Significant	0.682211	0.0421658	8.49778	1.11236e-07	2.65121e-06	14.2619	14.4076	14.2783	14.3022	13.5955	13.668	13.561	13.6968
SCLY	Q96I15;Q96I15-2	20	70.3	Significant	-0.663941	0.0410783	8.49778	1.12174e-07	2.66644e-06	13.8439	13.839	13.7652	13.8841	14.4582	14.5683	14.4147	14.5467
PSAP	P07602-3	1	60	Significant	-0.757764	0.0470515	8.49778	1.15542e-07	2.73194e-06	13.4812	13.4414	13.3803	13.4833	14.2706	14.2227	14.0701	14.2538
SLX9	Q9NSI2-2;Q9NSI2	10	58.1	Significant	0.619223	0.0386195	8.49778	1.19835e-07	2.78905e-06	14.3452	14.4172	14.3978	14.5205	13.8242	13.7493	13.8197	13.8106
CACNA1H	O95180-2;O95180	1	0.6	Significant	-0.68983	0.0431014	8.49778	1.21645e-07	2.81649e-06	12.7249	12.5747	12.5884	12.6246	13.3062	13.303	13.2554	13.4074
N4BP2L2	Q92802;Q92802-2;Q92802-3	4	7.2	Significant	-0.912218	0.0571275	8.49778	1.23973e-07	2.8482e-06	13.577	13.7294	13.4975	13.5154	14.5612	14.5431	14.3999	14.4639
TSPAN14	Q8NG11;Q8NG11-2;Q8NG11-3	4	14.1	Significant	-0.835374	0.0526206	8.49778	1.3007e-07	2.92789e-06	13.171	13.1084	12.9884	12.9594	13.981	13.8907	13.8464	13.8507
GEMIN4	P57678	35	35.9	Significant	-0.659031	0.0415631	8.49778	1.3138e-07	2.94992e-06	13.1647	13.2142	13.2156	13.3189	13.8318	13.9743	13.8799	13.8635
NAGLU	P54802	29	47	Significant	-0.927847	0.0585466	8.49778	1.31938e-07	2.95502e-06	13.5348	13.4908	13.6411	13.769	14.4803	14.56	14.519	14.5878
PSME3IP1	Q9GZU8	19	62.2	Significant	1.45863	0.0920797	8.49778	1.32425e-07	2.95849e-06	14.6463	14.3778	14.5227	14.4086	13.0869	12.8072	13.2299	12.9969
PTEN	P60484-2;P60484;P60484-3	7	14.2	Significant	-1.95825	0.124081	8.49778	1.3656e-07	3.0281e-06	8.84866	8.93827	9.46519	9.16255	11.0188	11.2102	11.0205	10.9982
MAP2K1	Q02750;Q02750-2	11	44.5	Significant	-1.16824	0.0742173	8.49778	1.39533e-07	3.07871e-06	13.3401	13.3172	13.1463	13.2705	14.4252	14.5006	14.2372	14.584
ZFYVE19	Q96K21-3	1	53.8	Significant	-0.832088	0.0529125	8.49778	1.40638e-07	3.09542e-06	12.1509	12.06	12.2676	12.2312	12.9217	13.0864	12.977	13.053
ARHGEF1	Q92888-2;Q92888;Q92888-3;Q92888-4	12	16.4	Significant	-0.606294	0.0386005	8.49778	1.42033e-07	3.11843e-06	13.2131	13.2386	13.3179	13.2874	13.8928	13.9419	13.7838	13.8637
CYB5D2	Q8WUJ1;Q8WUJ1-3	2	11.4	Significant	-0.881882	0.0563265	8.49778	1.45839e-07	3.16303e-06	13.4196	13.5853	13.2814	13.4596	14.2956	14.3108	14.3478	14.3193
B4GALT7	Q9UBV7	7	23.2	Significant	-0.842452	0.0544543	8.49778	1.60908e-07	3.38287e-06	13.4324	13.322	13.4503	13.4127	14.1608	14.3445	14.1458	14.3362
UBE2G1	P62253	8	47.1	Significant	-1.97401	0.127975	8.49778	1.64889e-07	3.43416e-06	11.0319	11.0433	11.1912	10.518	12.9209	12.8654	12.8828	13.0114
SORD	Q00796;Q00796-2	24	80.1	Significant	-0.712443	0.0462078	8.49778	1.65479e-07	3.43841e-06	11.3997	11.5297	11.5439	11.6273	12.2609	12.2084	12.2028	12.2784
UHRF1BP1L	A0JNW5;A0JNW5-2	11	11.3	Significant	0.699918	0.0457873	8.49778	1.7761e-07	3.57165e-06	13.0477	13.1021	13.2228	13.1555	12.4226	12.5088	12.4491	12.3479
UBE3C	Q15386;Q15386-2;Q15386-3	26	33.2	Significant	-0.863198	0.0565065	8.49778	1.78586e-07	3.57182e-06	13.0316	12.9663	13.0831	13.2256	13.8908	13.9858	13.8789	14.0039
PLSCR1	O15162-2;O15162	7	36.3	Significant	-0.878264	0.0574976	8.49778	1.78711e-07	3.57182e-06	13.0292	12.9781	13.0214	13.0194	13.744	13.9872	13.8225	14.0075
ZNF574	Q6ZN55;Q6ZN55-2	11	18.1	Significant	-0.810287	0.0532737	8.49778	1.85082e-07	3.6244e-06	13.6087	13.6063	13.4725	13.4706	14.3785	14.3077	14.4604	14.2527
CINP	Q9BW66-3;Q9BW66;Q9BW66-2	7	36.1	Significant	-0.809336	0.0532552	8.49778	1.86347e-07	3.63479e-06	13.2834	13.084	13.1023	13.2979	14.0283	14.0325	13.974	13.9701
TCP1	P17987	38	81.7	Significant	0.83564	0.055026	8.49778	1.87464e-07	3.6468e-06	13.688	13.7802	13.7041	13.8307	12.7781	12.9515	12.9044	13.0264
TSC1	Q92574;Q92574-2	20	20.6	Significant	-0.655636	0.0431818	8.49778	1.87781e-07	3.6468e-06	12.664	12.5082	12.6329	12.5823	13.2111	13.3307	13.1904	13.2777
MYO1E	Q12965	29	34.4	Significant	-0.780601	0.0514655	8.49778	1.89385e-07	3.66199e-06	15.4207	15.4848	15.3665	15.3411	16.2731	16.2359	16.0553	16.1712
CYB561D2	O14569	1	5.4	Significant	0.885812	0.0585314	8.49778	1.9286e-07	3.71307e-06	13.2135	13.2867	13.3323	13.3981	12.4457	12.4164	12.2825	12.5427
ITGAV	P06756-3;P06756;P06756-2	53	60.4	Significant	0.65173	0.0435	8.49778	2.09507e-07	3.92136e-06	13.2455	13.4186	13.3375	13.325	12.6713	12.5985	12.7458	12.7041
CIAPIN1	Q6FI81;Q6FI81-3;Q6FI81-2	20	73.7	Significant	0.597579	0.0400048	8.49778	2.14703e-07	3.98721e-06	13.6823	13.6945	13.7197	13.6184	13.1863	13.054	13.0166	13.0677
FIZ1	Q96SL8	4	8.5	Significant	-0.91371	0.0612459	8.49778	2.16958e-07	4.01251e-06	12.445	12.319	12.3628	12.4199	13.244	13.4331	13.1506	13.3739
POLE4	Q9NR33	4	43.6	Significant	-0.759084	0.0510577	8.49778	2.23211e-07	4.07727e-06	12.3958	12.2592	12.2889	12.4707	13.0525	13.1101	13.0961	13.1922
BTN3A1	O00481;O00481-4;O00481-2;O00481-3	6	24.2	Significant	-1.3592	0.0917855	8.49778	2.30591e-07	4.15815e-06	12.7107	12.6436	12.8568	12.8082	13.965	14.2191	13.9411	14.3308
RPP25L	Q8N5L8	7	41.7	Significant	0.651557	0.0441319	8.49778	2.36366e-07	4.20438e-06	14.3086	14.3916	14.3182	14.3003	13.6653	13.6796	13.789	13.5786
MBP	P02686;P02686-2;P02686-5	12	74.3	Significant	-0.953331	0.0646006	8.49778	2.37227e-07	4.20438e-06	12.3227	12.3302	12.3603	12.3213	13.1288	13.2052	13.3621	13.4516
CHPF	Q8IZ52;Q8IZ52-4;Q8IZ52-2	6	9	Significant	0.71837	0.0489185	8.49778	2.46983e-07	4.33387e-06	14.101	14.1707	14.2015	14.3276	13.4241	13.5478	13.4617	13.4937
MALT1	Q9UDY8;Q9UDY8-2	2	2.1	Significant	-0.711433	0.0485347	8.49778	2.50714e-07	4.37351e-06	13.2178	13.1967	13.3237	13.1095	13.9258	13.9286	13.8445	13.9945
ZCCHC7	Q8N3Z6;Q8N3Z6-2	7	15.7	Significant	-0.666637	0.0455556	8.49778	2.54214e-07	4.40869e-06	13.8292	13.988	13.8511	14.0165	14.58	14.6322	14.5603	14.5788
RPP25	Q9BUL9	6	35.2	Significant	-0.727863	0.0498445	8.49778	2.58647e-07	4.44685e-06	14.1263	14.0464	14.0777	14.1261	14.6864	14.8546	14.8127	14.9343
RCN1	Q15293;Q15293-2	22	76.7	Significant	-0.594463	0.0407465	8.49778	2.606e-07	4.46728e-06	13.4801	13.6274	13.5336	13.6478	14.1714	14.2159	14.1329	14.1466
PEX14	O75381-2;O75381	17	61.4	Significant	0.732388	0.0503599	8.49778	2.6747e-07	4.53276e-06	12.3751	12.2009	12.3937	12.3701	11.6866	11.6258	11.5504	11.5474
FMNL2	Q96PY5;Q96PY5-3	33	40.9	Significant	-0.720002	0.0496546	8.49778	2.74026e-07	4.6088e-06	13.8281	13.7959	13.8102	13.9206	14.5436	14.6309	14.4305	14.63
BANP	Q8N9N5-3;Q8N9N5-6;Q8N9N5-2;Q8N9N5-4;Q8N9N5-5;Q8N9N5-7;Q8N9N5	3	6.1	Significant	-0.631936	0.0436521	8.49778	2.77698e-07	4.66177e-06	13.1703	13.1213	13.0754	13.1981	13.673	13.7791	13.7782	13.8626
CHD8	Q9HCK8;Q9HCK8-2	82	47.2	Significant	-0.851117	0.0591317	8.49778	2.91114e-07	4.84141e-06	13.0557	13.0152	13.0259	12.9092	13.9367	13.7143	13.9635	13.796
TNRC6C	Q9HCJ0;Q9HCJ0-2	4	3.4	Significant	-0.617858	0.0430805	8.49778	2.99813e-07	4.93999e-06	12.8632	12.838	12.7562	12.9615	13.4354	13.4526	13.5255	13.4768
GPC3	P51654-2;P51654;P51654-3	1	1.5	Significant	-0.9431	0.0663927	8.49778	3.24344e-07	5.24719e-06	13.7911	13.4811	13.7383	13.5624	14.6191	14.6271	14.561	14.5382
TAF5	Q15542;Q15542-2	26	45.4	Significant	1.47537	0.105558	8.49778	3.70258e-07	5.79557e-06	14.6484	14.7526	14.7735	14.9571	13.5475	13.0361	13.36	13.2865
CNKSR3	Q6P9H4	1	3.6	Significant	0.620121	0.0444327	8.49778	3.74724e-07	5.83967e-06	13.6139	13.5327	13.4902	13.6828	12.8951	12.9667	12.9975	12.9799
FN1	P02751;P02751-13;P02751-7;P02751-1;P02751-11;P02751-3;P02751-17;P02751-8;P02751-14;P02751-9;P02751-5;P02751-6;P02751-10;P02751-4;P02751-12;P02751-16;P02751-2	4	1.6	Significant	0.588994	0.0426697	8.49778	4.10006e-07	6.23735e-06	14.5143	14.4355	14.5954	14.589	13.9195	14.0069	13.8849	13.9669
CTNS	O60931-2	1	3.8	Significant	0.608491	0.0442241	8.49778	4.20913e-07	6.32719e-06	14.688	14.7039	14.7896	14.6053	14.1438	14.0161	14.1297	14.0632
SND1	Q7KZF4	69	76.6	Significant	-0.802016	0.0583327	8.49778	4.23488e-07	6.34449e-06	12.9623	12.8625	12.749	13.0168	13.7157	13.7071	13.617	13.7588
AHCYL2	Q96HN2-2	1	47	Significant	1.0402	0.0757308	8.49778	4.26904e-07	6.38494e-06	14.6803	14.5151	14.4023	14.5158	13.4405	13.3684	13.6769	13.467
ODF2	Q5BJF6-2;Q5BJF6-3;Q5BJF6-4;Q5BJF6;Q5BJF6-9;Q5BJF6-8;Q5BJF6-5;Q5BJF6-6;Q5BJF6-10;Q5BJF6-7	4	6.3	Significant	-0.594912	0.0434834	8.49778	4.40895e-07	6.53933e-06	14.3537	14.3288	14.3267	14.4098	14.9003	15.0751	14.8883	14.9349
CCDC85B	Q15834	3	20.8	Significant	0.938027	0.0688328	8.49778	4.55282e-07	6.68344e-06	13.334	13.5328	13.442	13.6439	12.5406	12.6553	12.4424	12.5622
XPO7	Q9UIA9	37	40.7	Significant	-0.727455	0.053459	8.49778	4.60749e-07	6.71951e-06	12.929	13.0325	12.8613	12.984	13.7355	13.7169	13.5378	13.7264
STRN3	Q13033-2	1	44	Significant	0.677729	0.0505589	8.49778	5.20823e-07	7.26544e-06	14.6939	14.7401	14.7257	14.6337	13.9264	13.9887	14.1656	14.0018
RBM39	Q14498-2;Q14498;Q14498-3	30	68.7	Significant	-0.635649	0.0480704	8.49778	5.81971e-07	7.82457e-06	12.6014	12.5454	12.5626	12.6182	13.0827	13.3059	13.2	13.2814
PICK1	Q9NRD5;Q9NRD5-2	6	14.9	Significant	0.615623	0.0466829	8.49778	5.95023e-07	7.96401e-06	14.0988	14.0876	13.899	14.0467	13.4055	13.4504	13.3587	13.455
SLC30A7	Q8NEW0	7	25.3	Significant	-0.829612	0.0636232	8.49778	6.52193e-07	8.52441e-06	13.2328	13.0155	12.91	13.0959	13.8819	13.8829	13.8436	13.9642
PGPEP1	Q9NXJ5;Q9NXJ5-2	3	28.2	Significant	0.625618	0.0482584	8.49778	6.83727e-07	8.76176e-06	14.1721	14.2157	14.3432	14.1657	13.6833	13.5246	13.6157	13.5705
LRRC8B	Q6P9F7	2	2.2	Significant	-0.700541	0.0540709	8.49778	6.87157e-07	8.76297e-06	13.6228	13.5186	13.6399	13.6343	14.2265	14.3837	14.1989	14.4087
PDIA5	Q14554;Q14554-2	24	53.8	Significant	-0.609968	0.0471252	8.49778	6.92519e-07	8.80615e-06	13.1212	13.1773	13.0368	13.2658	13.757	13.8073	13.7635	13.7132
CNOT4	O95628-8;O95628-4;O95628-9;O95628-10;O95628-2;O95628;O95628-7;O95628-6;O95628-3;O95628-5	16	34.1	Significant	-0.61102	0.0472185	8.49778	6.93952e-07	8.8118e-06	12.7984	12.7275	12.8085	12.6931	13.3681	13.4454	13.2452	13.4129
GLMP	Q8WWB7-2;Q8WWB7	5	23.7	Significant	-0.595151	0.0463416	8.49778	7.37968e-07	9.18401e-06	13.7925	13.7868	13.7117	13.8277	14.3316	14.4009	14.2806	14.4863
ATP6V0D2	Q8N8Y2	1	4.3	Significant	-0.75234	0.0585947	8.49778	7.39349e-07	9.18401e-06	13.5277	13.5942	13.4592	13.6928	14.2132	14.4156	14.2919	14.3626
PDCL3	Q9H2J4	9	48.1	Significant	-1.91838	0.149444	8.49778	7.40732e-07	9.18401e-06	11.3919	11.3613	11.8124	12.0474	13.6022	13.6743	13.4064	13.6037
C2orf74	A8MZ97	1	4.8	Significant	-1.04318	0.0813564	8.49778	7.47504e-07	9.21601e-06	12.576	12.5223	12.5976	12.8871	13.6124	13.7808	13.6041	13.7586
PIGH	Q14442	9	45.2	Significant	-0.984421	0.077289	8.49778	7.89228e-07	9.61089e-06	13.2017	13.1117	13.1019	13.446	14.0837	14.2535	14.2113	14.2505
ALS2	Q96Q42;Q96Q42-3;Q96Q42-2	13	7.8	Significant	0.642789	0.0505197	8.49778	7.95972e-07	9.66756e-06	13.5684	13.5466	13.682	13.5141	12.9266	13.0579	12.8683	12.8873
ACOT13	Q9NPJ3;Q9NPJ3-2	9	84.3	Significant	-1.2721	0.100528	8.49778	8.32054e-07	1.00088e-05	12.989	12.9049	12.9593	12.5972	14.3094	14.2092	14.0385	13.9817
ZDHHC3	Q9NYG2;Q9NYG2-2	4	18.1	Significant	0.626085	0.0496112	8.49778	8.50594e-07	1.01096e-05	14.5575	14.6284	14.7033	14.7134	13.9663	14.0724	13.9439	14.1156
RUBCN	Q92622-3;Q92622;Q92622-2	9	12.5	Significant	-1.19557	0.0949211	8.49778	8.64046e-07	1.01745e-05	11.7982	12.0044	12.1847	12.2576	13.2589	13.3738	13.1793	13.2152
AMOTL1	Q8IY63-2;Q8IY63	23	28	Significant	0.587265	0.0466509	8.49778	8.67915e-07	1.02055e-05	14.3336	14.3414	14.3028	14.1719	13.7165	13.6662	13.7841	13.6338
RPL36AL	Q969Q0	1	42.5	Significant	-0.706529	0.0562154	8.49778	8.7931e-07	1.02579e-05	14.0649	13.9841	13.7997	14.0312	14.6508	14.7114	14.6252	14.7186
ISCA2	Q86U28	9	66.9	Significant	0.874914	0.0703194	8.49778	9.54255e-07	1.07131e-05	14.2414	14.1436	14.1792	14.0019	13.3341	13.1144	13.3994	13.2184
INPP5K	Q9BT40-2;Q9BT40	10	26.1	Significant	0.736726	0.0593505	8.49778	9.72374e-07	1.08618e-05	13.437	13.4792	13.4871	13.684	12.7505	12.71	12.7899	12.89
MVD	P53602	9	24.5	Significant	-0.592576	0.0477979	8.49778	9.82316e-07	1.09182e-05	13.9639	14.0907	13.9988	13.9147	14.5096	14.6427	14.5312	14.6549
BOLA3	Q53S33	5	40.2	Significant	-0.834108	0.0674522	8.49778	1.00283e-06	1.10361e-05	12.6817	12.7542	12.4205	12.5573	13.3889	13.4205	13.4344	13.5062
NCAPG	Q9BPX3	28	32.8	Significant	-0.713954	0.0581094	8.49778	1.05659e-06	1.14579e-05	12.8877	12.9722	12.9541	12.9026	13.7037	13.5575	13.7892	13.522
RASGRP3	Q8IV61-2;Q8IV61	14	30.9	Significant	0.621808	0.0506766	8.49778	1.06796e-06	1.15535e-05	15.1745	15.1153	15.1859	15.2718	14.5113	14.6035	14.4698	14.6757
SLC25A44	Q96H78	7	31.2	Significant	-0.795292	0.0660742	8.49778	1.24752e-06	1.28115e-05	13.9316	13.9241	13.8135	14.0757	14.7165	14.8594	14.6006	14.7496
CHCHD7	Q9BUK0;Q9BUK0-2;Q9BUK0-4	4	58.8	Significant	-0.975248	0.0813931	8.49778	1.29396e-06	1.3152e-05	13.4394	13.3952	13.2626	13.6649	14.4306	14.4818	14.2881	14.4627
TALDO1	P37837	18	45.7	Significant	0.61407	0.0516519	8.49778	1.37819e-06	1.36806e-05	13.1856	13.2568	13.0699	13.1096	12.5338	12.5599	12.6329	12.439
MDM4	O15151;O15151-5;O15151-4	4	9	Significant	-0.79197	0.0668943	8.49778	1.42532e-06	1.39465e-05	13.5232	13.5895	13.6103	13.5792	14.261	14.4847	14.2185	14.5058
TSHZ1	Q6ZSZ6-2;Q6ZSZ6	4	4.3	Significant	0.625375	0.0530898	8.49778	1.48441e-06	1.44455e-05	14.1463	14.1172	14.0019	14.0159	13.4329	13.3285	13.46	13.5584
JAK1	P23458	23	25.1	Significant	0.606087	0.0521436	8.49778	1.65271e-06	1.55732e-05	13.6902	13.7312	13.6646	13.655	12.9379	13.1508	13.1837	13.0442
GAPVD1	Q14C86-5;Q14C86-2;Q14C86;Q14C86-6;Q14C86-3;Q14C86-4	50	38.4	Significant	-0.888387	0.0765373	8.49778	1.67133e-06	1.56988e-05	13.446	13.439	13.7395	13.6937	14.3701	14.5551	14.4916	14.455
DYRK2	Q92630	1	3.7	Significant	0.725447	0.0627272	8.49778	1.72091e-06	1.60462e-05	14.4487	14.4763	14.3304	14.5302	13.5843	13.666	13.8171	13.8163
CITED1	Q99966;Q99966-2	4	26.9	Significant	-0.951132	0.0824539	8.49778	1.75696e-06	1.62633e-05	13.2639	13.3752	13.0376	13.0314	14.1448	14.0542	14.244	14.0696
TYRO3	Q06418	5	8.5	Significant	-0.637939	0.0555094	8.49778	1.81033e-06	1.65671e-05	12.6899	12.714	12.6687	12.6294	13.216	13.3665	13.2136	13.4576
CHRAC1	Q9NRG0	4	54.2	Significant	-0.626664	0.0545511	8.49778	1.81638e-06	1.65819e-05	12.8052	12.7643	12.8749	12.9577	13.4015	13.5755	13.4031	13.5286
EEPD1	Q7L9B9	12	20.2	Significant	-0.748802	0.0654365	8.49778	1.87385e-06	1.69235e-05	14.3848	14.1803	14.2371	14.5049	15.0635	15.1032	15.0391	15.0965
TLE5	Q08117;Q08117-2	5	35	Significant	1.25534	0.110986	8.49778	2.0573e-06	1.805e-05	12.0371	11.6939	11.6729	11.5029	10.3758	10.3572	10.6443	10.5081
PMPCA	Q10713;Q10713-2	28	63.4	Significant	-0.58558	0.0522623	8.49778	2.21875e-06	1.9119e-05	12.8202	12.6908	12.8361	12.9368	13.3632	13.4729	13.4385	13.3515
TADA1	Q96BN2	8	29.3	Significant	0.674381	0.0602865	8.49778	2.2481e-06	1.92874e-05	13.4796	13.6015	13.5355	13.5555	12.7009	12.8534	12.9181	13.0021
APP	P05067;P05067-11;P05067-8;P05067-9;P05067-7;P05067-6;P05067-4;P05067-5;P05067-10;P05067-3;P05067-2	24	38.6	Significant	-0.631287	0.058245	8.49778	2.89375e-06	2.31137e-05	13.3048	13.3984	13.4599	13.4429	13.8927	14.0722	14.0076	14.1587
RAB7B	Q96AH8	1	7	Significant	0.754491	0.0697267	8.49778	2.93192e-06	2.33976e-05	12.5351	12.7028	12.5253	12.7588	11.8438	11.8028	12.0367	11.8207
TJP1	Q07157	2	52.3	Significant	-0.867572	0.0803128	8.49778	2.97172e-06	2.35466e-05	13.226	13.2148	13.0684	13.4606	13.9883	14.1691	14.0914	14.1913
RPGR	Q92834;Q92834-4;Q92834-2	2	1.9	Significant	0.845973	0.0786222	8.49778	3.06647e-06	2.40621e-05	11.6011	11.7486	11.9127	11.7941	10.7772	10.8551	11.0708	10.9695
DHX40	Q8IX18-3;Q8IX18;Q8IX18-4;Q8IX18-2	11	16.8	Significant	-0.600785	0.0560445	8.49778	3.15929e-06	2.45509e-05	13.4432	13.2579	13.3913	13.2807	13.9092	13.974	14.0521	13.841
MAK16	Q9BXY0	13	55.3	Significant	-0.609395	0.0569518	8.49778	3.20568e-06	2.4672e-05	12.8513	12.8976	12.8512	12.9445	13.452	13.5511	13.3506	13.6285
CENPE	Q02224-3;Q02224	9	3.6	Significant	-0.761767	0.071573	8.49778	3.34491e-06	2.55206e-05	14.2413	14.0293	14.017	14.1062	14.9528	14.96	14.6845	14.8435
RIPK4	P57078-2;P57078	5	7.3	Significant	-0.823811	0.0775476	8.49778	3.39517e-06	2.5845e-05	15.3207	15.3922	15.439	15.5417	16.0966	16.3686	16.1332	16.3905
TSC22D2	O75157-2;O75157	4	8.6	Significant	-0.673892	0.0635029	8.49778	3.42407e-06	2.59763e-05	11.4875	11.7468	11.7588	11.5724	12.3835	12.3265	12.2456	12.3055
MRE11	P49959;P49959-3;P49959-2	45	68.8	Significant	-0.613143	0.0589756	8.49778	4.03028e-06	2.95021e-05	14.0716	14.0693	13.92	14.0056	14.5401	14.7027	14.5267	14.7496
L3HYPDH	Q96EM0	3	7.9	Significant	-0.825739	0.0794426	8.49778	4.03763e-06	2.95254e-05	10.7475	10.95	10.8281	10.8619	11.8631	11.517	11.7541	11.5562
TIA1	P31483;P31483-3	3	47.7	Significant	-1.1767	0.113499	8.49778	4.1206e-06	2.99601e-05	11.3352	11.2041	11.4732	10.9911	12.3493	12.6171	12.2323	12.5117
MTMR12	Q9C0I1;Q9C0I1-3;Q9C0I1-2	9	15	Significant	-0.669544	0.0649668	8.49778	4.32001e-06	3.09803e-05	13.6539	13.5594	13.5145	13.732	14.2457	14.41	14.1494	14.333
PGK1	P00558;P00558-2	29	82.3	Significant	-0.588001	0.0576628	8.49778	4.69863e-06	3.30052e-05	12.305	12.4922	12.5432	12.499	13.0635	13.0987	12.9356	13.0936
FAM162A	Q96A26	9	40.9	Significant	-0.77876	0.07669	8.49778	4.85684e-06	3.38762e-05	12.9613	12.8495	12.8027	13.1203	13.8191	13.5821	13.7786	13.669
ACOT7	O00154-4;O00154-2;O00154-3	1	68.6	Significant	-0.670337	0.0662808	8.49778	5.01494e-06	3.47614e-05	13.9287	13.5861	13.6701	13.7096	14.3369	14.3984	14.4043	14.4362
TIMM17B	O60830;O60830-2	8	57	Significant	-0.727225	0.0719314	8.49778	5.02917e-06	3.4833e-05	12.908	12.873	12.7838	13.0169	13.6993	13.5717	13.7611	13.4585
SDHAF2	Q9NX18	4	28.9	Significant	-0.727713	0.0724495	8.49778	5.29454e-06	3.60271e-05	13.8759	13.851	13.9703	14.0097	14.5587	14.7553	14.4981	14.8057
MITD1	Q8WV92	2	9.2	Significant	-0.858403	0.0867426	8.49778	5.95462e-06	3.88861e-05	11.2756	11.4525	11.3932	11.5579	12.4548	12.1376	12.3809	12.1395
TAOK3	Q9H2K8	37	47.2	Significant	-0.972184	0.0983511	8.49778	6.00777e-06	3.90899e-05	13.1891	12.7625	13.02	12.8733	13.8274	14.0294	13.8046	14.0723
PPFIBP1	Q86W92-2	3	51.4	Significant	-0.699279	0.0729485	8.49778	7.64858e-06	4.70853e-05	12.5263	12.6203	12.4906	12.8	13.2599	13.4248	13.343	13.2065
GINS3	Q9BRX5;Q9BRX5-3;Q9BRX5-2	7	37.5	Significant	-0.635906	0.066648	8.49778	7.934e-06	4.85406e-05	14.3232	14.3105	14.2307	14.1854	14.7839	15.007	14.7744	15.0281
DCTN3	O75935;O75935-3;O75935-2	11	54.8	Significant	-0.757927	0.0796972	8.49778	8.14019e-06	4.95301e-05	14.4936	14.2462	14.1078	14.197	15.0018	15.0172	15.1289	14.9284
FCSK	Q8N0W3;Q8N0W3-2	2	3.8	Significant	-0.617232	0.0664582	8.49778	9.79664e-06	5.68537e-05	13.3998	13.3215	13.488	13.6626	14.0519	14.0829	14.0616	14.1444
MMP24OS	A0A0U1RRL7	3	87.3	Significant	0.777273	0.0839873	8.49778	1.00715e-05	5.81083e-05	12.2629	12.1922	12.3208	12.0042	11.3646	11.5812	11.258	11.4672
UIMC1	Q96RL1;Q96RL1-3;Q96RL1-2;Q96RL1-4;Q96RL1-5	23	43.1	Significant	0.623998	0.0689113	8.49778	1.19353e-05	6.61057e-05	13.7997	13.812	13.876	13.8761	13.2027	13.43	13.0681	13.1671
TAF15	Q92804-2;Q92804	20	49.7	Significant	0.996752	0.110513	8.49778	1.23085e-05	6.72841e-05	12.7975	12.9728	13.0182	13.1383	11.7528	12.1852	11.8463	12.1553
ZNF704	Q6ZNC4	10	38.8	Significant	-0.624178	0.0694263	8.49778	1.26178e-05	6.86121e-05	13.2389	13.3692	13.1239	13.2584	13.7071	13.9068	13.868	14.0052
PIGX	Q8TBF5;Q8TBF5-2	4	21.7	Significant	0.653293	0.072976	8.49778	1.30435e-05	7.04013e-05	13.7795	13.9066	13.81	13.6842	13.2941	13.0144	13.2296	13.029
FASTK	Q14296-4;Q14296;Q14296-3;Q14296-2	8	16.9	Significant	-0.651247	0.0736327	8.49778	1.43256e-05	7.55611e-05	12.754	12.8972	13.0484	12.7728	13.6616	13.4748	13.4246	13.5164
SLTM	Q9NWH9-3	1	47.8	Significant	0.818388	0.0930589	8.49778	1.49714e-05	7.84105e-05	13.2007	13.2145	13.2818	13.3787	12.2769	12.5998	12.2767	12.6486
MAX	P61244-2	1	49.7	Significant	-0.624718	0.0719684	8.49778	1.65571e-05	8.45302e-05	14.1308	14.2012	14.0007	14.3228	14.6866	14.881	14.7256	14.8612
GRK3	P35626	15	29.8	Significant	0.591349	0.0689308	8.49778	1.81297e-05	9.0537e-05	13.7163	13.6595	13.4265	13.7171	13.119	12.9413	13.0777	13.0161
PXK	Q7Z7A4-3;Q7Z7A4-5;Q7Z7A4-7;Q7Z7A4-2;Q7Z7A4-6;Q7Z7A4-4;Q7Z7A4	2	6.8	Significant	-0.828206	0.0991265	8.49778	2.22119e-05	0.000105994	12.2235	12.2668	12.038	12.542	13.058	12.9816	13.2244	13.1191
CNST	Q6PJW8;Q6PJW8-2;Q6PJW8-3	16	29	Significant	-0.695372	0.0837219	8.49778	2.32419e-05	0.000110151	12.4193	12.2426	12.433	12.6544	13.2101	13.1821	12.9925	13.1461
MRPL18	Q9H0U6	9	47.2	Significant	0.640784	0.0776576	8.49778	2.44384e-05	0.000114715	12.1074	11.9412	12.2587	12.0939	11.4122	11.4208	11.3628	11.6423
TRPT1	Q86TN4;Q86TN4-4;Q86TN4-2;Q86TN4-3	7	33.2	Significant	-0.703619	0.0875099	8.49778	2.97723e-05	0.000134307	13.656	13.4779	13.7903	13.7097	14.2863	14.5941	14.2728	14.2952
CTU2	Q2VPK5-3;Q2VPK5;Q2VPK5-5	5	16.1	Significant	-0.803665	0.10353	8.49778	3.88593e-05	0.00016487	13.8287	13.7728	14.2703	14.0667	14.8332	14.7855	14.8574	14.6771
LZTS2	Q9BRK4	20	35.3	Significant	-0.668428	0.0865289	8.49778	4.03124e-05	0.000169742	10.9681	11.028	11.1804	10.8574	11.7247	11.8664	11.5807	11.5357
DDRGK1	Q96HY6;Q96HY6-2	16	54.1	Significant	-0.675613	0.0874651	8.49778	4.03333e-05	0.00016975	11.2905	11.6102	11.2107	11.1725	12.0495	11.981	12.0097	11.9462
MTREX	P42285	60	59.9	Significant	-0.628646	0.0814236	8.49778	4.04788e-05	0.000170202	13.1851	12.8977	13.0868	13.1025	13.6218	13.8534	13.5345	13.7771
MTURN	Q8N3F0-2;Q8N3F0;Q8N3F0-4;Q8N3F0-3	4	30.6	Significant	-0.918619	0.120412	8.49778	4.42889e-05	0.000183084	13.8764	13.7314	13.6974	14.2956	14.75	14.8955	14.7719	14.8579
ZBTB17	Q13105-2;Q13105;Q13105-3	7	16.8	Significant	-0.714772	0.100838	8.49778	7.65865e-05	0.000282688	12.935	13.0604	13.2255	13.4183	13.8164	13.9881	13.752	13.9419
BRD3	Q15059;Q15059-2	21	44.5	Significant	0.746887	0.105581	8.49778	7.77311e-05	0.000285259	12.6659	12.5688	12.2719	12.2878	11.5511	11.7211	11.8969	11.6378
PDE5A	O76074-2;O76074	1	1.4	Significant	0.601372	0.0884621	8.49778	0.000104099	0.000363266	14.6568	14.522	14.2966	14.3698	13.7458	13.9435	13.997	13.7535
PCM1	Q15154-5	1	36	Significant	-0.757965	0.112772	8.49778	0.000113094	0.000386697	12.6189	13.0765	13.1323	13.1712	13.8264	13.7089	13.6955	13.8
TAF1D	Q9H5J8	2	14.7	Significant	0.621051	0.0931097	8.49778	0.000119549	0.000404731	13.8856	13.9197	14.2301	14.0921	13.2565	13.552	13.3145	13.5201
THEM4	Q5T1C6	10	48.8	Significant	-0.867249	0.132259	8.49778	0.000135287	0.000447475	13.106	12.7757	13.074	13.5074	13.9863	14.0994	13.9331	13.9134
PHF6	Q8IWS0-2;Q8IWS0-4	2	50.3	Significant	-0.759084	0.115948	8.49778	0.000136848	0.000451802	12.3128	12.6354	12.2788	12.0877	13.139	13.2583	12.9001	13.0537
DCD	P81605;P81605-2	3	22.7	Significant	-0.603407	0.0940147	8.49778	0.000157854	0.000506337	13.0854	12.8399	13.0554	13.077	13.6079	13.6068	13.4011	13.8555
DRAP1	Q14919;Q14919-2	6	35.1	Significant	0.743921	0.122482	8.49778	0.000233772	0.000700307	14.0104	14.0767	13.5294	13.5747	13.027	13.042	13.1122	13.0343
RANGAP1	P46060	31	67.1	Significant	-0.599886	0.0993895	8.49778	0.000244339	0.000726709	11.1464	11.2376	11.1461	11.5947	11.7673	11.887	11.9941	11.876
UBE2V1	Q13404-1	0	49.8	Significant	0.608121	0.105806	8.49778	0.000343801	0.000968178	14.3076	14.196	14.2862	14.1051	13.3539	13.4934	13.8382	13.7769
RAVER1	Q8IY67-2;Q8IY67;Q8IY67-3	36	69.3	Significant	-0.619511	0.108137	8.49778	0.000351567	0.000986018	12.514	12.2399	12.4968	12.2299	12.8886	13.0432	12.7835	13.2432
SRGAP3	O43295;O43295-2;O43295-3	5	4.7	Significant	-0.651165	0.115581	8.49778	0.000394544	0.00108615	12.7206	12.8784	12.8159	13.0264	13.4953	13.6551	13.1802	13.7153
TSR1	Q2NL82	31	46.1	Significant	-0.696343	0.144475	8.49778	0.00111452	0.00259939	13.8184	14.0555	14.2679	14.5607	14.7262	14.9211	14.8153	15.0254
KAT7	O95251-4;O95251;O95251-2;O95251-3;O95251-5	29	47.7	Significant	0.622391	0.1315	8.49778	0.00125197	0.00287778	11.9016	11.9301	11.615	11.7322	10.8692	11.353	11.4462	11.021
NAPG	Q99747;Q99747-2	10	40.7	Significant	0.614004	0.129804	8.49778	0.00125664	0.0028848	12.9836	12.9993	13.0732	12.7172	12.5974	11.9791	12.299	12.4419
CRYZ	Q08257;Q08257-3;Q08257-2	22	84.5	Significant	0.657154	0.139332	8.49778	0.00128021	0.00293136	17.565	17.6919	16.994	17.4878	16.9051	16.7556	16.8295	16.6199
KDSR	Q06136;Q06136-2	12	41.3	Significant	-0.614504	0.130934	8.49778	0.00132099	0.00300545	13.6646	13.64	14.2406	13.8247	14.3413	14.5449	14.3426	14.5992
C1GALT1C1	Q96EU7	7	20.1	Significant	0.808431	0.174115	8.49778	0.00141396	0.00318605	14.5646	14.5622	13.924	13.9962	13.4892	13.2411	13.7431	13.3399
H1-5	P16401	7	42	Significant	-0.654188	0.142196	8.49778	0.00149824	0.00335813	11.8971	12.1893	12.2354	11.6573	12.5316	12.6381	12.9332	12.493
CDC42BPG	Q6DT37	1	2.1	Significant	-0.732118	0.159288	8.49778	0.00150729	0.00337541	12.7561	12.3347	12.6459	12.8465	13.4154	13.4628	12.9559	13.6776
CUL3	Q13618;Q13618-2;Q13618-3	41	52.6	Significant	-0.595324	0.131822	8.49778	0.00168232	0.00370918	12.7555	13.1737	12.9925	13.3755	13.8481	13.6268	13.7396	13.4639
HDHD5	Q9BXW7-2;Q9BXW7	22	60.8	Significant	-0.750952	0.171446	8.49778	0.00203195	0.0043793	10.3318	9.99195	10.8095	10.6421	11.4092	10.9938	11.0936	11.2826
HASPIN	Q8TF76-2;Q8TF76	5	31.2	Significant	0.628773	0.14471	8.49778	0.00213422	0.00457208	10.5998	10.9494	10.9968	10.4593	9.97736	10.3866	9.91338	10.2128
NOP53	Q9NZM5;REV__Q9Y2M0	19	34.9	Significant	0.607099	0.164723	8.49778	0.00555493	0.0105699	11.9527	12.3366	12.0938	12.3286	12.0651	11.3431	11.342	11.533
GDAP1	Q8TB36;Q8TB36-2	17	50.3	Significant	-0.600447	0.172072	8.49778	0.00746774	0.0137479	15.4319	14.9786	14.8436	14.606	15.8416	15.3247	15.5717	15.5238
METTL7A	Q9H8H3	6	32.4	Significant	0.634923	0.192902	8.49778	0.0101185	0.0179103	15.0691	15.0347	14.4355	14.5056	14.4094	13.9211	14.3707	13.8039
PSMD11	O00231;O00231-2	31	73.2	Significant	0.702176	0.21967	8.49778	0.0117225	0.020421	15.4531	15.2233	14.8752	15.411	13.8814	14.823	14.614	14.8355
RC3H2	Q9HBD1;Q9HBD1-6;Q9HBD1-4;Q9HBD1-2;Q9HBD1-3	5	7.6	Significant	0.588314	0.185654	8.49778	0.0122378	0.0211944	14.7706	14.121	14.9055	14.5383	13.7615	14.2971	14.159	13.7646
HABP2	Q14520-2;Q14520	2	3.6	Significant	0.646323	0.227723	8.49778	0.0205886	0.0334842	15.7539	15.0563	15.4269	15.0624	15.0569	14.4808	15.0018	14.1749
BRWD3	Q6RI45-2;Q6RI45;Q6RI45-3;Q6RI45-4;Q6RI45-5	4	4.8	Significant	0.751208	0.267956	8.49778	0.0217553	0.0351533	15.1317	14.5436	13.9376	13.7471	13.4628	13.5708	13.7175	13.6041
PPP2R1A	P30153	25	62.5	Significant	0.676225	0.254774	8.49778	0.0275941	0.0434199	14.7318	14.7016	14.0735	13.973	13.492	13.5397	14.3634	13.3799
EIF2B3	Q9NR50;Q9NR50-3;Q9NR50-2	20	52	Significant	0.584975	0.221131	8.49778	0.0279862	0.043967	13.872	13.4432	13.389	13.8755	12.4793	13.2538	13.5407	12.9659
TPM3	P06753-5;P06753-4;P06753-7	0	79.8	Not Significant	-0.551932	0.0220203	8.49778	2.8953e-09	2.43479e-07	14.0946	14.0952	14.0547	14.0391	14.635	14.6164	14.6277	14.6122
MIER2	Q8N344	2	3.5	Not Significant	0.578514	0.0233475	8.49778	3.18838e-09	2.529e-07	14.1024	14.0832	14.1351	14.0745	13.4961	13.5227	13.5114	13.5511
DNAJC13	O75165	90	47.1	Not Significant	-0.546839	0.0222101	8.49778	3.36337e-09	2.62511e-07	13.9952	13.9488	13.9867	13.991	14.5485	14.5126	14.5035	14.5444
SCYL2	Q6P3W7	22	30	Not Significant	0.522907	0.0215108	8.49778	3.74343e-09	2.86529e-07	14.3602	14.3292	14.3672	14.3811	13.8502	13.8147	13.8516	13.8295
DSEL	Q8IZU8	2	1.3	Not Significant	0.575633	0.023742	8.49778	3.82673e-09	2.86529e-07	13.9739	13.9497	14.0075	13.9987	13.3994	13.3754	13.4146	13.4378
DCUN1D3	Q8IWE4	5	20.1	Not Significant	0.580925	0.0247091	8.49778	4.95335e-09	3.34501e-07	14.431	14.5118	14.4944	14.4784	13.8754	13.8935	13.9252	13.8977
EIF3G	O75821	26	76.9	Not Significant	-0.537362	0.0229684	8.49778	5.16079e-09	3.40765e-07	13.7075	13.7153	13.6569	13.6965	14.2562	14.2349	14.2322	14.2024
CDC37L1	Q7L3B6	3	6.2	Not Significant	-0.450097	0.0197966	8.49778	6.55785e-09	4.05477e-07	14.0317	14.0077	14.0174	14.011	14.4749	14.4846	14.4629	14.4458
CCNB3	Q8WWL7	1	1.6	Not Significant	-0.531216	0.0237957	8.49778	7.64288e-09	4.4067e-07	13.4678	13.4446	13.4666	13.4619	13.9998	13.9407	14.0239	14.0013
SLC29A1	Q99808;Q99808-2	3	9	Not Significant	0.532188	0.0238598	8.49778	7.6982e-09	4.4067e-07	14.7989	14.8681	14.8374	14.8453	14.3268	14.287	14.3249	14.2824
RPS20	P60866;P60866-2	10	63	Not Significant	-0.570502	0.0257826	8.49778	8.23004e-09	4.52252e-07	13.7632	13.8022	13.7295	13.8132	14.3554	14.3637	14.3556	14.3154
LRWD1	Q9UFC0	20	42.2	Not Significant	0.447232	0.0202233	8.49778	8.26981e-09	4.52252e-07	14.2376	14.2414	14.2519	14.2388	13.8053	13.8022	13.7638	13.8096
SRP54	P61011;P61011-2	31	69	Not Significant	0.52166	0.0237807	8.49778	8.84947e-09	4.6677e-07	13.744	13.7201	13.733	13.7537	13.1922	13.2062	13.1992	13.2665
PPM1D	O15297;O15297-2	2	4.5	Not Significant	0.482281	0.0220793	8.49778	9.16998e-09	4.78019e-07	14.4867	14.5214	14.543	14.4784	14.018	14.0258	14.028	14.0285
CKMT1A	P12532;P12532-2	19	58.8	Not Significant	0.560809	0.0257801	8.49778	9.49058e-09	4.91855e-07	14.9863	14.9448	14.9738	14.8992	14.3975	14.3882	14.3625	14.4127
CS	O75390	25	56	Not Significant	0.482856	0.0224195	8.49778	1.03173e-08	5.31612e-07	14.1088	14.1243	14.0948	14.1099	13.6046	13.6458	13.6578	13.5983
UBXN6	Q9BZV1;Q9BZV1-2	15	54.9	Not Significant	-0.55419	0.0258468	8.49778	1.07101e-08	5.42442e-07	13.9277	13.8732	13.9549	13.9371	14.517	14.4641	14.4586	14.4699
GABARAPL2	P60520	4	45.3	Not Significant	0.567559	0.0264989	8.49778	1.08072e-08	5.43141e-07	14.4613	14.4032	14.4385	14.4311	13.8863	13.9032	13.8119	13.8624
AJUBA	Q96IF1	4	10.8	Not Significant	0.460802	0.0216222	8.49778	1.12676e-08	5.57994e-07	14.2509	14.2674	14.2784	14.284	13.8276	13.82	13.773	13.817
RAB15	P59190-2	1	9.6	Not Significant	0.444975	0.0210086	8.49778	1.18626e-08	5.81007e-07	14.6743	14.6512	14.7069	14.6954	14.2322	14.2286	14.2395	14.2475
RPS15	P62841	9	69.7	Not Significant	-0.532521	0.0253277	8.49778	1.26155e-08	6.07863e-07	14.1627	14.1092	14.1741	14.0996	14.65	14.6756	14.6558	14.6942
EIF4A3	P38919	27	73.7	Not Significant	0.536688	0.0255702	8.49778	1.27996e-08	6.13415e-07	14.5169	14.5123	14.548	14.4669	13.9651	14.0147	13.9528	13.9647
AGPAT3	Q9NRZ7-2;Q9NRZ7;Q9NRZ7-3	11	28.3	Not Significant	0.550654	0.0263596	8.49778	1.33134e-08	6.31254e-07	13.8876	13.8933	13.9215	13.9209	13.3058	13.3688	13.3407	13.4055
ATG7	O95352;O95352-2;O95352-3	12	26.7	Not Significant	0.470252	0.0225621	8.49778	1.35689e-08	6.36595e-07	15.0318	15.0428	15.0938	15.0606	14.6041	14.5982	14.5641	14.5817
SLC19A3	Q9BZV2	1	6.9	Not Significant	-0.504097	0.0242612	8.49778	1.39257e-08	6.4653e-07	13.7129	13.7179	13.6595	13.7264	14.1815	14.235	14.2212	14.1954
RP9	Q8TA86	7	28.1	Not Significant	0.455263	0.0221633	8.49778	1.53226e-08	6.99661e-07	13.8605	13.8895	13.9222	13.8951	13.462	13.427	13.4221	13.435
SPRING1	Q9H741	1	6.3	Not Significant	-0.563724	0.0274563	8.49778	1.53831e-08	6.99661e-07	14.1116	14.1259	14.1027	14.1656	14.7331	14.6873	14.7044	14.6358
JRK	O75564-2;O75564	4	13.4	Not Significant	0.519453	0.0253157	8.49778	1.54625e-08	6.99661e-07	13.9514	13.9267	13.9244	13.9141	13.399	13.4165	13.3642	13.459
SNAPC3	Q92966	2	6.6	Not Significant	0.573473	0.0282329	8.49778	1.68262e-08	7.35237e-07	14.0537	14.0731	14.1583	14.0914	13.4941	13.5336	13.5062	13.5487
MRPL50	Q8N5N7;Q8N5N7-2	9	65.2	Not Significant	0.521348	0.0257753	8.49778	1.74291e-08	7.55928e-07	13.6555	13.6558	13.7217	13.6853	13.2037	13.1506	13.1373	13.1413
ZNF503	Q96F45;Q96F45-2;Q96F45-3	3	10.2	Not Significant	-0.531966	0.0263281	8.49778	1.75835e-08	7.55928e-07	14.7108	14.7045	14.7189	14.6873	15.2164	15.2969	15.1953	15.2409
C14orf93	Q9H972-2;Q9H972	4	8.6	Not Significant	0.534052	0.0265725	8.49778	1.8382e-08	7.78884e-07	15.0239	15.0597	15.0481	15.1051	14.5318	14.5043	14.5673	14.4971
FNTA	P49354;P49354-2	18	65.7	Not Significant	0.457849	0.022789	8.49778	1.84367e-08	7.78884e-07	13.5625	13.6033	13.5853	13.6252	13.1191	13.1653	13.1302	13.1303
COG3	Q96JB2;Q96JB2-2	34	50.8	Not Significant	0.55179	0.0275242	8.49778	1.87722e-08	7.89317e-07	13.0517	13.1437	13.1132	13.0789	12.5191	12.5359	12.5383	12.5871
CAMK2D	Q13557-12	1	57.9	Not Significant	0.485131	0.0242555	8.49778	1.91394e-08	7.97235e-07	14.7046	14.6957	14.6841	14.7136	14.1753	14.2123	14.2061	14.2638
TEX2	Q8IWB9;Q8IWB9-2	45	42	Not Significant	-0.457207	0.0229209	8.49778	1.95731e-08	8.11509e-07	13.2016	13.2009	13.1872	13.2474	13.664	13.6447	13.6612	13.6959
PPP1R18	Q6NYC8;Q6NYC8-2;Q6NYC8-3;Q6NYC8-4	25	55	Not Significant	0.523442	0.0262579	8.49778	1.96761e-08	8.12002e-07	13.6281	13.6056	13.6558	13.7006	13.1094	13.1066	13.1311	13.1493
ADO	Q96SZ5	10	38.5	Not Significant	-0.421298	0.0211779	8.49778	2.00201e-08	8.22391e-07	14.2713	14.3136	14.2959	14.3282	14.7133	14.7353	14.7159	14.7298
MOCS2	O96007	4	27.7	Not Significant	0.555805	0.027979	8.49778	2.0258e-08	8.25099e-07	14.5598	14.59	14.6526	14.6071	14.092	14.0126	14.0374	14.0441
P4HA1	P13674-2;P13674-3	2	62.4	Not Significant	-0.401412	0.020223	8.49778	2.03929e-08	8.25099e-07	14.3014	14.3076	14.3051	14.3208	14.7276	14.7141	14.7182	14.6807
SNU13	P55769	8	55.5	Not Significant	-0.478617	0.0241469	8.49778	2.06359e-08	8.28598e-07	14.1699	14.1341	14.1086	14.1917	14.6429	14.6318	14.618	14.626
IRF4	Q15306-2;Q15306	13	35.6	Not Significant	-0.581419	0.0294353	8.49778	2.12416e-08	8.49093e-07	13.7573	13.7381	13.6706	13.6442	14.2703	14.2741	14.295	14.2963
FAM135A	Q9P2D6-3;Q9P2D6-2;Q9P2D6-4;Q9P2D6	3	2	Not Significant	0.549748	0.0278919	8.49778	2.16256e-08	8.60584e-07	14.0911	14.1998	14.1692	14.1577	13.6112	13.589	13.633	13.5857
MEX3C	Q5U5Q3	3	6.7	Not Significant	0.546376	0.0279881	8.49778	2.34255e-08	9.19888e-07	14.3916	14.383	14.3808	14.3513	13.8488	13.7602	13.8688	13.8434
COQ9	O75208;O75208-2	11	44	Not Significant	-0.451432	0.0231784	8.49778	2.38837e-08	9.26173e-07	14.7966	14.7292	14.7431	14.7274	15.1976	15.2127	15.2079	15.1838
HIVEP2	P31629	8	4.4	Not Significant	0.445415	0.022871	8.49778	2.38972e-08	9.26173e-07	13.9917	13.9769	13.9998	13.9284	13.5196	13.5351	13.52	13.5405
TFPT	P0C1Z6-2;P0C1Z6	11	40.2	Not Significant	0.549009	0.0285738	8.49778	2.67432e-08	1.03199e-06	14.1794	14.1695	14.1208	14.2095	13.6459	13.5672	13.6207	13.6494
NDUFB3	O43676	8	50	Not Significant	-0.567966	0.0296895	8.49778	2.77304e-08	1.06089e-06	13.5789	13.6165	13.5274	13.5974	14.173	14.1472	14.0902	14.1815
RHOBTB2	Q9BYZ6;Q9BYZ6-3;Q9BYZ6-2	1	1.1	Not Significant	0.519106	0.0271701	8.49778	2.80263e-08	1.06763e-06	14.1779	14.1169	14.1294	14.1038	13.5837	13.5822	13.6299	13.6558
CPSF2	Q9P2I0	41	68.7	Not Significant	0.46428	0.0243926	8.49778	2.89234e-08	1.09247e-06	14.115	14.1511	14.1851	14.1646	13.694	13.6554	13.6908	13.7184
SACM1L	Q9NTJ5;Q9NTJ5-2	36	64.6	Not Significant	0.485548	0.0256042	8.49778	2.98243e-08	1.12175e-06	14.3288	14.2926	14.3566	14.3325	13.8272	13.8003	13.8702	13.8706
DMAP1	Q9NPF5	25	55.5	Not Significant	0.39539	0.0209709	8.49778	3.12938e-08	1.1527e-06	13.7398	13.7212	13.7228	13.7453	13.3194	13.3698	13.3246	13.3337
HADH	Q16836;Q16836-3;Q16836-2	17	76.4	Not Significant	-0.426031	0.0226787	8.49778	3.2259e-08	1.16661e-06	13.9273	13.884	13.9283	13.9459	14.3253	14.3609	14.3363	14.367
IFT57	Q9NWB7	3	6.5	Not Significant	-0.565785	0.0301279	8.49778	3.2346e-08	1.16661e-06	13.9065	14.034	13.9854	14.011	14.5336	14.5575	14.5414	14.5676
SLC25A16	P16260	4	19	Not Significant	0.555344	0.0295912	8.49778	3.25221e-08	1.16661e-06	14.4724	14.5297	14.5739	14.4872	13.9716	13.9215	13.9978	13.9508
SPCS2	Q15005	18	61.5	Not Significant	0.410504	0.0218752	8.49778	3.25432e-08	1.16661e-06	14.6196	14.6231	14.6428	14.6064	14.2457	14.1977	14.2187	14.1878
CLK2	P49760;P49760-3;P49760-2	15	31.7	Not Significant	0.543078	0.0291182	8.49778	3.42485e-08	1.20668e-06	14.1913	14.2456	14.246	14.1869	13.6794	13.6177	13.6764	13.724
P3H3	Q8IVL6-2;Q8IVL6	6	14.2	Not Significant	-0.461505	0.0247964	8.49778	3.48513e-08	1.22309e-06	14.1331	14.1326	14.0912	14.1291	14.5801	14.6073	14.5342	14.6104
GTF3C2	Q8WUA4;Q8WUA4-2	31	52.5	Not Significant	-0.448142	0.024303	8.49778	3.76471e-08	1.30072e-06	14.0027	13.9879	13.9482	14.0376	14.454	14.4456	14.4251	14.4443
CUTA	O60888-3;O60888;O60888-2	6	55.8	Not Significant	0.451109	0.0246206	8.49778	3.96972e-08	1.35061e-06	14.0439	14.0152	14.0956	14.0703	13.5975	13.5851	13.605	13.633
CCNC	P24863;P24863-2	3	15.2	Not Significant	0.417238	0.0227986	8.49778	4.00846e-08	1.35307e-06	14.4012	14.3819	14.4497	14.3792	13.9928	13.979	13.9801	13.9912
PCGF6	Q9BYE7;Q9BYE7-3	3	9.4	Not Significant	0.395779	0.0216396	8.49778	4.02934e-08	1.35307e-06	14.8795	14.9215	14.9331	14.8951	14.5146	14.4928	14.5294	14.5093
MAPT	P10636;P10636-9;P10636-8	10	48.9	Not Significant	-0.439475	0.0240482	8.49778	4.05653e-08	1.3543e-06	13.8454	13.8485	13.8022	13.8108	14.2762	14.2944	14.2242	14.2701
RPS28	P62857	8	71	Not Significant	-0.537227	0.0294774	8.49778	4.14941e-08	1.37556e-06	13.3634	13.295	13.2794	13.3396	13.8393	13.8948	13.8089	13.8833
COMMD5	Q9GZQ3	3	15.6	Not Significant	-0.441884	0.0242724	8.49778	4.18717e-08	1.38238e-06	13.8067	13.8284	13.756	13.8171	14.2224	14.2489	14.2317	14.2728
NAA35	Q5VZE5;Q5VZE5-2	17	24.3	Not Significant	0.355193	0.0195315	8.49778	4.22462e-08	1.3896e-06	14.4232	14.4278	14.458	14.4401	14.092	14.0815	14.0692	14.0856
IBA57	Q5T440	14	64.3	Not Significant	0.353861	0.0194844	8.49778	4.27206e-08	1.40004e-06	14.1422	14.1279	14.1424	14.1214	13.7957	13.7604	13.7828	13.7796
B3GLCT	Q6Y288	16	46.8	Not Significant	0.458785	0.025336	8.49778	4.37749e-08	1.42412e-06	14.2584	14.3445	14.27	14.2944	13.8213	13.8598	13.8191	13.832
EIF4EBP3	O60516	5	76	Not Significant	0.489632	0.0273029	8.49778	4.74425e-08	1.52123e-06	15.0941	15.1098	15.1713	15.0971	14.6696	14.6303	14.6248	14.589
RPL19	P84098	18	55.1	Not Significant	0.373133	0.0208471	8.49778	4.82138e-08	1.53492e-06	14.102	14.1075	14.0763	14.0761	13.7438	13.7056	13.702	13.7179
NDUFB2	O95178	2	8.6	Not Significant	-0.393531	0.0220448	8.49778	4.92801e-08	1.56e-06	14.0334	14.0139	14.0136	13.9785	14.4221	14.4143	14.3762	14.401
GPR137B	O60478	3	10.8	Not Significant	0.417672	0.0234012	8.49778	4.93515e-08	1.56e-06	14.6475	14.6651	14.6921	14.6252	14.2381	14.2107	14.2482	14.2623
PPM1J	Q5JR12;Q5JR12-2	3	8.7	Not Significant	0.566355	0.0320379	8.49778	5.34455e-08	1.67751e-06	13.9355	13.8598	13.7959	13.8953	13.3078	13.2735	13.3178	13.322
GOSR2	O14653-2;O14653;O14653-3	12	70	Not Significant	0.452922	0.025635	8.49778	5.36867e-08	1.67917e-06	14.5209	14.4932	14.4711	14.5065	14.0715	14.013	14.0838	14.0117
BAG2	O95816;O95816-2	17	76.8	Not Significant	-0.414513	0.023501	8.49778	5.44482e-08	1.69703e-06	14.5843	14.6086	14.5806	14.5519	15.0287	14.981	14.9666	15.0072
QRICH1	Q2TAL8	14	28	Not Significant	0.359976	0.0204234	8.49778	5.4767e-08	1.70102e-06	13.7134	13.6918	13.6852	13.7201	13.3571	13.3539	13.3226	13.337
KCNJ13	O60928;O60928-2	6	15	Not Significant	-0.473782	0.027009	8.49778	5.69806e-08	1.75325e-06	13.8324	13.8558	13.93	13.888	14.3495	14.3826	14.3375	14.3318
DLGAP5	Q15398;Q15398-1	1	44.7	Not Significant	-0.551711	0.031479	8.49778	5.73952e-08	1.75325e-06	13.4665	13.4498	13.4472	13.5429	14.0358	14.0406	13.9691	14.0679
AEBP1	Q8IUX7	1	0.8	Not Significant	-0.345681	0.019727	8.49778	5.748e-08	1.75325e-06	14.0944	14.0793	14.063	14.0624	14.4101	14.41	14.4298	14.4318
USP36	Q9P275	43	39.7	Not Significant	-0.412536	0.0235562	8.49778	5.77632e-08	1.75325e-06	13.5735	13.6404	13.5792	13.5796	13.9946	14.0276	14.0122	13.9884
PES1	O00541-2	1	51.8	Not Significant	-0.445473	0.0254418	8.49778	5.78556e-08	1.75325e-06	13.6381	13.6319	13.6663	13.5956	14.0422	14.1152	14.0909	14.0655
TNFRSF14	Q92956;Q92956-2	8	43.8	Not Significant	0.551838	0.0315275	8.49778	5.80222e-08	1.75325e-06	14.4959	14.5004	14.5583	14.4778	13.8874	13.9747	13.9551	14.008
DGCR6L	Q9BY27	1	13.6	Not Significant	0.371215	0.0212613	8.49778	5.92383e-08	1.77815e-06	13.8954	13.9014	13.8611	13.8646	13.4865	13.523	13.523	13.505
INO80D	Q53TQ3	4	8.8	Not Significant	-0.435356	0.0249413	8.49778	5.93632e-08	1.77815e-06	13.3461	13.3245	13.3213	13.3542	13.7848	13.7834	13.7166	13.8028
CSNK1A1	P48729-2	1	43.6	Not Significant	0.49971	0.0286479	8.49778	5.97038e-08	1.77993e-06	13.8811	13.8778	13.8657	13.9142	13.3158	13.4121	13.3865	13.4255
STX12	Q86Y82	14	60.9	Not Significant	-0.412498	0.0237931	8.49778	6.28054e-08	1.84583e-06	13.2429	13.2489	13.2538	13.2684	13.6488	13.6995	13.6245	13.6913
SDE2	Q6IQ49;Q6IQ49-2;Q6IQ49-3	16	31.9	Not Significant	0.513807	0.0296811	8.49778	6.35909e-08	1.85245e-06	14.1834	14.1139	14.1052	14.2045	13.6702	13.6056	13.6405	13.6354
GYG2	O15488-2;O15488-3;O15488;O15488-4;O15488-6;O15488-5	11	26.2	Not Significant	0.432318	0.0250345	8.49778	6.48847e-08	1.87787e-06	14.4226	14.4644	14.5184	14.4534	14.0482	14.0215	14.031	14.0288
FCHSD2	O94868;O94868-2;O94868-3	9	11.6	Not Significant	0.58188	0.0337163	8.49778	6.522e-08	1.88146e-06	14.2027	14.1996	14.2188	14.2435	13.554	13.6092	13.6852	13.6887
POLR2E	P19388	12	75.2	Not Significant	0.361229	0.0210023	8.49778	6.70864e-08	1.92286e-06	13.6587	13.6314	13.6712	13.6694	13.285	13.3088	13.277	13.315
KIF13A	Q9H1H9;Q9H1H9-5	1	12.4	Not Significant	-0.562088	0.03277	8.49778	6.86215e-08	1.95429e-06	13.4926	13.5198	13.4313	13.4836	14.0342	14.0925	13.9723	14.0766
ERAL1	O75616;O75616-2	17	55.4	Not Significant	0.443951	0.0259012	8.49778	6.90328e-08	1.95974e-06	14.4623	14.4829	14.5492	14.4723	14.022	14.0611	14.0402	14.0675
UBE2H	P62256;P62256-2	6	30.6	Not Significant	-0.568266	0.0332113	8.49778	7.00257e-08	1.98162e-06	13.9581	14.0142	13.9217	13.914	14.517	14.5868	14.5052	14.472
CD40	P25942-2;P25942	1	8.4	Not Significant	0.495462	0.0290508	8.49778	7.19402e-08	2.02935e-06	15.2285	15.223	15.3359	15.2419	14.7462	14.7638	14.7614	14.7759
TMCC1	O94876;O94876-2	6	11.9	Not Significant	-0.39546	0.0232609	8.49778	7.38502e-08	2.07013e-06	13.8293	13.8277	13.8327	13.8882	14.2564	14.2573	14.2206	14.2254
CLCN3	P51790-2	2	18.8	Not Significant	-0.381117	0.0224822	8.49778	7.5642e-08	2.09402e-06	13.8503	13.8929	13.8616	13.8891	14.247	14.2702	14.2234	14.2778
FBXO42	Q6P3S6	3	8.8	Not Significant	-0.542957	0.0320898	8.49778	7.68332e-08	2.11311e-06	13.2633	13.3567	13.2404	13.3164	13.8578	13.7913	13.8284	13.8712
GLOD4	Q9HC38-2;Q9HC38;Q9HC38-3	22	80.5	Not Significant	-0.567527	0.0335528	8.49778	7.70397e-08	2.11311e-06	13.6399	13.6761	13.6156	13.5879	14.1832	14.2288	14.1251	14.2525
HS2ST1	Q7LGA3;Q7LGA3-2;Q7LGA3-3	11	36.5	Not Significant	0.468921	0.0277233	8.49778	7.7043e-08	2.11311e-06	14.4299	14.4741	14.4457	14.4522	13.9768	14.039	13.9857	13.9247
PSMC2	P35998;P35998-2	31	75.3	Not Significant	0.344679	0.0203892	8.49778	7.73973e-08	2.11632e-06	14.342	14.3417	14.3049	14.3364	14.0076	13.9836	13.9808	13.9743
ROCK1	Q13464	21	19.9	Not Significant	-0.390163	0.0230962	8.49778	7.78555e-08	2.12099e-06	13.186	13.1437	13.2243	13.2046	13.5784	13.5844	13.5801	13.5764
DUS2	Q9NX74	3	5.3	Not Significant	0.576714	0.0341493	8.49778	7.80439e-08	2.12099e-06	14.3192	14.3681	14.3103	14.3005	13.6894	13.7331	13.7327	13.836
BECN1	Q14457	15	36.9	Not Significant	0.452441	0.0268813	8.49778	8.02562e-08	2.1653e-06	14.427	14.4764	14.4131	14.4245	14.0037	13.9745	13.9326	14.0204
NFATC1	O95644-6;O95644;O95644-8;O95644-11;O95644-3;O95644-10;O95644-2;O95644-5;O95644-4;O95644-17	7	9.8	Not Significant	-0.4961	0.0294869	8.49778	8.05181e-08	2.1653e-06	13.6131	13.6031	13.5089	13.5397	14.0371	14.0768	14.0882	14.047
APOD	P05090	4	23.8	Not Significant	-0.520773	0.0310734	8.49778	8.31359e-08	2.21216e-06	13.8868	13.8279	13.9088	13.9299	14.3636	14.4399	14.385	14.4481
PROS1	P07225;CON__P07224	38	55.6	Not Significant	0.438006	0.026167	8.49778	8.39866e-08	2.22814e-06	14.6453	14.7213	14.7141	14.6518	14.2321	14.2462	14.2279	14.2744
RBBP7	Q16576;Q16576-2	14	70.8	Not Significant	0.470794	0.0281608	8.49778	8.48541e-08	2.24448e-06	13.739	13.759	13.796	13.802	13.2737	13.3371	13.2607	13.3414
DNAJC21	Q5F1R6;Q5F1R6-3;Q5F1R6-2	13	40.3	Not Significant	0.402864	0.0241868	8.49778	8.74897e-08	2.30054e-06	14.5234	14.5288	14.57	14.5503	14.183	14.1131	14.1184	14.1467
SDHB	P21912	23	71.8	Not Significant	-0.514179	0.0308812	8.49778	8.77555e-08	2.30074e-06	14.131	14.0832	14.1008	14.1874	14.5994	14.6311	14.6363	14.6922
ATP6V1G2	O95670;O95670-2;O95670-3	2	22.9	Not Significant	-0.416024	0.0250279	8.49778	8.89773e-08	2.32593e-06	13.8125	13.8983	13.854	13.8512	14.2519	14.3011	14.2568	14.2703
KIF3B	O15066	3	22.5	Not Significant	-0.537232	0.0323366	8.49778	8.93618e-08	2.32801e-06	14.2206	14.2634	14.3046	14.2458	14.7329	14.8459	14.8339	14.7706
HDAC7	Q8WUI4-3;Q8WUI4-7;Q8WUI4-4;Q8WUI4;Q8WUI4-6;Q8WUI4-5;Q8WUI4-8;Q8WUI4-10	8	14.9	Not Significant	0.559469	0.0336849	8.49778	8.95789e-08	2.32801e-06	14.5497	14.5509	14.5639	14.5889	13.9806	13.9244	14.0373	14.0734
SMUG1	Q53HV7	1	6.3	Not Significant	0.349927	0.0211595	8.49778	9.28226e-08	2.3845e-06	13.86	13.829	13.8268	13.83	13.4593	13.4883	13.4867	13.5118
MBNL2	Q5VZF2-3;Q5VZF2-2;Q5VZF2	4	26.6	Not Significant	0.402511	0.0243516	8.49778	9.32146e-08	2.38769e-06	14.4551	14.4249	14.3832	14.3776	14.028	14.0045	14.0002	13.9981
PPFIA3	O75145-2;O75145	5	8.9	Not Significant	0.457298	0.0277264	8.49778	9.4905e-08	2.4205e-06	14.6736	14.7227	14.7488	14.7669	14.3045	14.2349	14.2612	14.2823
TMEM256	Q8N2U0	3	32.7	Not Significant	0.361687	0.0220353	8.49778	9.87593e-08	2.47983e-06	14.1169	14.1631	14.1395	14.1493	13.8149	13.7663	13.7752	13.7656
PQBP1	O60828-2;O60828;O60828-3;O60828-5;O60828-6;O60828-4;O60828-7;O60828-10;O60828-9;O60828-8	11	55.7	Not Significant	0.408101	0.0249533	8.49778	1.0176e-07	2.52671e-06	14.1724	14.187	14.1482	14.1479	13.7331	13.7271	13.8073	13.7557
PTPN12	Q05209;Q05209-2;Q05209-3	32	51	Not Significant	-0.451835	0.0277259	8.49778	1.04798e-07	2.57234e-06	13.3389	13.3486	13.3097	13.3522	13.7393	13.8291	13.7599	13.8283
FOXO1	Q12778	1	5.8	Not Significant	0.510226	0.0313155	8.49778	1.0498e-07	2.57234e-06	13.7191	13.6927	13.8118	13.7469	13.1912	13.2511	13.2208	13.2664
PARD6G	Q9BYG4;Q9BYG4-2	2	7.7	Not Significant	-0.396057	0.0243261	8.49778	1.05618e-07	2.57234e-06	13.6643	13.6621	13.6282	13.6701	14.0099	14.0851	14.04	14.0741
C1orf122	Q6ZSJ8;Q6ZSJ8-2	5	41.8	Not Significant	0.428355	0.026336	8.49778	1.06484e-07	2.57709e-06	14.2186	14.2535	14.2512	14.238	13.8469	13.7629	13.8492	13.789
STK26	Q9P289;Q9P289-2;Q9P289-3	10	52.4	Not Significant	-0.527592	0.0324444	8.49778	1.0668e-07	2.57709e-06	13.9561	13.9551	13.9257	13.9302	14.5144	14.4773	14.3791	14.5065
ATAD3B	Q5T9A4;Q5T9A4-3;Q5T9A4-2	16	75.6	Not Significant	0.48933	0.0301057	8.49778	1.07099e-07	2.58021e-06	13.4612	13.4485	13.4556	13.525	12.9274	13.0371	12.9755	12.9931
ACBD6	Q9BR61	6	22.7	Not Significant	0.484539	0.0298811	8.49778	1.09196e-07	2.61918e-06	14.1308	14.2097	14.2083	14.2276	13.7246	13.6906	13.6695	13.7535
NKIRAS1	Q9NYS0	2	9.9	Not Significant	0.482938	0.0297859	8.49778	1.09304e-07	2.61918e-06	14.5625	14.5885	14.5653	14.6582	14.0966	14.1509	14.0705	14.1247
PPCDC	Q96CD2-2;Q96CD2	2	22.8	Not Significant	0.39594	0.0244356	8.49778	1.09876e-07	2.62583e-06	13.8823	13.9186	13.941	13.9524	13.5595	13.519	13.5308	13.5012
OSGEP	Q9NPF4	13	49	Not Significant	0.358285	0.0222431	8.49778	1.1538e-07	2.73194e-06	13.7437	13.7402	13.7721	13.7954	13.3833	13.4223	13.3984	13.4143
NUTF2	P61970	5	69.3	Not Significant	0.513534	0.0319375	8.49778	1.1707e-07	2.74661e-06	14.8163	14.8149	14.9012	14.7848	14.3458	14.2653	14.3076	14.3443
NR4A3	Q92570-3;Q92570;Q92570-2	14	35.5	Not Significant	-0.348226	0.021657	8.49778	1.17087e-07	2.74661e-06	12.7311	12.7537	12.7456	12.7844	13.1187	13.0963	13.0791	13.1136
FBXO30	Q8TB52	4	7.7	Not Significant	0.347031	0.0215941	8.49778	1.17595e-07	2.75129e-06	14.3656	14.3647	14.3581	14.3833	14.0481	13.9895	14.0364	14.0096
PDHA1	P08559;P08559-4;P08559-2;P08559-3	28	80.5	Not Significant	-0.394643	0.0245976	8.49778	1.19217e-07	2.78193e-06	14.388	14.3574	14.367	14.3346	14.7555	14.7885	14.7107	14.7708
DPH3	Q96FX2;Q96FX2-2	2	43.9	Not Significant	0.449697	0.0280682	8.49778	1.20601e-07	2.79959e-06	13.9146	13.9961	13.9449	13.9241	13.4881	13.5094	13.4489	13.5345
CNOT9	Q92600;Q92600-2;Q92600-3	12	45.8	Not Significant	0.348915	0.0218365	8.49778	1.23307e-07	2.84756e-06	14.2257	14.2084	14.2109	14.2617	13.8662	13.8657	13.8783	13.9008
SMIM10L1	P0DMW3	1	17.6	Not Significant	-0.421279	0.0263789	8.49778	1.23834e-07	2.8482e-06	13.577	13.5874	13.4915	13.5597	13.9711	13.9926	13.9816	13.9553
NDRG1	Q92597;Q92597-3;Q92597-2	12	37.3	Not Significant	-0.414353	0.0259894	8.49778	1.25583e-07	2.87775e-06	13.0141	12.9668	12.997	13.0031	13.4146	13.3752	13.4638	13.3848
TRNAU1AP	Q9NX07	2	11.8	Not Significant	0.544098	0.0341814	8.49778	1.27232e-07	2.89238e-06	14.0565	14.1367	14.0253	14.05	13.4572	13.5325	13.5251	13.5773
BET1L	Q9NYM9	8	61.3	Not Significant	0.420858	0.0264493	8.49778	1.27634e-07	2.89238e-06	14.9548	14.9452	15.0264	14.9367	14.5746	14.5447	14.5265	14.5338
AHNAK	Q09666;Q09666-2	260	70.4	Not Significant	0.342217	0.0215113	8.49778	1.27843e-07	2.89238e-06	14.206	14.2552	14.2147	14.234	13.8798	13.8806	13.8698	13.9108
BCKDHA	P12694;P12694-2	23	69.7	Not Significant	0.517679	0.0325791	8.49778	1.29095e-07	2.9133e-06	14.3648	14.4434	14.3229	14.4121	13.8278	13.89	13.8467	13.9079
SMG9	Q9H0W8-2;Q9H0W8	8	29.5	Not Significant	0.427984	0.0270538	8.49778	1.33893e-07	2.9838e-06	13.7096	13.7324	13.7405	13.6774	13.2955	13.273	13.2435	13.3359
LRRC41	Q15345;Q15345-3	6	10.5	Not Significant	0.407053	0.0257722	8.49778	1.35685e-07	3.0162e-06	14.698	14.6818	14.7073	14.7189	14.3534	14.2604	14.2899	14.2741
NEDD9	Q14511-3;Q14511	2	3.8	Not Significant	0.32509	0.0206462	8.49778	1.39169e-07	3.0783e-06	14.1464	14.1488	14.1157	14.1546	13.8077	13.8157	13.8017	13.8399
KLHDC4	Q8TBB5;Q8TBB5-3;Q8TBB5-2	9	24.4	Not Significant	0.354524	0.0225839	8.49778	1.42693e-07	3.12523e-06	14.4999	14.5032	14.5596	14.5375	14.1794	14.1477	14.1815	14.1735
EPS8	Q12929;Q12929-2	28	48.4	Not Significant	0.340804	0.0217178	8.49778	1.43123e-07	3.12696e-06	14.2362	14.2518	14.2642	14.2116	13.9202	13.8793	13.8918	13.9093
INTS8	Q75QN2;Q75QN2-2	15	20.8	Not Significant	0.461684	0.0294447	8.49778	1.44076e-07	3.14009e-06	14.1953	14.1726	14.2026	14.1864	13.7832	13.7355	13.6535	13.738
DIPK2A	Q8NDZ4;Q8NDZ4-2	13	35.8	Not Significant	0.425725	0.0271595	8.49778	1.44432e-07	3.14017e-06	14.7153	14.7374	14.7838	14.7039	14.3551	14.2766	14.2972	14.3088
KMT5C	Q86Y97	1	2.2	Not Significant	-0.513634	0.0329218	8.49778	1.50123e-07	3.24806e-06	14.2239	14.2563	14.2114	14.1703	14.7333	14.7767	14.6507	14.7557
STX6	O43752;O43752-2	13	67.8	Not Significant	0.398809	0.0256249	8.49778	1.53193e-07	3.29847e-06	13.6853	13.7124	13.7136	13.6784	13.273	13.2567	13.3314	13.3333
THOC7	Q6I9Y2	18	73.5	Not Significant	0.428492	0.0275756	8.49778	1.552e-07	3.33362e-06	14.5585	14.5617	14.5979	14.6143	14.1976	14.0988	14.1694	14.1526
FAM234B	A2RU67	3	6.6	Not Significant	-0.418232	0.0269298	8.49778	1.5589e-07	3.3404e-06	12.3681	12.4343	12.3809	12.4505	12.8061	12.8646	12.8171	12.819
WDR62	O43379;O43379-4;O43379-3;O43379-2	8	6.5	Not Significant	0.36514	0.0235446	8.49778	1.57723e-07	3.36818e-06	14.1565	14.1483	14.1537	14.156	13.8356	13.7508	13.7942	13.7735
SNX30	Q5VWJ9	16	41	Not Significant	0.305823	0.0197303	8.49778	1.58412e-07	3.36818e-06	13.0358	13.0326	13.031	13.0477	12.7416	12.7116	12.7501	12.7205
NDST2	P52849	1	0.9	Not Significant	0.31807	0.0205316	8.49778	1.59127e-07	3.36818e-06	13.9393	13.9768	13.9924	13.9758	13.6531	13.6448	13.6625	13.6516
MREG	Q8N565;Q8N565-2	12	67.8	Not Significant	0.367521	0.0237243	8.49778	1.59158e-07	3.36818e-06	14.0175	14.0371	14.0261	14.0649	13.6459	13.69	13.6395	13.7
IPO11	Q9UI26;Q9UI26-2	20	24.9	Not Significant	-0.367397	0.0237199	8.49778	1.59358e-07	3.36818e-06	13.8996	13.9491	13.9738	13.9323	14.2776	14.3085	14.3177	14.3205
PFKL	P17858;P17858-2	34	58.2	Not Significant	0.455403	0.0294086	8.49778	1.59666e-07	3.36818e-06	14.2682	14.3439	14.3578	14.3248	13.9081	13.8492	13.8233	13.8925
VAPA	Q9P0L0-2	1	63.3	Not Significant	-0.550322	0.0355427	8.49778	1.59832e-07	3.36818e-06	13.5421	13.5195	13.4469	13.5059	14.0751	14.1037	13.9656	14.0714
HMGCR	P04035-3;P04035;P04035-2	12	14.4	Not Significant	-0.410136	0.0265189	8.49778	1.61337e-07	3.38391e-06	13.3116	13.3142	13.2579	13.3039	13.7194	13.7158	13.6521	13.7407
DOHH	Q9BU89	5	36.1	Not Significant	0.334373	0.0216595	8.49778	1.63773e-07	3.4189e-06	14.7414	14.776	14.7353	14.7535	14.4077	14.4045	14.4509	14.4055
ZBTB49	Q6ZSB9-2;Q6ZSB9	2	4.7	Not Significant	-0.364286	0.0236678	8.49778	1.67853e-07	3.4739e-06	13.5495	13.5358	13.5308	13.5256	13.9126	13.8471	13.9193	13.9198
FRRS1	Q6ZNA5;Q6ZNA5-2	2	2.9	Not Significant	-0.36582	0.0237694	8.49778	1.67966e-07	3.4739e-06	13.6275	13.6359	13.5907	13.5611	13.9804	13.9534	13.964	13.9807
RTF2	Q9BY42	10	36.6	Not Significant	0.384156	0.0249711	8.49778	1.68533e-07	3.47756e-06	14.256	14.2775	14.3432	14.2831	13.8955	13.9063	13.8911	13.9303
SSB	P05455	37	66.7	Not Significant	0.40385	0.026273	8.49778	1.69687e-07	3.49329e-06	14.5903	14.6384	14.5945	14.6397	14.1869	14.2005	14.1936	14.2664
MAGI3	Q5TCQ9;Q5TCQ9-1;Q5TCQ9-3;Q5TCQ9-2	3	2.1	Not Significant	0.327398	0.0213217	8.49778	1.71162e-07	3.51552e-06	14.2679	14.2817	14.2638	14.319	13.9408	13.9551	13.9612	13.9657
MCM10	Q7L590-2;Q7L590	4	9.4	Not Significant	-0.386894	0.0252198	8.49778	1.72475e-07	3.52623e-06	13.9178	13.9394	13.9464	13.9525	14.3036	14.363	14.2821	14.355
ESD	P10768	14	78	Not Significant	0.437951	0.0285626	8.49778	1.73202e-07	3.533e-06	13.4249	13.3743	13.3711	13.3794	12.9121	12.9095	12.9725	13.0038
CNNM4	Q6P4Q7;Q6P4Q7-2	15	32.5	Not Significant	-0.343847	0.0224339	8.49778	1.73757e-07	3.53623e-06	13.5708	13.5594	13.5325	13.6067	13.9148	13.9047	13.9034	13.922
CREG1	O75629	4	25.5	Not Significant	0.439824	0.0287246	8.49778	1.75191e-07	3.55293e-06	13.7324	13.7648	13.7873	13.6984	13.338	13.2707	13.3372	13.2778
POLDIP3	Q9BY77-2	1	71.4	Not Significant	-0.572723	0.0374088	8.49778	1.75374e-07	3.55293e-06	13.5727	13.5033	13.4712	13.4896	14.0397	14.1721	14.032	14.0838
RIN3	Q8TB24;Q8TB24-4	5	5.9	Not Significant	0.37175	0.0242924	8.49778	1.76011e-07	3.55774e-06	13.9289	13.9979	13.9637	13.9468	13.6025	13.6055	13.5921	13.5503
USP31	Q70CQ4	2	1.7	Not Significant	0.303652	0.0198502	8.49778	1.76575e-07	3.56107e-06	14.0808	14.0506	14.0877	14.0605	13.7555	13.7689	13.7612	13.7793
ETFA	P13804;P13804-2	20	67.9	Not Significant	0.425681	0.0278528	8.49778	1.77901e-07	3.57165e-06	13.8692	13.7803	13.8176	13.8075	13.3865	13.4428	13.3651	13.3775
PLCB2	Q00722-3;Q00722-2;Q00722	3	2.3	Not Significant	-0.540382	0.0353923	8.49778	1.79336e-07	3.57535e-06	13.3167	13.3811	13.262	13.2627	13.8714	13.8726	13.778	13.862
PYGO2	Q9BRQ0	7	31.5	Not Significant	0.423112	0.0277184	8.49778	1.7969e-07	3.57535e-06	14.4653	14.5419	14.5411	14.5054	14.1051	14.0751	14.1303	14.0507
KIF13A	Q9H1H9-3;Q9H1H9-4;Q9H1H9-2	3	14	Not Significant	0.385802	0.025283	8.49778	1.80204e-07	3.57758e-06	14.1174	14.135	14.1136	14.1996	13.7464	13.7407	13.7653	13.77
CCT6B	Q92526;Q92526-2;Q92526-3	1	16.6	Not Significant	-0.294671	0.0193208	8.49778	1.80972e-07	3.58485e-06	13.6418	13.665	13.6312	13.6438	13.9522	13.9347	13.9424	13.9312
ECI1	P42126;P42126-2	10	47.7	Not Significant	0.418139	0.0274456	8.49778	1.82574e-07	3.60856e-06	14.7661	14.8086	14.8393	14.7385	14.357	14.3485	14.3802	14.3944
CACTIN	Q8WUQ7;Q8WUQ7-2	20	29.8	Not Significant	0.325417	0.0213689	8.49778	1.83228e-07	3.61348e-06	13.919	13.9504	13.9018	13.9603	13.6071	13.6137	13.6039	13.6051
CFAP36	Q96G28;Q96G28-2	6	21.3	Not Significant	-0.407755	0.0267968	8.49778	1.8442e-07	3.6244e-06	14.0091	14.0035	13.9713	13.9872	14.3841	14.4356	14.3455	14.4369
SMU1	Q2TAY7;Q2TAY7-2	22	51.1	Not Significant	0.377986	0.0248436	8.49778	1.84612e-07	3.6244e-06	14.1156	14.1044	14.1077	14.1157	13.69	13.7302	13.7238	13.7875
GRK2	P25098	12	27.9	Not Significant	-0.495932	0.0326128	8.49778	1.85408e-07	3.6244e-06	14.0104	13.9953	14.035	14.1293	14.5238	14.5741	14.5323	14.5235
XPNPEP3	Q9NQH7-4;Q9NQH7;Q9NQH7-2;Q9NQH7-3;Q9NQH7-5	15	43.6	Not Significant	-0.580667	0.0382571	8.49778	1.88303e-07	3.64899e-06	14.0111	13.9869	13.8795	13.8886	14.5221	14.5733	14.4656	14.5277
RRAGD	Q9NQL2;Q9NQL2-2	4	29.8	Not Significant	-0.433004	0.0285602	8.49778	1.90041e-07	3.66671e-06	13.8663	13.8599	13.9201	13.8023	14.2697	14.3108	14.3155	14.2846
ATP5MK	Q96IX5	3	44.8	Not Significant	0.357436	0.0236366	8.49778	1.94102e-07	3.72893e-06	14.1743	14.1299	14.1982	14.1232	13.8005	13.7894	13.7999	13.806
MED9	Q9NWA0	6	75.3	Not Significant	0.45613	0.0302125	8.49778	1.96736e-07	3.77101e-06	14.1775	14.1598	14.0798	14.2136	13.7112	13.6875	13.6951	13.7124
KIF7	Q2M1P5	1	3.1	Not Significant	-0.452974	0.0301078	8.49778	2.02426e-07	3.86019e-06	14.0911	14.0872	14.0549	14.0463	14.4922	14.5891	14.4702	14.5399
P3H1	Q32P28;Q32P28-4;Q32P28-3;Q32P28-2	22	38.6	Not Significant	0.396242	0.0263407	8.49778	2.02666e-07	3.86019e-06	14.012	13.9706	14.0044	13.9229	13.5568	13.6086	13.5828	13.5766
FAM174A	Q8TBP5	3	23.2	Not Significant	0.380834	0.025329	8.49778	2.03497e-07	3.86434e-06	13.0426	13.0112	13.0574	13.0335	12.6542	12.6719	12.6035	12.6919
IFT74	Q96LB3;Q96LB3-2	7	15.3	Not Significant	-0.431481	0.0287521	8.49778	2.06696e-07	3.90474e-06	13.431	13.495	13.4885	13.4994	13.8933	13.9576	13.8592	13.9297
CST3	P01034	4	37	Not Significant	0.493712	0.0329265	8.49778	2.08125e-07	3.91404e-06	14.4421	14.394	14.373	14.3087	13.8415	13.9045	13.8746	13.9224
ZNF483	Q8TF39;Q8TF39-2	4	4.7	Not Significant	-0.370656	0.0247198	8.49778	2.08128e-07	3.91404e-06	13.9607	13.9466	13.9686	13.8927	14.2905	14.3374	14.2998	14.3237
TUBAL3	A6NHL2-2;A6NHL2	1	12.8	Not Significant	0.351484	0.0234638	8.49778	2.09789e-07	3.92136e-06	14.5278	14.585	14.5386	14.5684	14.2074	14.2362	14.1885	14.1817
MRPS12	O15235	6	44.9	Not Significant	0.483114	0.0322552	8.49778	2.10017e-07	3.92136e-06	15.1668	15.1675	15.2009	15.1517	14.7518	14.7216	14.616	14.665
CTIF	O43310;O43310-2	11	19.1	Not Significant	-0.551458	0.0368237	8.49778	2.10277e-07	3.92136e-06	13.7104	13.765	13.8506	13.8116	14.286	14.3966	14.3437	14.3171
TSGA10IP	Q3SY00	2	1.6	Not Significant	-0.315421	0.0210829	8.49778	2.11973e-07	3.94473e-06	14.2312	14.2627	14.2559	14.2445	14.5741	14.5508	14.5409	14.5902
USP35	Q9P2H5-2;Q9P2H5	1	1.9	Not Significant	0.397351	0.0266345	8.49778	2.16966e-07	4.01251e-06	14.3329	14.3499	14.3499	14.3661	13.9137	13.9737	13.9168	14.0053
CAB39L	Q9H9S4	7	34.1	Not Significant	0.358333	0.0240297	8.49778	2.17746e-07	4.0186e-06	14.6845	14.6904	14.6654	14.6252	14.2807	14.3303	14.2953	14.3259
KDM4A	O75164;O75164-2	9	13.3	Not Significant	0.443152	0.029748	8.49778	2.19582e-07	4.0363e-06	14.1098	14.174	14.2168	14.22	13.7367	13.729	13.7134	13.7688
NPC1L1	Q9UHC9-3;Q9UHC9-4;Q9UHC9-2;Q9UHC9	1	1.1	Not Significant	0.341527	0.0229264	8.49778	2.1961e-07	4.0363e-06	14.2515	14.3015	14.2551	14.277	13.9653	13.9224	13.9074	13.9239
SMYD3	Q9H7B4;Q9H7B4-3;Q9H7B4-2	7	20.6	Not Significant	-0.39992	0.0268697	8.49778	2.2119e-07	4.05698e-06	13.3234	13.3912	13.3238	13.3872	13.7694	13.7451	13.7224	13.7884
PRPF40A	O75400-3	1	35.4	Not Significant	0.346186	0.0232828	8.49778	2.23019e-07	4.07727e-06	14.2186	14.2298	14.2797	14.2399	13.883	13.8696	13.9151	13.9154
GALNTL5	Q7Z4T8-2;Q7Z4T8	1	9	Not Significant	0.476366	0.0320656	8.49778	2.24593e-07	4.08536e-06	14.3862	14.3888	14.3408	14.3338	13.9062	13.8638	13.9524	13.8217
UBXN2A	P68543-2;P68543	1	10.2	Not Significant	0.41154	0.0277084	8.49778	2.25029e-07	4.08536e-06	13.8744	13.8901	13.8503	13.8535	13.3857	13.4803	13.4771	13.479
ZNF638	Q14966;Q14966-3;Q14966-4;Q14966-5;Q14966-2	50	55	Not Significant	-0.426899	0.0287867	8.49778	2.27881e-07	4.12871e-06	14.099	14.0114	14.0659	14.0179	14.4754	14.4591	14.4447	14.5226
GOLGA1	Q92805	28	48.1	Not Significant	-0.515834	0.0348436	8.49778	2.31117e-07	4.15815e-06	13.8084	13.8724	13.7888	13.7362	14.3276	14.3612	14.2574	14.323
FZD6	O60353-2;O60353	2	2.8	Not Significant	0.309214	0.0208948	8.49778	2.31847e-07	4.15815e-06	14.154	14.1328	14.1525	14.1175	13.8258	13.8302	13.8095	13.8543
SUPT3H	O75486;O75486-4	2	7.3	Not Significant	0.523465	0.035374	8.49778	2.31926e-07	4.15815e-06	15.0693	14.9592	15.0656	15.0063	14.4684	14.5579	14.4517	14.5286
PRDX5	P30044-2;P30044;P30044-3;P30044-4	13	77.2	Not Significant	0.326637	0.0220774	8.49778	2.32304e-07	4.15815e-06	14.0049	14.0424	13.9859	13.9924	13.6994	13.6708	13.6878	13.6609
GCC2	Q8IWJ2	73	49.6	Not Significant	-0.335339	0.0226969	8.49778	2.34955e-07	4.19717e-06	13.9204	13.861	13.8834	13.8951	14.1975	14.2227	14.2306	14.2504
NRP2	O60462;O60462-2;O60462-6	1	56.1	Not Significant	0.32105	0.0217434	8.49778	2.36158e-07	4.20438e-06	14.4085	14.4025	14.4282	14.4579	14.092	14.1036	14.0929	14.1244
CDC42EP1	Q00587-2;Q00587	11	39.1	Not Significant	0.345499	0.0234393	8.49778	2.395e-07	4.23592e-06	14.2901	14.2868	14.3091	14.3354	13.9688	13.9233	13.9569	13.9904
PRKACG	P22612	1	15.4	Not Significant	0.464743	0.0315411	8.49778	2.40256e-07	4.24088e-06	15.8873	15.8325	15.8459	15.7756	15.3207	15.3535	15.4017	15.4065
TDRD7	Q8NHU6;Q8NHU6-2;Q8NHU6-3	43	43.2	Not Significant	0.487684	0.0331687	8.49778	2.44502e-07	4.30729e-06	14.2216	14.2384	14.336	14.2111	13.806	13.736	13.7763	13.738
RPL35A	P18077	14	70	Not Significant	-0.399042	0.0271731	8.49778	2.46959e-07	4.33387e-06	14.1637	14.1958	14.1197	14.1012	14.5686	14.5587	14.5236	14.5256
EIF5	P55010	32	65.7	Not Significant	0.358113	0.024417	8.49778	2.49547e-07	4.37026e-06	14.1837	14.172	14.1853	14.1455	13.7872	13.783	13.8559	13.8281
TUBGCP2	Q9BSJ2-4;Q9BSJ2;Q9BSJ2-3	29	40.5	Not Significant	0.292919	0.0199797	8.49778	2.50352e-07	4.37351e-06	13.8512	13.8849	13.8859	13.8904	13.5936	13.5725	13.5812	13.5935
SLU7	O95391	29	60.4	Not Significant	0.40066	0.0273487	8.49778	2.51863e-07	4.38497e-06	14.9266	14.9566	14.9962	14.9535	14.5999	14.5063	14.5744	14.5497
POLB	P06746	21	72.8	Not Significant	0.57955	0.0395764	8.49778	2.52743e-07	4.39171e-06	14.3105	14.3906	14.33	14.1977	13.7209	13.719	13.7621	13.7085
RPS9	P46781	28	74.2	Not Significant	-0.428205	0.0292763	8.49778	2.55235e-07	4.41779e-06	11.8088	11.8462	11.8306	11.9136	12.2643	12.3126	12.2415	12.2937
MFF	Q9GZY8-2	1	73.5	Not Significant	-0.437597	0.0299331	8.49778	2.5626e-07	4.42694e-06	14.1999	14.2078	14.2092	14.3069	14.6441	14.6668	14.6587	14.7047
CIRBP	Q14011-2	0	41.4	Not Significant	-0.439128	0.0300644	8.49778	2.58131e-07	4.44685e-06	13.7782	13.7927	13.7412	13.7898	14.1656	14.2607	14.1733	14.2588
CDK4	P11802;P11802-2	14	67	Not Significant	0.473532	0.0324317	8.49778	2.58909e-07	4.44685e-06	13.7325	13.7451	13.7932	13.8163	13.2231	13.3249	13.3131	13.3317
SLC17A5	Q9NRA2;Q9NRA2-2	3	6.7	Not Significant	0.383402	0.0263162	8.49778	2.63589e-07	4.50967e-06	14.038	14.0931	14.1027	14.0756	13.7272	13.6545	13.7212	13.6728
POLR2C	P19387	15	75.6	Not Significant	0.509196	0.0349586	8.49778	2.64085e-07	4.50967e-06	14.9358	14.9511	15.0854	14.981	14.4808	14.4532	14.4727	14.5099
MYL6	P60660	1	82.8	Not Significant	-0.416506	0.0286098	8.49778	2.65202e-07	4.5201e-06	13.9241	13.877	13.9345	13.9298	14.2909	14.3887	14.3001	14.3518
NEK1	Q96PY6-4;Q96PY6-2;Q96PY6-6;Q96PY6;Q96PY6-3;Q96PY6-5	15	16.2	Not Significant	0.313361	0.02153	8.49778	2.65731e-07	4.52048e-06	14.9864	14.9891	14.9343	14.9647	14.6442	14.649	14.6551	14.6729
CLDN23	Q96B33	1	7.2	Not Significant	-0.33577	0.0230962	8.49778	2.68257e-07	4.53746e-06	14.1258	14.1679	14.1109	14.1533	14.4699	14.5063	14.4511	14.4737
ZC3H14	Q6PJT7;Q6PJT7-5;Q6PJT7-8	0	67.7	Not Significant	0.386664	0.0266105	8.49778	2.69372e-07	4.54769e-06	14.4453	14.4681	14.4918	14.5173	14.0956	14.1076	14.0453	14.1274
UFM1	P61960;P61960-2	5	72.9	Not Significant	-0.474924	0.0327252	8.49778	2.72128e-07	4.58554e-06	13.5731	13.5709	13.6054	13.6501	14.0011	14.0864	14.1294	14.0822
SELENOT	P62341	5	33.8	Not Significant	-0.566555	0.0392541	8.49778	2.84658e-07	4.76963e-06	13.3178	13.3231	13.2717	13.3467	13.8635	13.9469	13.7801	13.935
E2F8	A0AVK6	3	4.8	Not Significant	-0.373119	0.025871	8.49778	2.86398e-07	4.78977e-06	13.9614	14.023	14.0099	14.0044	14.352	14.4184	14.3387	14.3822
ZNF827	Q17R98;Q17R98-2;Q17R98-3	15	22.2	Not Significant	0.559025	0.0388052	8.49778	2.89072e-07	4.81709e-06	13.0541	12.9991	13.0396	13.0631	12.4047	12.5852	12.4812	12.4488
SPC25	Q9HBM1	7	36.6	Not Significant	-0.415722	0.0288582	8.49778	2.89112e-07	4.81709e-06	13.5983	13.5162	13.5262	13.6229	13.9672	13.9878	13.9902	13.9813
GPCPD1	Q9NPB8	5	8.8	Not Significant	0.472224	0.0328208	8.49778	2.92045e-07	4.84784e-06	15.0139	15.0239	15.1373	14.9975	14.5753	14.5528	14.5881	14.5675
PLEKHG4	Q58EX7;Q58EX7-2;Q58EX7-3	6	6.5	Not Significant	0.396939	0.0276234	8.49778	2.9511e-07	4.8715e-06	14.1401	14.143	14.2014	14.1356	13.8086	13.7478	13.7618	13.7142
FARSB	Q9NSD9;Q9NSD9-2	40	69.4	Not Significant	0.328385	0.0229114	8.49778	3.01374e-07	4.95654e-06	14.2294	14.2476	14.2237	14.2533	13.8948	13.8762	13.9239	13.9456
NIBAN1	Q9BZQ8;REV__Q9UHV5	42	52.7	Not Significant	0.359218	0.02508	8.49778	3.03097e-07	4.97571e-06	13.8284	13.8287	13.8268	13.8312	13.512	13.4978	13.4418	13.4267
ANKRD12	Q6UB98-2;Q6UB98	10	7.6	Not Significant	0.467777	0.0326812	8.49778	3.04757e-07	4.99376e-06	16.1563	16.2093	16.2554	16.2381	15.7867	15.682	15.781	15.7383
TRMT112	Q9UI30;Q9UI30-2	7	77.6	Not Significant	0.367093	0.0257052	8.49778	3.10472e-07	5.07808e-06	14.3053	14.3126	14.3659	14.3622	13.9498	13.9899	13.9384	13.9995
SYNM	O15061;O15061-2;O15061-3	34	25.9	Not Significant	0.330735	0.0231906	8.49778	3.13938e-07	5.12536e-06	14.734	14.7747	14.7968	14.7906	14.4418	14.4153	14.4627	14.4534
DNTTIP2	Q5QJE6	40	59.7	Not Significant	-0.313835	0.0220116	8.49778	3.14628e-07	5.12722e-06	13.7581	13.7605	13.7103	13.7559	14.0492	14.0793	14.0401	14.0716
ZFP41	Q8N8Y5	2	8.6	Not Significant	0.284617	0.019986	8.49778	3.17705e-07	5.16792e-06	14.4744	14.4571	14.4849	14.4809	14.1953	14.1681	14.2084	14.1869
SCAMP3	O14828	5	57.3	Not Significant	0.35105	0.0246711	8.49778	3.19831e-07	5.19303e-06	14.5924	14.5918	14.6641	14.5915	14.2585	14.2406	14.2832	14.2535
GPN2	Q9H9Y4	1	6.8	Not Significant	-0.388528	0.0273631	8.49778	3.25451e-07	5.25557e-06	14.483	14.4593	14.4404	14.4079	14.8091	14.8521	14.802	14.8816
CPM	P14384	9	25.3	Not Significant	-0.521275	0.0367489	8.49778	3.28123e-07	5.28913e-06	13.7611	13.7413	13.6561	13.7293	14.2468	14.2859	14.1558	14.2845
ATP5MJ	P56378;P56378-2	4	48.3	Not Significant	0.382205	0.0269639	8.49778	3.30043e-07	5.31048e-06	14.3848	14.406	14.3591	14.4236	14.0561	14.0243	13.9637	14.0007
SENP3	Q9H4L4	24	47	Not Significant	0.318247	0.0224621	8.49778	3.31294e-07	5.321e-06	14.4409	14.4141	14.3788	14.4194	14.113	14.0975	14.0679	14.1018
PURA	Q00577	14	55	Not Significant	-0.435722	0.0307754	8.49778	3.3321e-07	5.34214e-06	12.4313	12.3314	12.3185	12.3176	12.7867	12.7804	12.8155	12.7592
MTRES1	Q9P0P8	3	20.8	Not Significant	-0.381083	0.026942	8.49778	3.35838e-07	5.37462e-06	14.5046	14.5007	14.4862	14.4379	14.8487	14.8902	14.8185	14.8962
TOMM22	Q9NS69	7	77.5	Not Significant	0.460066	0.0325375	8.49778	3.36812e-07	5.38054e-06	14.2005	14.2289	14.2	14.2355	13.6757	13.8193	13.7441	13.7855
RABAC1	Q9UI14	3	20	Not Significant	0.288765	0.0204805	8.49778	3.44719e-07	5.49701e-06	14.4916	14.4841	14.4856	14.4616	14.2001	14.1682	14.2134	14.186
STAU1	O95793-3	1	63.3	Not Significant	0.343993	0.0244033	8.49778	3.45389e-07	5.49786e-06	14.3086	14.318	14.2931	14.2872	13.9574	13.9811	13.9061	13.9865
NTMT1	Q9BV86;Q9BV86-2	11	48.4	Not Significant	0.484497	0.0344158	8.49778	3.49105e-07	5.54232e-06	15.5933	15.5865	15.5708	15.5308	15.1564	15.1225	15.0428	15.0217
NCDN	Q9UBB6-2	1	24.3	Not Significant	-0.410109	0.029135	8.49778	3.49426e-07	5.54232e-06	13.9904	14.0082	14.0332	14.0721	14.444	14.447	14.3776	14.4759
SGCE	O43556;O43556-3;O43556-4	7	20.8	Not Significant	0.297182	0.021134	8.49778	3.52357e-07	5.57889e-06	14.4836	14.4726	14.4547	14.473	14.2001	14.1484	14.1864	14.1603
LSM14A	Q8ND56;Q8ND56-2;Q8ND56-3	28	45.6	Not Significant	-0.287159	0.0204537	8.49778	3.56969e-07	5.63728e-06	13.7818	13.7875	13.7539	13.7452	14.0587	14.0557	14.0636	14.039
GLS	O94925-3	4	55.7	Not Significant	-0.347836	0.0247785	8.49778	3.57311e-07	5.63728e-06	13.5911	13.5221	13.5781	13.5937	13.8921	13.9151	13.921	13.9481
KIFAP3	Q92845;Q92845-2;Q92845-3;Q92845-4	12	19.6	Not Significant	-0.405213	0.0289236	8.49778	3.63214e-07	5.72031e-06	13.6256	13.6546	13.5535	13.6163	14.0134	14.0452	13.9726	14.0397
AKAP10	O43572	12	18.9	Not Significant	0.397597	0.0283889	8.49778	3.64142e-07	5.72412e-06	14.7042	14.7715	14.8051	14.7392	14.3621	14.3385	14.397	14.3319
SRSF10	O75494-6;O75494-3	1	73.1	Not Significant	0.402693	0.0288178	8.49778	3.70935e-07	5.79557e-06	14.3861	14.4252	14.495	14.406	14.0593	14.0248	14.0182	13.9992
BAP18	Q8IXM2-2	1	80.4	Not Significant	0.56918	0.0407362	8.49778	3.71244e-07	5.79557e-06	13.5933	13.5564	13.6757	13.5121	12.9723	13.006	12.9913	13.0912
RIOX2	Q8IUF8-4;Q8IUF8;Q8IUF8-2;Q8IUF8-3	7	15.3	Not Significant	0.427056	0.0306156	8.49778	3.76351e-07	5.85419e-06	14.9339	14.9118	14.9956	14.9485	14.5325	14.4541	14.5657	14.5292
GSTO1	P78417-3	1	66.2	Not Significant	0.334813	0.0240075	8.49778	3.76969e-07	5.85419e-06	14.3547	14.3374	14.3768	14.3542	14.0442	13.9701	14.0317	14.0379
MDM2	Q00987-8;Q00987-9;Q00987;Q00987-11	1	2.3	Not Significant	0.483831	0.0347088	8.49778	3.7841e-07	5.86635e-06	13.0222	13.0077	12.9329	12.9155	12.4593	12.4337	12.5263	12.5237
ERBB3	P21860-4;P21860;P21860-5;P21860-3;P21860-2	20	19.6	Not Significant	-0.328078	0.0235577	8.49778	3.81333e-07	5.9014e-06	13.7555	13.7498	13.6988	13.73	14.0858	14.0672	14.0252	14.0682
RTN4	Q9NQC3-3;Q9NQC3-6	1	34.2	Not Significant	-0.372325	0.0267864	8.49778	3.87388e-07	5.98378e-06	13.6816	13.6386	13.6128	13.6304	14.0176	14.0342	13.9594	14.0415
PRR14L	Q5THK1;Q5THK1-4;Q5THK1-2;Q5THK1-3	21	12.1	Not Significant	-0.455347	0.0327657	8.49778	3.87999e-07	5.98378e-06	14.0177	14.04	13.9211	14.0004	14.4668	14.4694	14.3907	14.4738
PAG1	Q9NWQ8	21	65.5	Not Significant	0.32411	0.0233457	8.49778	3.91214e-07	6.02294e-06	14.2627	14.2916	14.3204	14.2964	13.9423	13.9495	13.9929	13.99
FAM222B	Q8WU58	1	3.7	Not Significant	0.445511	0.0321005	8.49778	3.92236e-07	6.02826e-06	13.6419	13.6503	13.6772	13.6022	13.1421	13.1633	13.2636	13.2204
TPCN2	Q8NHX9	12	20.2	Not Significant	0.362675	0.0261755	8.49778	3.9762e-07	6.09297e-06	14.2967	14.3531	14.2754	14.3438	13.9764	13.9181	13.9685	13.9552
GPRC5B	Q9NZH0;Q9NZH0-2	7	19.9	Not Significant	0.305462	0.0220476	8.49778	3.97813e-07	6.09297e-06	14.2592	14.2594	14.295	14.2473	13.9931	13.9479	13.9524	13.9457
XPOT	O43592	28	40.9	Not Significant	0.345273	0.0249334	8.49778	3.99425e-07	6.10717e-06	14.9148	14.9589	14.9619	14.894	14.5801	14.5703	14.6226	14.5755
TNRC18	O15417;O15417-2;O15417-3	19	8.4	Not Significant	0.389947	0.0282472	8.49778	4.09708e-07	6.23735e-06	14.765	14.8165	14.7521	14.7182	14.3256	14.3952	14.3817	14.3896
FAM120B	Q96EK7;Q96EK7-2;Q96EK7-3	6	7.8	Not Significant	0.322748	0.0233817	8.49778	4.10039e-07	6.23735e-06	14.4991	14.5297	14.5533	14.5177	14.2282	14.2055	14.1636	14.2115
STBD1	O95210	9	26.8	Not Significant	0.430753	0.0312737	8.49778	4.17335e-07	6.3197e-06	14.1885	14.1045	14.0922	14.116	13.7072	13.7412	13.6916	13.6381
UNC45A	Q9H3U1;Q9H3U1-3	3	57	Not Significant	0.30772	0.0223434	8.49778	4.17671e-07	6.3197e-06	13.4222	13.4417	13.439	13.3943	13.1391	13.0846	13.1232	13.1192
MALSU1	Q96EH3	5	37.6	Not Significant	-0.36553	0.026541	8.49778	4.17683e-07	6.3197e-06	13.328	13.2772	13.3692	13.2914	13.687	13.6567	13.7085	13.676
PLIN3	O60664;O60664-4;O60664-3;O60664-2	29	87.8	Not Significant	-0.438433	0.0318401	8.49778	4.18288e-07	6.3197e-06	14.1103	14.0869	14.0573	14.1262	14.4836	14.5563	14.4941	14.6005
LYRM4	Q9HD34	10	64.8	Not Significant	0.332641	0.0241647	8.49778	4.19343e-07	6.32491e-06	14.0884	14.1266	14.0635	14.1045	13.7843	13.7222	13.7731	13.773
RPL7A	P62424	20	61.3	Not Significant	-0.316327	0.0230069	8.49778	4.23432e-07	6.34449e-06	13.5268	13.5443	13.5903	13.5331	13.8827	13.8746	13.8626	13.8399
C1orf112	Q9NSG2;Q9NSG2-3;Q9NSG2-2	5	6.6	Not Significant	-0.357242	0.0260747	8.49778	4.35829e-07	6.50664e-06	14.0369	14.0131	14.0438	14.1042	14.3773	14.4053	14.4327	14.4119
CDK13	Q14004-2	1	39	Not Significant	0.429039	0.031321	8.49778	4.36501e-07	6.50664e-06	14.1378	14.2076	14.2669	14.224	13.8214	13.758	13.7795	13.7613
NUP155	O75694;O75694-2	60	56.1	Not Significant	0.340508	0.0248666	8.49778	4.37743e-07	6.51426e-06	14.3678	14.3083	14.3804	14.4007	14.0285	14.012	14.0346	14.0201
RWDD2B	P57060	4	14.1	Not Significant	0.49166	0.0359193	8.49778	4.39172e-07	6.52464e-06	14.9424	14.9816	14.9093	14.8941	14.4177	14.4486	14.3722	14.5222
ARHGAP10	A1A4S6	14	25.7	Not Significant	-0.451436	0.0330112	8.49778	4.42498e-07	6.55221e-06	14.0905	14.1834	14.0628	14.1638	14.605	14.5885	14.5308	14.5819
MRPS27	Q92552;Q92552-2	25	60.1	Not Significant	-0.439117	0.0321673	8.49778	4.48952e-07	6.63675e-06	14.0353	14.0031	13.9215	13.9855	14.3974	14.4694	14.3831	14.452
SMURF2	Q9HAU4	2	5.9	Not Significant	-0.388758	0.0284888	8.49778	4.50312e-07	6.64583e-06	13.9666	13.9888	13.9733	13.9927	14.3878	14.3776	14.2961	14.4149
ARHGEF40	Q8TER5;Q8TER5-4;Q8TER5-3;Q8TER5-2	40	34.8	Not Significant	0.550017	0.0403544	8.49778	4.54724e-07	6.68344e-06	13.8655	13.8692	13.8187	13.8701	13.3664	13.2159	13.3843	13.2568
PREB	Q9HCU5	18	65.2	Not Significant	0.368476	0.0270367	8.49778	4.54987e-07	6.68344e-06	14.6268	14.5963	14.6869	14.6406	14.2982	14.2275	14.2774	14.2736
MBLAC2	Q68D91;Q68D91-2	15	62.7	Not Significant	0.35379	0.0259653	8.49778	4.5586e-07	6.68344e-06	13.768	13.8416	13.8226	13.8509	13.4719	13.4354	13.4957	13.4649
RRP9	O43818	27	58.1	Not Significant	0.411959	0.0302421	8.49778	4.5681e-07	6.68637e-06	14.4438	14.4298	14.5472	14.4464	14.0833	14.0377	14.0419	14.0566
SON	P18583-5;P18583-7;P18583;P18583-9;P18583-2;P18583-10;P18583-4;P18583-3;P18583-8	15	39.7	Not Significant	-0.465709	0.0342253	8.49778	4.60904e-07	6.71951e-06	14.3331	14.3836	14.2845	14.3012	14.7863	14.836	14.7171	14.8258
SHTN1	A0MZ66;A0MZ66-3;A0MZ66-4;A0MZ66-6;A0MZ66-5;A0MZ66-8;A0MZ66-2;A0MZ66-7	26	50.1	Not Significant	0.314376	0.0231064	8.49778	4.61335e-07	6.71951e-06	14.446	14.4483	14.502	14.4535	14.1417	14.1332	14.1809	14.1364
BACH1	O14867	6	9.9	Not Significant	-0.338064	0.0248579	8.49778	4.62934e-07	6.73181e-06	15.9568	15.9788	15.8835	15.9419	16.2795	16.2744	16.2764	16.2829
ERI3	O43414-3;O43414-2;O43414	6	48.4	Not Significant	0.478949	0.0352455	8.49778	4.65969e-07	6.7649e-06	14.1251	14.1819	14.1301	14.0484	13.6106	13.6027	13.7045	13.6519
ANKRD34A	Q69YU3	4	10.5	Not Significant	0.297536	0.0219013	8.49778	4.66986e-07	6.76863e-06	14.5432	14.5481	14.5686	14.5259	14.2696	14.2558	14.2564	14.2141
SC5D	O75845	3	7.7	Not Significant	0.274342	0.0202233	8.49778	4.72534e-07	6.8332e-06	13.2367	13.2001	13.2356	13.2058	12.9511	12.9432	12.9555	12.931
GMDS	O60547;O60547-2	22	58.1	Not Significant	0.451623	0.0333339	8.49778	4.77453e-07	6.88675e-06	14.6768	14.7556	14.73	14.6488	14.3046	14.2031	14.2251	14.272
CDK6	Q00534	6	25.5	Not Significant	-0.356051	0.0262959	8.49778	4.7984e-07	6.91e-06	13.8646	13.7886	13.7797	13.8347	14.1538	14.1567	14.1799	14.2014
MAP7D1	Q3KQU3-4;Q3KQU3;Q3KQU3-2;Q3KQU3-3	36	48.1	Not Significant	0.355038	0.0262373	8.49778	4.82255e-07	6.93359e-06	14.4403	14.417	14.402	14.4243	14.0094	14.0653	14.1122	14.0765
RPL5	P46777	20	64.6	Not Significant	0.26438	0.0195507	8.49778	4.84879e-07	6.94992e-06	14.2563	14.2629	14.2551	14.2298	14.0021	13.9752	13.986	13.9832
SP2	Q02086-2;Q02086	8	25.4	Not Significant	-0.565166	0.0417942	8.49778	4.84951e-07	6.94992e-06	13.8073	13.8119	13.8769	13.7668	14.3044	14.4322	14.3257	14.4612
SNRNP200	O75643;O75643-2	134	68.2	Not Significant	0.395734	0.0292946	8.49778	4.89018e-07	6.99696e-06	14.555	14.5359	14.6371	14.5288	14.2009	14.1627	14.1448	14.1656
NDUFA6	P56556	8	57.8	Not Significant	0.301895	0.0223785	8.49778	4.94463e-07	7.05223e-06	14.049	14.0424	14.0683	14.0109	13.7119	13.7465	13.7423	13.7622
TRIM2	Q9C040;Q9C040-2	32	71.6	Not Significant	0.314102	0.0232884	8.49778	4.95333e-07	7.05336e-06	14.0834	14.1044	14.0843	14.029	13.7633	13.7433	13.7776	13.7604
NUDT6	P53370;P53370-2	9	34.2	Not Significant	-0.391335	0.0290245	8.49778	4.96711e-07	7.06169e-06	14.3325	14.3891	14.2687	14.3624	14.7298	14.7248	14.7122	14.7513
CBARP	Q8N350-4	2	28.9	Not Significant	0.329797	0.0244711	8.49778	4.98495e-07	7.07577e-06	14.2034	14.1895	14.2343	14.2333	13.9194	13.8438	13.9011	13.877
SLC49A4	Q96SL1-2;Q96SL1	3	8.3	Not Significant	0.398493	0.0296111	8.49778	5.04392e-07	7.14809e-06	14.2138	14.1851	14.2219	14.2643	13.8433	13.799	13.8754	13.7733
PMEL	P40967-4;P40967-5;P40967;P40967-2;P40967-3	18	37.6	Not Significant	0.452228	0.0336215	8.49778	5.0654e-07	7.16714e-06	14.3112	14.2494	14.3812	14.2874	13.906	13.8192	13.8317	13.8635
KLHL11	Q9NVR0	3	4.5	Not Significant	0.336589	0.0250299	8.49778	5.0749e-07	7.1692e-06	14.3149	14.3144	14.2453	14.3149	13.9386	13.964	13.9494	13.9912
MLPH	Q9BV36-2	0	77.8	Not Significant	-0.316876	0.0235715	8.49778	5.08803e-07	7.17638e-06	13.8293	13.8191	13.8262	13.8822	14.1269	14.1549	14.1633	14.1793
MAF1	Q9H063	4	37.1	Not Significant	0.277968	0.020694	8.49778	5.1218e-07	7.2126e-06	14.7521	14.7598	14.7915	14.796	14.4897	14.4863	14.5039	14.5076
KANSL1	Q7Z3B3;Q7Z3B3-4;Q7Z3B3-2	21	22.4	Not Significant	0.396335	0.0295171	8.49778	5.13734e-07	7.22307e-06	14.4986	14.5702	14.6061	14.5701	14.1781	14.1634	14.1977	14.1204
GTF2F2	P13984	26	81.9	Not Significant	0.283924	0.0211498	8.49778	5.14641e-07	7.22442e-06	15.177	15.137	15.1911	15.154	14.8909	14.8664	14.889	14.877
TIFA	Q96CG3	2	5.4	Not Significant	0.39076	0.0291254	8.49778	5.17126e-07	7.24789e-06	13.7308	13.7272	13.791	13.6864	13.3331	13.35	13.3047	13.3847
SEPTIN6	Q14141-2;Q14141-4;Q14141;Q14141-3	8	50.6	Not Significant	0.376373	0.0280686	8.49778	5.19461e-07	7.26247e-06	14.3081	14.3639	14.3783	14.3328	14.0149	13.9258	13.9465	13.9904
ADD3	Q9UEY8	2	51	Not Significant	0.364451	0.0271816	8.49778	5.19795e-07	7.26247e-06	14.961	15.0155	14.9605	15.0409	14.6632	14.5971	14.6325	14.6274
HNRNPM	P52272-2	1	85.2	Not Significant	0.503729	0.0376035	8.49778	5.23665e-07	7.29368e-06	13.6022	13.6174	13.5541	13.5359	13.0162	13.1447	13.0139	13.1199
SMIM8	Q96KF7	1	10.3	Not Significant	0.423605	0.031629	8.49778	5.24583e-07	7.29506e-06	14.5433	14.6148	14.6178	14.6141	14.2105	14.1498	14.1148	14.2207
TMED2	Q15363	9	44.8	Not Significant	0.344629	0.0257452	8.49778	5.26754e-07	7.31384e-06	14.7166	14.6698	14.6488	14.6242	14.3104	14.2998	14.3454	14.3253
OBSL1	O75147-2;O75147-1;O75147-4;O75147	21	28.7	Not Significant	0.397076	0.0296752	8.49778	5.28497e-07	7.32663e-06	13.4662	13.4511	13.535	13.4604	13.0542	13.1299	13.0408	13.0994
ARID3B	Q8IVW6;Q8IVW6-4;Q8IVW6-3	4	9.1	Not Significant	0.370431	0.0277154	8.49778	5.33404e-07	7.38016e-06	14.6431	14.6347	14.6638	14.7242	14.3383	14.285	14.2685	14.2923
CERS6	Q6ZMG9;Q6ZMG9-2	3	10.7	Not Significant	0.302212	0.0226144	8.49778	5.34014e-07	7.38016e-06	14.7852	14.7871	14.8005	14.8028	14.4558	14.5293	14.4795	14.5023
INF2	Q27J81-2;Q27J81;Q27J81-3	28	33	Not Significant	0.396794	0.0296979	8.49778	5.34868e-07	7.38052e-06	14.5999	14.6043	14.6276	14.5631	14.2522	14.1491	14.2353	14.1713
HYI	Q5T013-4;Q5T013;Q5T013-2;Q5T013-3	3	25	Not Significant	0.349222	0.0261634	8.49778	5.39245e-07	7.42102e-06	14.0886	14.143	14.1094	14.1563	13.7702	13.8232	13.7563	13.7509
FKBP8	Q14318-2	1	54	Not Significant	0.578503	0.0433433	8.49778	5.39468e-07	7.42102e-06	14.1222	14.0351	14.1343	14.0525	13.5133	13.421	13.4834	13.6123
KLHL8	Q9P2G9-2;Q9P2G9	1	1.7	Not Significant	0.552867	0.0414404	8.49778	5.41364e-07	7.43142e-06	13.6302	13.6422	13.6434	13.6658	12.9781	13.1696	13.0707	13.1518
NCOA7	Q8NI08-2;Q8NI08;Q8NI08-7;Q8NI08-4;Q8NI08-3	7	12.5	Not Significant	0.3869	0.0290037	8.49778	5.41891e-07	7.43142e-06	13.6849	13.725	13.7307	13.7462	13.2883	13.3997	13.3149	13.3364
TRIP10	Q15642-2;Q15642-4;Q15642-3	1	44.4	Not Significant	0.269549	0.0202278	8.49778	5.46559e-07	7.48391e-06	14.5852	14.5685	14.5894	14.5486	14.3141	14.2905	14.2957	14.3133
ALKBH7	Q9BT30	7	36.2	Not Significant	0.280056	0.0210479	8.49778	5.53282e-07	7.56024e-06	13.5108	13.5125	13.516	13.5616	13.2553	13.2513	13.2373	13.2369
CCNE1	P24864-2;P24864-3;P24864	1	3.8	Not Significant	0.317133	0.0238374	8.49778	5.5383e-07	7.56024e-06	14.0861	14.058	14.096	14.0744	13.8059	13.7419	13.7303	13.7679
ORC2	Q13416	17	31.5	Not Significant	-0.308732	0.0232237	8.49778	5.57301e-07	7.59353e-06	13.9393	13.8813	13.8975	13.9068	14.2414	14.1815	14.2133	14.2237
NDUFAF8	A1L188	4	47.3	Not Significant	0.561994	0.042281	8.49778	5.57972e-07	7.59353e-06	14.4417	14.3425	14.5489	14.4366	13.8881	13.8427	13.924	13.8669
TNFRSF10B	O14763-2;O14763	3	12.7	Not Significant	0.2825	0.0212738	8.49778	5.62301e-07	7.64079e-06	14.4094	14.4343	14.463	14.4213	14.147	14.1402	14.1705	14.1403
SLBP	Q14493;Q14493-2	7	30	Not Significant	0.400297	0.0301865	8.49778	5.68717e-07	7.7162e-06	14.587	14.6041	14.6779	14.6492	14.2614	14.1728	14.2293	14.2536
H1-1	Q02539	1	18.1	Not Significant	-0.571814	0.0431401	8.49778	5.70803e-07	7.73274e-06	13.0897	13.0083	13.1423	13.2265	13.6619	13.699	13.6976	13.6955
RELA	Q04206-2;Q04206;Q04206-3;Q04206-4	18	38.5	Not Significant	-0.536456	0.0405011	8.49778	5.74082e-07	7.76535e-06	13.0345	13.1642	13.1137	13.2315	13.6676	13.6909	13.641	13.6903
KIF6	Q6ZMV9-3;Q6ZMV9	1	3.3	Not Significant	-0.523021	0.0394946	8.49778	5.75013e-07	7.76616e-06	13.3861	13.5301	13.3822	13.437	13.9674	13.9927	13.8872	13.9802
MCAT	Q8IVS2;Q8IVS2-2	21	64.4	Not Significant	0.560088	0.0423112	8.49778	5.76963e-07	7.78071e-06	14.2526	14.3125	14.2924	14.1237	13.6709	13.7047	13.7198	13.6454
TTPAL	Q9BTX7	5	17.3	Not Significant	0.317593	0.0239976	8.49778	5.78026e-07	7.78327e-06	14.1104	14.099	14.1551	14.1073	13.8362	13.7684	13.792	13.8048
CRNKL1	Q9BZJ0-2;Q9BZJ0-3;Q9BZJ0	29	44.3	Not Significant	-0.382001	0.0289068	8.49778	5.84981e-07	7.84138e-06	13.7905	13.8099	13.7491	13.8071	14.1457	14.1893	14.123	14.2265
RTN4	Q9NQC3-2	3	55.8	Not Significant	0.27062	0.0205452	8.49778	6.00695e-07	8.02788e-06	14.7717	14.8006	14.8082	14.7974	14.5182	14.5443	14.5302	14.5027
ANAPC11	Q9NYG5	1	17.9	Not Significant	-0.283846	0.021593	8.49778	6.10681e-07	8.13365e-06	13.9769	13.9962	13.9435	13.9655	14.2686	14.2588	14.2623	14.2278
NCAPD3	P42695	24	19.5	Not Significant	-0.47057	0.0358027	8.49778	6.11386e-07	8.13365e-06	13.6779	13.6928	13.6487	13.6919	14.1245	14.1924	14.0598	14.2168
TMEM127	O75204	3	11.8	Not Significant	-0.470706	0.0358176	8.49778	6.12032e-07	8.13365e-06	13.6292	13.6689	13.5904	13.5639	14.0569	14.106	14.0199	14.1525
RPL14	P50914	12	45.6	Not Significant	0.426388	0.0324468	8.49778	6.12259e-07	8.13365e-06	14.4887	14.5335	14.6179	14.5343	14.0662	14.1237	14.1348	14.1442
UBE2E3	Q969T4	3	46.4	Not Significant	0.449579	0.0342195	8.49778	6.13408e-07	8.13678e-06	13.9138	13.9047	13.9868	13.9944	13.554	13.5276	13.4395	13.4804
GAPDH	P04406	3	87.5	Not Significant	0.36053	0.0274479	8.49778	6.1456e-07	8.13995e-06	14.2203	14.2833	14.2512	14.2648	13.9225	13.9233	13.8971	13.8346
RIF1	Q5UIP0;Q5UIP0-2	104	48.9	Not Significant	-0.42521	0.0323817	8.49778	6.16045e-07	8.14751e-06	13.9452	13.9364	13.8585	13.8913	14.3406	14.3708	14.2609	14.3599
LMNA	P02545-2	2	87.8	Not Significant	0.44034	0.033557	8.49778	6.19516e-07	8.18128e-06	14.431	14.4243	14.4632	14.3274	14.0073	13.9419	13.9433	13.992
PRRG1	O14668;O14668-2	2	12.8	Not Significant	0.411132	0.031406	8.49778	6.31647e-07	8.32914e-06	13.4007	13.4625	13.485	13.5311	13.0343	13.0998	13.046	13.0548
SPDL1	Q96EA4-2;Q96EA4-3;Q96EA4	4	10.3	Not Significant	-0.387226	0.0296085	8.49778	6.3664e-07	8.38259e-06	13.2047	13.1932	13.0953	13.1885	13.5572	13.55	13.5329	13.5905
RARS2	Q5T160	18	32.7	Not Significant	0.301642	0.0230864	8.49778	6.41575e-07	8.4351e-06	13.9016	13.9282	13.9511	13.923	13.6548	13.5989	13.6025	13.6412
NUP107	P57740;P57740-2;P57740-3	52	69.3	Not Significant	0.339199	0.025998	8.49778	6.49094e-07	8.51746e-06	14.6433	14.6503	14.7313	14.6931	14.3439	14.3339	14.3631	14.3203
MBD1	Q9UIS9-7	0	50.1	Not Significant	0.396704	0.0304093	8.49778	6.49751e-07	8.51746e-06	14.3394	14.3382	14.4192	14.2963	13.9403	13.9729	13.9175	13.9756
MVP	Q14764	44	60.9	Not Significant	0.412681	0.0316484	8.49778	6.5216e-07	8.52441e-06	13.9955	13.9556	13.9786	13.9942	13.5058	13.5645	13.5546	13.6483
C5orf22	Q49AR2;Q49AR2-2;Q49AR2-3	12	42.1	Not Significant	0.275727	0.0211535	8.49778	6.54191e-07	8.53801e-06	13.6458	13.6023	13.6204	13.6379	13.3633	13.3253	13.3644	13.3505
TMED1	Q13445	6	22	Not Significant	0.298337	0.022894	8.49778	6.55534e-07	8.54302e-06	13.5378	13.5433	13.5876	13.5764	13.2723	13.2294	13.2829	13.2671
SCLT1	Q96NL6;Q96NL6-3;Q96NL6-2	3	3.3	Not Significant	0.302378	0.0232113	8.49778	6.57201e-07	8.54417e-06	14.625	14.6842	14.6931	14.6503	14.3468	14.3561	14.3574	14.3828
TMEM11	P17152	8	32.8	Not Significant	-0.363079	0.0278819	8.49778	6.59309e-07	8.5547e-06	13.5856	13.6172	13.5506	13.6246	13.9841	13.9517	13.9063	13.9882
RRAS2	P62070;P62070-4;P62070-3;P62070-2	9	57.4	Not Significant	-0.402201	0.0309021	8.49778	6.62091e-07	8.56621e-06	13.8384	13.8175	13.9532	13.8655	14.2656	14.2713	14.2698	14.2766
HDDC2	Q7Z4H3;Q7Z4H3-2;Q7Z4H3-3	10	71.6	Not Significant	-0.429666	0.0330125	8.49778	6.62118e-07	8.56621e-06	13.0639	12.984	12.932	13.033	13.465	13.4294	13.3906	13.4465
GRID2	O43424-2;O43424	1	1.4	Not Significant	0.335413	0.0257991	8.49778	6.68067e-07	8.63065e-06	14.0011	13.9776	13.9899	14.0382	13.6437	13.6491	13.7192	13.6532
PAFAH1B3	Q15102	14	77.9	Not Significant	-0.396754	0.0305378	8.49778	6.71733e-07	8.66412e-06	13.6206	13.643	13.6208	13.666	14.0096	14.1018	13.9751	14.051
YTHDC2	Q9H6S0	36	31	Not Significant	0.39743	0.0306088	8.49778	6.7511e-07	8.68388e-06	13.7945	13.8416	13.8513	13.8696	13.4474	13.3705	13.4809	13.4685
TRAF4	Q9BUZ4;Q9BUZ4-2	8	20.9	Not Significant	0.368612	0.0284278	8.49778	6.82597e-07	8.76176e-06	13.7763	13.7605	13.8253	13.7936	13.4809	13.3984	13.4238	13.3782
CLIC1	O00299	21	88	Not Significant	-0.332879	0.0256843	8.49778	6.85228e-07	8.76297e-06	14.1757	14.1415	14.0872	14.132	14.4756	14.4609	14.4372	14.4942
RAD1	O60671;O60671-2;O60671-3	10	50	Not Significant	-0.381426	0.0294383	8.49778	6.86796e-07	8.76297e-06	13.1064	13.1269	13.1389	13.0734	13.431	13.4827	13.5404	13.5172
SSR1	P43307;P43307-2	8	38.8	Not Significant	0.48715	0.0376326	8.49778	6.91946e-07	8.80615e-06	13.8305	13.896	13.7808	13.8937	13.3097	13.4143	13.3199	13.4085
D2HGDH	Q8N465;Q8N465-2;Q8N465-3	14	35.5	Not Significant	-0.333718	0.0258165	8.49778	6.99966e-07	8.8642e-06	13.2424	13.3068	13.2421	13.2859	13.5826	13.6383	13.574	13.6172
UBE2S	Q16763	8	52.3	Not Significant	0.327716	0.0253565	8.49778	7.00931e-07	8.8642e-06	13.8524	13.8896	13.9227	13.8945	13.5456	13.5274	13.5966	13.5786
POM121	Q96HA1;Q96HA1-2;Q96HA1-3	11	34.6	Not Significant	-0.419402	0.0324563	8.49778	7.01945e-07	8.8642e-06	13.591	13.6599	13.6022	13.6909	13.9908	14.0688	14.08	14.0819
AGO4	Q9HCK5	1	14.1	Not Significant	0.415742	0.0321737	8.49778	7.02056e-07	8.8642e-06	15.045	15.0561	15.0425	14.9663	14.6536	14.5932	14.6483	14.5519
SEC16A	O15027;O15027-5;O15027-4;O15027-2;O15027-3	59	35	Not Significant	0.365159	0.028315	8.49778	7.13414e-07	8.99486e-06	14.5844	14.5573	14.5083	14.5017	14.1985	14.133	14.203	14.1566
RPN1	P04843	53	75.9	Not Significant	-0.422782	0.0327988	8.49778	7.16181e-07	9.01701e-06	13.4539	13.4689	13.3503	13.3679	13.8383	13.8546	13.7949	13.8444
PRKAR2A	P13861;P13861-2	22	65.8	Not Significant	0.304435	0.0236489	8.49778	7.23926e-07	9.10166e-06	13.8868	13.9181	13.9203	13.964	13.6008	13.6036	13.6363	13.6308
PTPN1	P18031	35	71.5	Not Significant	0.37831	0.0294194	8.49778	7.30299e-07	9.16885e-06	14.578	14.6032	14.6211	14.5724	14.1438	14.2254	14.2631	14.2291
CHD6	Q8TD26;Q8TD26-3;Q8TD26-2	33	19.4	Not Significant	0.381712	0.0297095	8.49778	7.3542e-07	9.18401e-06	14.0195	13.9234	14.0036	13.9246	13.5985	13.5902	13.5512	13.6044
CRACD	Q6ZU35	23	24.2	Not Significant	0.486585	0.0378732	8.49778	7.35617e-07	9.18401e-06	13.7914	13.7934	13.6413	13.7376	13.2964	13.2249	13.2699	13.2263
MAP4K4	O95819-3;O95819-2;O95819-5	1	38.9	Not Significant	-0.457222	0.0355914	8.49778	7.36229e-07	9.18401e-06	13.963	13.8951	14.0027	13.8463	14.4095	14.3961	14.3647	14.3657
ADGRL1	O94910-2;O94910	4	5.2	Not Significant	0.528645	0.0411709	8.49778	7.39105e-07	9.18401e-06	13.7875	13.8491	13.7727	13.7885	13.1495	13.3054	13.3035	13.3247
YBEY	P58557;P58557-2;P58557-4;P58557-3	3	19.2	Not Significant	0.290777	0.0226554	8.49778	7.41673e-07	9.18401e-06	14.686	14.7088	14.7141	14.7179	14.4557	14.4015	14.3872	14.4193
LEMD2	Q8NC56;Q8NC56-2	37	58.6	Not Significant	-0.335595	0.0261481	8.49778	7.41852e-07	9.18401e-06	13.8381	13.8048	13.7417	13.8054	14.1037	14.1349	14.1451	14.1487
TOB2	Q14106-2;Q14106	3	20	Not Significant	0.287252	0.0223851	8.49778	7.42839e-07	9.18401e-06	14.626	14.663	14.6477	14.6953	14.3539	14.3682	14.382	14.3789
RBM34	P42696;P42696-2	35	67.4	Not Significant	0.331878	0.0258735	8.49778	7.45345e-07	9.20222e-06	14.0216	14.0197	13.9686	14.0389	13.6794	13.6353	13.7087	13.6979
NFAT5	O94916-2;O94916;O94916-4;O94916-5	6	4.1	Not Significant	-0.472859	0.0368838	8.49778	7.48529e-07	9.21601e-06	13.5204	13.5136	13.3888	13.3902	13.9235	13.9568	13.9098	13.9143
TLE4	Q04727-4;Q04727;Q04727-3;Q04727-2	2	28.1	Not Significant	0.364893	0.0284843	8.49778	7.53241e-07	9.24847e-06	13.7311	13.7651	13.7675	13.7669	13.4637	13.3874	13.3687	13.3512
GTF2H5	Q6ZYL4	3	56.3	Not Significant	0.278643	0.0217724	8.49778	7.59158e-07	9.3083e-06	14.3174	14.2899	14.334	14.3376	14.0411	14.0686	14.0306	14.0241
FHL1	Q13642-1;Q13642-5;Q13642-4;Q13642;Q13642-3	18	73.6	Not Significant	-0.450366	0.0352286	8.49778	7.65879e-07	9.37781e-06	14.1848	14.2195	14.134	14.1019	14.5806	14.6588	14.5564	14.6458
DISP1	Q96F81	1	0.5	Not Significant	-0.457066	0.0357763	8.49778	7.69999e-07	9.41532e-06	14.1246	14.1671	14.0991	14.147	14.5806	14.6419	14.5001	14.6434
SMIM29	Q86T20-2;Q86T20	2	24.4	Not Significant	0.292663	0.0229407	8.49778	7.79013e-07	9.5125e-06	13.0562	13.0398	13.0536	13.0226	12.7611	12.7558	12.7775	12.7071
OLFML3	Q9NRN5-2;Q9NRN5	1	4.9	Not Significant	0.346286	0.0271649	8.49778	7.83876e-07	9.55879e-06	14.5656	14.5718	14.5582	14.5758	14.2528	14.2175	14.2605	14.1554
TMEM94	Q12767;Q12767-3;Q12767-2	18	18.1	Not Significant	-0.311403	0.0244749	8.49778	7.9605e-07	9.66756e-06	13.8612	13.8248	13.8758	13.8777	14.1447	14.1946	14.1443	14.2016
FTSJ3	Q8IY81	44	58.8	Not Significant	-0.370827	0.0291762	8.49778	8.02931e-07	9.73786e-06	13.5609	13.5999	13.5738	13.4793	13.9234	13.9074	13.9187	13.9477
STAT6	P42226;P42226-3;P42226-2	20	33.9	Not Significant	0.273149	0.0215023	8.49778	8.06336e-07	9.76587e-06	14.0906	14.074	14.1285	14.1084	13.8267	13.8412	13.8353	13.8056
RPL8	P62917	29	74.3	Not Significant	0.323346	0.0254924	8.49778	8.16324e-07	9.87342e-06	15.0731	15.0705	15.0899	15.0453	14.7834	14.7172	14.7086	14.7762
HNRNPR	O43390-2;O43390-4	2	60.4	Not Significant	0.323555	0.0255281	8.49778	8.21321e-07	9.90981e-06	14.2431	14.1926	14.1815	14.2096	13.9191	13.8575	13.8513	13.9047
PRKD2	Q9BZL6-2;Q9BZL6;Q9BZL6-3	6	15.7	Not Significant	-0.345983	0.0272986	8.49778	8.21556e-07	9.90981e-06	14.0386	14.0471	13.9771	14.0243	14.3816	14.3637	14.3182	14.4076
SPRY2	O43597	10	37.1	Not Significant	0.302823	0.0239286	8.49778	8.31479e-07	1.00088e-05	14.0197	14.0686	14.0618	14.0479	13.7469	13.7227	13.79	13.7269
SNRPF	P62306	6	48.8	Not Significant	0.297264	0.023498	8.49778	8.33971e-07	1.00088e-05	14.1737	14.2171	14.1782	14.2009	13.8641	13.9338	13.901	13.8819
CRLF3	Q8IUI8-2;Q8IUI8	9	23.5	Not Significant	0.471456	0.0372733	8.49778	8.3503e-07	1.00088e-05	13.9669	13.9811	14.0861	14.0176	13.4844	13.5114	13.6139	13.5561
OTOF	Q9HC10-4;Q9HC10-2;Q9HC10-3;Q9HC10-5;Q9HC10	1	0.9	Not Significant	0.24068	0.0190292	8.49778	8.35374e-07	1.00088e-05	14.3288	14.3177	14.3132	14.3458	14.0815	14.0875	14.0895	14.0843
IQCB1	Q15051-2;Q15051	2	4.9	Not Significant	0.457872	0.0362159	8.49778	8.38119e-07	1.00282e-05	14.4812	14.4283	14.4896	14.4141	13.9634	14.066	14.03	13.9223
HNRNPM	P52272	1	86	Not Significant	0.477108	0.0377469	8.49778	8.3985e-07	1.00354e-05	14.828	14.8051	14.957	14.8376	14.4338	14.3434	14.3856	14.3563
RAB8A	P61006;P61006-2	9	64.3	Not Significant	0.348075	0.0275466	8.49778	8.41903e-07	1.00465e-05	13.9803	13.9315	13.9522	13.928	13.5653	13.6441	13.6304	13.5598
AP3D1	O14617-5;O14617;O14617-4	6	45.6	Not Significant	0.443037	0.0350687	8.49778	8.43219e-07	1.00487e-05	14.3382	14.3192	14.2736	14.2109	13.87	13.862	13.7768	13.8611
GK2	Q14410	2	14.3	Not Significant	0.420588	0.0332991	8.49778	8.44727e-07	1.00533e-05	14.2342	14.2483	14.1345	14.1781	13.7407	13.815	13.7444	13.8127
MT-ATP8	P03928	3	48.5	Not Significant	0.25525	0.0202309	8.49778	8.52242e-07	1.01157e-05	14.3577	14.372	14.3855	14.344	14.0953	14.112	14.1047	14.1262
MTAP	Q13126;Q13126-4;Q13126-3;Q13126-2;Q13126-7;Q13126-6;Q13126-5	23	88.3	Not Significant	0.494848	0.0392464	8.49778	8.56679e-07	1.01548e-05	14.647	14.7323	14.7477	14.614	14.2362	14.1306	14.2311	14.1636
PSMG1	O95456-2;O95456	8	35.2	Not Significant	0.275774	0.0218806	8.49778	8.59516e-07	1.01745e-05	14.6138	14.62	14.665	14.6216	14.3669	14.3274	14.359	14.3638
MID1IP1	Q9NPA3	1	14.8	Not Significant	0.374981	0.0297697	8.49778	8.63707e-07	1.01745e-05	14.1433	14.2214	14.1225	14.1441	13.7678	13.7999	13.7408	13.8229
MAP1B	P46821	66	32.5	Not Significant	0.372474	0.0295929	8.49778	8.68965e-07	1.02055e-05	14.876	14.8127	14.8658	14.9146	14.5003	14.5183	14.441	14.5197
WRAP53	Q9BUR4	15	50.9	Not Significant	0.380422	0.0302546	8.49778	8.76043e-07	1.02579e-05	14.805	14.8068	14.8645	14.8344	14.5131	14.4207	14.4585	14.3967
ATP7A	Q04656-5;Q04656;Q04656-2;Q04656-3;Q04656-4	41	39.6	Not Significant	-0.489685	0.0389538	8.49778	8.77804e-07	1.02579e-05	12.511	12.6123	12.6892	12.5584	13.0927	13.1206	13.0554	13.061
UBA2	Q9UBT2;Q9UBT2-2	29	57.2	Not Significant	0.31791	0.0252907	8.49778	8.78205e-07	1.02579e-05	12.8106	12.8502	12.8113	12.8117	12.538	12.4708	12.4702	12.5331
SHB	Q15464;Q15464-2	3	8.1	Not Significant	0.322801	0.0256884	8.49778	8.8058e-07	1.02579e-05	14.5056	14.549	14.5645	14.5337	14.2595	14.2006	14.2257	14.1758
CLTA	P09496-2;P09496-4;P09496-3;P09496;P09496-5	13	39.4	Not Significant	0.352282	0.0280349	8.49778	8.80697e-07	1.02579e-05	14.8233	14.8651	14.9312	14.8836	14.5161	14.4981	14.5578	14.5221
MKRN2	Q9H000;Q9H000-2	13	35.6	Not Significant	0.360771	0.0287284	8.49778	8.85161e-07	1.02579e-05	14.3437	14.3317	14.3113	14.4074	13.9436	13.9812	14.0055	14.0207
POR	P16435	56	76.1	Not Significant	0.384192	0.0305977	8.49778	8.86163e-07	1.02579e-05	14.3316	14.3416	14.4513	14.3998	14.016	13.9715	14.0074	13.9928
HDHD3	Q9BSH5	15	67.3	Not Significant	-0.524067	0.0417389	8.49778	8.86374e-07	1.02579e-05	12.9771	12.832	12.8469	12.8025	13.3994	13.3534	13.3532	13.4488
ZBTB11	O95625	12	14.2	Not Significant	0.27338	0.0217736	8.49778	8.86533e-07	1.02579e-05	14.3877	14.3735	14.3689	14.3308	14.0725	14.0853	14.1096	14.1001
MICU1	Q9BPX6;Q9BPX6-3;Q9BPX6-2;Q9BPX6-5;Q9BPX6-4	15	35.1	Not Significant	0.273802	0.0218072	8.49778	8.86549e-07	1.02579e-05	14.3554	14.3722	14.3836	14.384	14.1161	14.0867	14.1271	14.0701
BARD1	Q99728-3;Q99728-2;Q99728	17	31	Not Significant	-0.40595	0.0323354	8.49778	8.87239e-07	1.02579e-05	13.5728	13.5455	13.5525	13.6081	13.9303	14.0519	13.9322	13.9883
GOLGA4	Q13439;Q13439-4;Q13439-3	2	65.3	Not Significant	0.356307	0.028408	8.49778	8.94071e-07	1.03056e-05	13.8896	13.8235	13.8956	13.8676	13.4932	13.5456	13.4643	13.5478
DAG1	Q14118	25	28.6	Not Significant	-0.31927	0.0254578	8.49778	8.94831e-07	1.03056e-05	13.7443	13.6692	13.7317	13.7526	14.0246	14.0308	14.0694	14.0502
PSMA1	P25786;P25786-2	24	93.2	Not Significant	-0.408815	0.0326142	8.49778	8.9846e-07	1.0334e-05	14.1972	14.211	14.1745	14.1329	14.6182	14.6337	14.51	14.589
TFAP4	Q01664	10	29.6	Not Significant	0.356183	0.0284278	8.49778	9.01654e-07	1.03574e-05	14.0617	14.0891	14.0329	14.1108	13.6659	13.7108	13.7613	13.7318
MBD1	Q9UIS9-6	0	48.7	Not Significant	0.276655	0.0220934	8.49778	9.05971e-07	1.0392e-05	14.5361	14.5345	14.5417	14.5346	14.2464	14.2338	14.2565	14.3035
GLA	P06280	16	47.1	Not Significant	-0.47029	0.0375635	8.49778	9.0722e-07	1.0392e-05	13.493	13.4719	13.4081	13.5504	13.9018	13.9973	13.9105	13.9949
ZFYVE19	Q96K21;Q96K21-2	0	53.5	Not Significant	-0.407165	0.0325256	8.49778	9.08164e-07	1.0392e-05	13.7256	13.7862	13.692	13.7893	14.1073	14.2095	14.1378	14.1672
RBIS	Q8N0T1;Q8N0T1-2	5	41	Not Significant	0.299229	0.0239078	8.49778	9.09533e-07	1.03943e-05	14.2614	14.2227	14.2169	14.2836	13.9545	13.9387	13.9242	13.9704
DNASE2	O00115-2;O00115	7	21	Not Significant	0.403934	0.0322839	8.49778	9.11904e-07	1.04081e-05	14.508	14.4579	14.5795	14.5787	14.1452	14.106	14.1503	14.1068
FKBP10	Q96AY3;Q96AY3-2	35	64.3	Not Significant	-0.514734	0.041193	8.49778	9.21579e-07	1.05051e-05	14.1966	14.1746	14.0493	14.1993	14.6775	14.7175	14.596	14.6878
FAM210B	Q96KR6	5	35.9	Not Significant	-0.562387	0.0450324	8.49778	9.25863e-07	1.05404e-05	13.3618	13.3943	13.2388	13.3657	13.9394	13.9746	13.8151	13.881
CHMP6	Q96FZ7	5	27.4	Not Significant	-0.296593	0.0237625	8.49778	9.30051e-07	1.0571e-05	13.6597	13.6161	13.6267	13.6572	13.9318	13.9163	13.9179	13.9801
RPL6	Q02878	27	61.5	Not Significant	0.310519	0.0248812	8.49778	9.30926e-07	1.0571e-05	14.5047	14.5752	14.5624	14.5555	14.2003	14.2408	14.2558	14.2586
H1-10	Q92522	18	54.9	Not Significant	0.306694	0.0245845	8.49778	9.33954e-07	1.05919e-05	14.4537	14.4373	14.4604	14.4272	14.1748	14.1027	14.1646	14.1097
BTBD2	Q9BX70;Q9BX70-2	3	10.3	Not Significant	-0.382748	0.0306879	8.49778	9.35662e-07	1.05978e-05	14.1089	14.1349	14.0899	14.1846	14.4997	14.5214	14.463	14.5651
AIFM2	Q9BRQ8;Q9BRQ8-2	19	64.3	Not Significant	-0.473672	0.0379902	8.49778	9.38105e-07	1.06077e-05	14.5745	14.6292	14.5936	14.6302	15.0871	15.1406	14.9734	15.1211
DDX39A	O00148;O00148-2;O00148-3	13	68.4	Not Significant	-0.311759	0.0250069	8.49778	9.38912e-07	1.06077e-05	13.7153	13.7355	13.6885	13.7591	14.0597	14.0514	13.9955	14.0388
USPL1	Q5W0Q7-2;Q5W0Q7	1	1.3	Not Significant	0.32641	0.0261897	8.49778	9.41136e-07	1.06193e-05	14.2769	14.2658	14.2416	14.3316	13.9389	13.9395	13.9895	13.9424
C7orf50	Q9BRJ6	13	64.4	Not Significant	-0.417519	0.0335393	8.49778	9.50148e-07	1.06967e-05	13.8948	13.8797	13.8232	13.8526	14.2591	14.3135	14.2067	14.341
ISOC1	Q96CN7	8	34.2	Not Significant	0.346742	0.0278572	8.49778	9.51073e-07	1.06967e-05	14.6177	14.6601	14.7178	14.6201	14.3161	14.3284	14.2832	14.3011
RALYL	Q86SE5;Q86SE5-3	1	5.8	Not Significant	0.246412	0.019798	8.49778	9.51589e-07	1.06967e-05	13.9217	13.8866	13.886	13.8993	13.6421	13.6581	13.6439	13.664
TYMS	P04818;P04818-2;P04818-3	12	52.7	Not Significant	-0.24487	0.0196844	8.49778	9.55632e-07	1.07151e-05	14.6142	14.6008	14.6178	14.6294	14.882	14.8549	14.8469	14.8578
ZMAT3	Q9HA38-2;Q9HA38	4	23.3	Not Significant	0.250811	0.0201883	8.49778	9.65759e-07	1.0815e-05	14.2063	14.2068	14.2392	14.223	13.9464	13.9723	13.9827	13.9707
APOBEC3C	Q9NRW3	5	34.7	Not Significant	0.370302	0.0298259	8.49778	9.70887e-07	1.08588e-05	14.4773	14.5429	14.5492	14.4939	14.1475	14.1102	14.207	14.1174
INTS14	Q96SY0;Q96SY0-4;Q96SY0-3	16	48.3	Not Significant	-0.390081	0.0314505	8.49778	9.78822e-07	1.09182e-05	13.726	13.7753	13.6649	13.7908	14.1367	14.1537	14.1294	14.0974
LLPH	Q9BRT6	4	34.9	Not Significant	0.279596	0.0225493	8.49778	9.81176e-07	1.09182e-05	14.2356	14.2118	14.1898	14.2359	13.9674	13.9302	13.9114	13.9458
PREP	P48147	37	66.5	Not Significant	0.28608	0.0230749	8.49778	9.82103e-07	1.09182e-05	14.645	14.604	14.6702	14.6563	14.3687	14.3299	14.373	14.3596
TAX1BP1	Q86VP1-2;Q86VP1;Q86VP1-4;Q86VP1-3	34	47.1	Not Significant	0.395927	0.0319456	8.49778	9.84721e-07	1.09249e-05	13.5637	13.6063	13.5815	13.5992	13.1135	13.2594	13.1988	13.1953
CDC123	O75794	8	29.2	Not Significant	0.273256	0.0220496	8.49778	9.85372e-07	1.09249e-05	14.445	14.4638	14.4585	14.4802	14.189	14.1687	14.2263	14.1704
CD151	P48509	4	13.8	Not Significant	0.308203	0.0248745	8.49778	9.86948e-07	1.09279e-05	13.8663	13.9232	13.9408	13.9244	13.5714	13.609	13.6106	13.6308
ACSF2	Q96CM8-3;Q96CM8;Q96CM8-2;Q96CM8-4	21	50.5	Not Significant	0.266399	0.0215036	8.49778	9.88097e-07	1.09279e-05	14.0977	14.079	14.0849	14.0801	13.7942	13.8436	13.7975	13.8408
CLEC16A	Q2KHT3;Q2KHT3-2;Q2KHT3-3	13	14	Not Significant	-0.283263	0.0228734	8.49778	9.91078e-07	1.09473e-05	13.9845	14.0024	14.0198	14.0303	14.2997	14.3073	14.2525	14.3105
ZNFX1	Q9P2E3;Q9P2E3-2	11	6.9	Not Significant	-0.308322	0.0249229	8.49778	9.99474e-07	1.10162e-05	13.7208	13.8073	13.7322	13.7292	14.0555	14.0447	14.0651	14.0576
TRMT61A	Q96FX7	11	50.2	Not Significant	0.258915	0.0209663	8.49778	1.01395e-06	1.11191e-05	14.0898	14.1379	14.1302	14.1361	13.8828	13.8586	13.8577	13.8594
ROMO1	P60602;P60602-2	4	36.7	Not Significant	-0.512277	0.0414853	8.49778	1.01441e-06	1.11191e-05	13.6023	13.6055	13.5415	13.6927	14.0492	14.186	14.0912	14.1647
UBE2V1	Q13404;Q13404-7;Q13404-2;Q13404-8;Q13404-6	1	74.1	Not Significant	0.322149	0.0260929	8.49778	1.01585e-06	1.11191e-05	14.3793	14.3467	14.4511	14.3856	14.0532	14.0692	14.0758	14.0759
CSTF2	P33240-2;P33240	14	59.1	Not Significant	0.274998	0.0222759	8.49778	1.01661e-06	1.11191e-05	14.3629	14.3457	14.3895	14.3796	14.0892	14.0669	14.1268	14.0948
SNTB1	Q13884;Q13884-2	30	73	Not Significant	0.315853	0.0255957	8.49778	1.01995e-06	1.1142e-05	14.5722	14.5456	14.5378	14.5316	14.2722	14.1859	14.2547	14.211
SNX33	Q8WV41	4	5.7	Not Significant	0.253385	0.0205404	8.49778	1.02272e-06	1.11585e-05	14.038	14.0755	14.0841	14.0813	13.8113	13.8297	13.8179	13.8064
SLC35A5	Q9BS91	2	5.7	Not Significant	0.350781	0.028442	8.49778	1.02456e-06	1.1165e-05	14.1747	14.1162	14.1588	14.2044	13.773	13.8046	13.8101	13.8633
MAPRE1	Q15691	19	88.4	Not Significant	0.266915	0.0216463	8.49778	1.02624e-06	1.11696e-05	14.3596	14.3665	14.3211	14.3445	14.111	14.0728	14.0761	14.0642
ING3	Q9NXR8;Q9NXR8-2;Q9NXR8-3	8	21.8	Not Significant	0.496227	0.0402869	8.49778	1.03529e-06	1.12544e-05	14.4269	14.5428	14.369	14.4767	13.9274	13.9294	13.9528	14.0209
IMPA2	O14732-2;O14732	2	6.5	Not Significant	0.301276	0.0245025	8.49778	1.05011e-06	1.14016e-05	13.857	13.8585	13.8611	13.8595	13.5012	13.5812	13.5597	13.5888
PRSS54	Q6PEW0	1	3.3	Not Significant	-0.411507	0.0335375	8.49778	1.068e-06	1.15535e-05	14.0954	14.0108	14.1397	14.1352	14.4716	14.4926	14.543	14.5199
DDA1	Q9BW61	8	72.5	Not Significant	-0.352769	0.0287667	8.49778	1.0729e-06	1.15925e-05	14.2762	14.1707	14.2542	14.1817	14.5781	14.5694	14.5859	14.5606
PPM1L	Q5SGD2-3;Q5SGD2;Q5SGD2-2;Q5SGD2-4	4	27.5	Not Significant	0.497784	0.0406502	8.49778	1.0854e-06	1.16992e-05	13.6449	13.5368	13.5521	13.552	13.1	12.9754	13.1436	13.0757
ANKRD28	O15084-4	1	39.2	Not Significant	0.415951	0.0339803	8.49778	1.08871e-06	1.17208e-05	14.5814	14.6254	14.7207	14.6721	14.2596	14.1977	14.2649	14.2136
GMIP	Q9P107;Q9P107-2	15	17.8	Not Significant	-0.301994	0.0246806	8.49778	1.09219e-06	1.1744e-05	13.7109	13.652	13.734	13.7327	13.9944	14.005	14.0169	14.0213
SETD5	Q9C0A6-2;Q9C0A6-3;Q9C0A6	7	7.8	Not Significant	0.424518	0.0347025	8.49778	1.09438e-06	1.17534e-05	15.263	15.2657	15.3083	15.3657	14.8633	14.9009	14.9303	14.8102
RAB11FIP5	Q9BXF6	23	52.4	Not Significant	0.524131	0.0428593	8.49778	1.09726e-06	1.17702e-05	15.2282	15.2886	15.2594	15.2988	14.7474	14.8573	14.646	14.7278
PHF21A	Q96BD5-3;Q96BD5;Q96BD5-2	15	28.8	Not Significant	0.243936	0.0199605	8.49778	1.10322e-06	1.18119e-05	14.7403	14.7484	14.7628	14.7755	14.5052	14.5319	14.501	14.5132
ANPEP	P15144	1	1	Not Significant	-0.355073	0.0290565	8.49778	1.1038e-06	1.18119e-05	13.7847	13.7664	13.7547	13.7509	14.0817	14.12	14.0824	14.1928
CEP55	Q53EZ4;Q53EZ4-2	10	21.3	Not Significant	-0.319031	0.0261191	8.49778	1.10792e-06	1.18417e-05	13.2358	13.2597	13.1777	13.2091	13.5256	13.5556	13.5075	13.5697
COPG2	Q9UBF2;Q9UBF2-2	41	69.2	Not Significant	-0.377037	0.0308923	8.49778	1.115e-06	1.19031e-05	14.0456	14.0228	14.0425	13.9664	14.4222	14.4169	14.3256	14.4208
SNX17	Q15036-2;Q15036	14	38.7	Not Significant	-0.528595	0.0433174	8.49778	1.11652e-06	1.19051e-05	13.7578	13.647	13.6265	13.6905	14.25	14.1547	14.2918	14.1397
TMEM176B	Q3YBM2-2;Q3YBM2	1	3	Not Significant	-0.329677	0.0270818	8.49778	1.13852e-06	1.21105e-05	13.7207	13.7678	13.7188	13.7219	14.0609	14.11	14.0078	14.0692
RMND1	Q9NWS8;Q9NWS8-2;Q9NWS8-3	11	29.4	Not Significant	-0.353894	0.0290789	8.49778	1.14098e-06	1.21105e-05	13.8834	13.9712	13.9549	13.9398	14.2359	14.3145	14.2928	14.3216
SPAG5	Q96R06	15	16.3	Not Significant	0.247185	0.0203126	8.49778	1.14181e-06	1.21105e-05	13.9152	13.9557	13.9444	13.9444	13.6853	13.6906	13.6813	13.7137
COX19	Q49B96	7	70	Not Significant	0.491909	0.0404263	8.49778	1.14257e-06	1.21105e-05	13.7491	13.7611	13.7968	13.8623	13.3784	13.2131	13.2853	13.3248
DCLK1	O15075-2;O15075;O15075-3;O15075-4	13	20.2	Not Significant	0.425343	0.0349681	8.49778	1.14583e-06	1.21305e-05	15.0469	15.108	15.1625	15.0678	14.7319	14.6132	14.6848	14.654
E2F3	O00716;O00716-2	7	21.1	Not Significant	-0.337433	0.0277596	8.49778	1.15211e-06	1.21681e-05	13.7044	13.7304	13.6677	13.7091	14.0845	14.0615	14.0304	13.9848
GPR153	Q6NV75	1	2	Not Significant	0.337973	0.0278189	8.49778	1.15709e-06	1.22062e-05	14.5124	14.5758	14.4995	14.5158	14.2159	14.1738	14.1415	14.2204
GPN1	Q9HCN4;Q9HCN4-4;Q9HCN4-5;Q9HCN4-3;Q9HCN4-2	6	31.6	Not Significant	0.353169	0.0290899	8.49778	1.16359e-06	1.22435e-05	13.6053	13.6748	13.7242	13.6913	13.335	13.3246	13.3338	13.2895
STIP1	P31948;P31948-2;P31948-3	44	69.8	Not Significant	0.294929	0.0242974	8.49778	1.16539e-06	1.22435e-05	13.9766	13.9268	13.9533	13.9437	13.6145	13.6618	13.6501	13.6943
DHX33	Q9H6R0;Q9H6R0-2	23	33.8	Not Significant	0.261982	0.0215848	8.49778	1.16611e-06	1.22435e-05	14.0082	14.0059	13.9805	14.0115	13.7283	13.7608	13.7101	13.7591
GAB1	Q13480-2;Q13480	18	37.2	Not Significant	0.333629	0.0275099	8.49778	1.17372e-06	1.23015e-05	14.3647	14.3675	14.4273	14.4058	14.1132	14.0225	14.0537	14.0414
MAD2L2	Q9UI95	5	26.1	Not Significant	-0.412752	0.0340366	8.49778	1.1744e-06	1.23015e-05	14.2688	14.3558	14.2433	14.3572	14.7025	14.7719	14.6955	14.7061
PAK1	Q13153;Q13153-2	9	40	Not Significant	0.304392	0.0251052	8.49778	1.17602e-06	1.23041e-05	14.4486	14.4344	14.5085	14.4568	14.1847	14.1246	14.1494	14.1722
SLC44A3	Q8N4M1-5;Q8N4M1-4;Q8N4M1-2;Q8N4M1-3;Q8N4M1-6;Q8N4M1	3	3.7	Not Significant	0.317584	0.0262152	8.49778	1.18403e-06	1.23733e-05	13.6601	13.7419	13.648	13.6703	13.3734	13.3461	13.3802	13.3503
PDIA4	P13667	55	71.6	Not Significant	0.384426	0.0317439	8.49778	1.18736e-06	1.23755e-05	14.1613	14.1788	14.2471	14.2054	13.8639	13.7617	13.8481	13.7811
ACSM4	P0C7M7	1	1.7	Not Significant	-0.456946	0.0377334	8.49778	1.18769e-06	1.23755e-05	13.8319	13.9419	13.785	13.8194	14.3336	14.3242	14.2436	14.3045
RHOQ	P17081	6	44.4	Not Significant	0.450573	0.0372099	8.49778	1.1884e-06	1.23755e-05	14.5676	14.6163	14.5923	14.5884	14.1513	14.199	14.032	14.1798
CLPTM1L	Q96KA5-2;Q96KA5	13	29.1	Not Significant	-0.470772	0.0388947	8.49778	1.19253e-06	1.24039e-05	13.937	13.9575	13.8295	13.9089	14.3753	14.4342	14.2968	14.4098
PAPOLG	Q9BWT3-2;Q9BWT3	9	17.5	Not Significant	0.358268	0.0296192	8.49778	1.19887e-06	1.24554e-05	14.3244	14.4222	14.4365	14.3954	14.056	14.0118	14.0611	14.0166
DDX5	P17844;P17844-2	45	71.3	Not Significant	0.300501	0.0248492	8.49778	1.20111e-06	1.24641e-05	14.1436	14.1557	14.1451	14.2055	13.8892	13.8422	13.8329	13.8837
GPR157	Q5UAW9	2	9	Not Significant	0.447346	0.0370018	8.49778	1.20364e-06	1.24759e-05	14.577	14.5514	14.4809	14.4234	14.0957	14.0507	14.0771	14.0199
CLASRP	Q8N2M8;Q8N2M8-4;Q8N2M8-3	15	22.3	Not Significant	-0.3705	0.0306527	8.49778	1.20591e-06	1.24849e-05	13.1492	13.1301	13.1982	13.175	13.516	13.5491	13.4744	13.595
STOM	P27105;P27105-2	18	71.9	Not Significant	0.278037	0.0230299	8.49778	1.21739e-06	1.25707e-05	14.6856	14.6568	14.7022	14.7081	14.3807	14.4429	14.4081	14.4088
C15orf39	Q6ZRI6-2;Q6ZRI6	2	2.3	Not Significant	-0.404121	0.0334759	8.49778	1.21808e-06	1.25707e-05	13.0314	13.1124	13.1021	13.0191	13.4051	13.4661	13.5036	13.5068
PCNP	Q8WW12;Q8WW12-2;Q8WW12-3	14	78.7	Not Significant	0.550082	0.0455684	8.49778	1.21843e-06	1.25707e-05	13.1314	13.0191	13.0815	13.029	12.4477	12.4379	12.6065	12.5686
TOMM6	Q96B49	4	70.3	Not Significant	0.283529	0.0234946	8.49778	1.22151e-06	1.25879e-05	14.1839	14.2196	14.2285	14.2472	13.9589	13.9019	13.9386	13.9455
NACC1	Q96RE7	16	41.9	Not Significant	0.318147	0.0263736	8.49778	1.22537e-06	1.26131e-05	14.5067	14.5311	14.5912	14.5803	14.2661	14.2176	14.2336	14.2195
RANGRF	Q9HD47;Q9HD47-2;Q9HD47-4;Q9HD47-3	6	41.9	Not Significant	-0.439122	0.0364204	8.49778	1.23033e-06	1.26496e-05	15.1277	15.0737	14.9831	15.0468	15.4302	15.5245	15.5058	15.5274
SORBS3	O60504-2	2	35.6	Not Significant	-0.391377	0.0325374	8.49778	1.25406e-06	1.28517e-05	13.3747	13.3912	13.2809	13.31	13.7742	13.7109	13.748	13.6892
GNL1	P36915;P36915-2	24	44.3	Not Significant	-0.368531	0.0306388	8.49778	1.25432e-06	1.28517e-05	13.9685	13.9409	13.8646	13.9575	14.2695	14.3386	14.2718	14.3257
EXOSC5	Q9NQT4	11	63	Not Significant	-0.551016	0.0458248	8.49778	1.25756e-06	1.28702e-05	13.6535	13.6439	13.5246	13.6454	14.0833	14.2591	14.124	14.2052
LRRC7	Q96NW7-2;Q96NW7	1	2.2	Not Significant	0.267504	0.0222843	8.49778	1.27478e-06	1.30314e-05	13.0958	13.1243	13.1351	13.1422	12.8717	12.8214	12.8641	12.8702
YIF1A	O95070	5	20.1	Not Significant	0.345005	0.0287495	8.49778	1.27802e-06	1.30346e-05	14.4763	14.528	14.5661	14.5397	14.2023	14.1288	14.2147	14.1843
SLC25A24	Q6NUK1;Q6NUK1-2	22	53.9	Not Significant	0.475043	0.039607	8.49778	1.2836e-06	1.30766e-05	14.5128	14.4573	14.4732	14.3583	14.0116	13.8985	13.9858	14.0055
GRAMD2B	Q96HH9-5;Q96HH9-4;Q96HH9;Q96HH9-2;Q96HH9-3	1	4.6	Not Significant	0.316227	0.0264047	8.49778	1.29904e-06	1.31808e-05	14.4229	14.4624	14.3977	14.4073	14.1534	14.0659	14.1087	14.0974
TBC1D22A	Q8WUA7-4;Q8WUA7;Q8WUA7-2;Q8WUA7-3	12	34.5	Not Significant	-0.464808	0.0388193	8.49778	1.30123e-06	1.31808e-05	12.7152	12.6791	12.7553	12.7876	13.2064	13.2809	13.1177	13.1914
ANK2	Q01484	6	16.8	Not Significant	0.244931	0.0204612	8.49778	1.304e-06	1.31939e-05	14.2704	14.2798	14.2866	14.2544	14.0036	14.0298	14.0288	14.0492
AP2M1	Q96CW1-2;Q96CW1	26	60.3	Not Significant	-0.371938	0.031091	8.49778	1.31067e-06	1.32464e-05	13.767	13.8461	13.7656	13.8055	14.1253	14.131	14.218	14.1978
RPS23	P62266	10	50.3	Not Significant	-0.422678	0.0353377	8.49778	1.31225e-06	1.32473e-05	13.8984	13.9072	13.7984	13.8844	14.3128	14.3128	14.2179	14.3357
CLMN	Q96JQ2	29	35.9	Not Significant	0.346376	0.0289903	8.49778	1.3239e-06	1.33347e-05	14.655	14.5973	14.6889	14.5855	14.3091	14.2688	14.3017	14.2617
TMEM237	Q96Q45-2;Q96Q45-3;Q96Q45;Q96Q45-5;Q96Q45-4	8	23.5	Not Significant	-0.257492	0.021568	8.49778	1.33234e-06	1.34046e-05	13.5686	13.5513	13.5234	13.544	13.8108	13.8261	13.7751	13.8053
PPP1R3E	Q9H7J1	2	7.5	Not Significant	0.332743	0.027882	8.49778	1.33652e-06	1.3428e-05	14.3807	14.3391	14.405	14.3227	13.9913	14.025	14.0739	14.0264
SCMH1	Q96GD3-2;Q96GD3;Q96GD3-6;Q96GD3-5;Q96GD3-4;Q96GD3-3	3	5.4	Not Significant	0.310006	0.0259807	8.49778	1.33815e-06	1.3428e-05	14.5135	14.499	14.456	14.4579	14.125	14.1784	14.2063	14.1767
SLC18B1	Q6NT16	2	2.9	Not Significant	-0.408284	0.0342204	8.49778	1.33918e-06	1.3428e-05	13.8841	13.8956	13.9493	13.9917	14.2806	14.3762	14.317	14.3801
SLC7A2	P52569;P52569-3;P52569-2	4	7.6	Not Significant	0.248587	0.0208537	8.49778	1.34874e-06	1.34789e-05	14.74	14.7538	14.7584	14.7318	14.4901	14.4975	14.4748	14.5273
PCBD2	Q9H0N5	5	53.1	Not Significant	-0.353421	0.0296483	8.49778	1.3488e-06	1.34789e-05	13.265	13.3729	13.2837	13.2984	13.6765	13.6619	13.6147	13.6806
RNF13	O43567;O43567-2	9	26.2	Not Significant	0.327859	0.0275145	8.49778	1.35299e-06	1.35056e-05	14.8099	14.8078	14.8959	14.8173	14.5266	14.4736	14.5255	14.4937
COMT	P21964-2;P21964	18	91	Not Significant	0.440802	0.0370043	8.49778	1.35637e-06	1.35243e-05	14.874	14.9064	14.9306	14.7939	14.4879	14.3962	14.466	14.3917
ERGIC1	Q969X5;Q969X5-2;Q969X5-3	12	51	Not Significant	0.298485	0.0250664	8.49778	1.36039e-06	1.35491e-05	14.2466	14.2495	14.3191	14.2886	13.9962	13.9524	13.9981	13.9632
NRDC	O43847;O43847-2	35	34.1	Not Significant	-0.291374	0.0244744	8.49778	1.36276e-06	1.35576e-05	13.9757	13.9822	14.0476	13.9672	14.2854	14.3021	14.2666	14.2841
METTL8	Q9H825;Q9H825-2	7	22.7	Not Significant	0.285437	0.0239945	8.49778	1.37135e-06	1.36279e-05	14.6516	14.6429	14.6807	14.6238	14.4031	14.338	14.3712	14.345
NAT14	Q8WUY8	6	26.2	Not Significant	-0.300359	0.0252708	8.49778	1.381e-06	1.36932e-05	14.197	14.1781	14.1649	14.1324	14.4677	14.4773	14.4254	14.5034
LMBRD2	Q68DH5	7	13.8	Not Significant	0.34402	0.0289564	8.49778	1.3857e-06	1.37246e-05	14.1099	14.153	14.1824	14.197	13.8041	13.8288	13.7718	13.8616
RBM17	Q96I25	24	67.6	Not Significant	0.372249	0.0313482	8.49778	1.39129e-06	1.37367e-05	14.5833	14.5309	14.6373	14.5838	14.2149	14.218	14.1545	14.259
SLC37A1	P57057	3	6.4	Not Significant	-0.440938	0.0371354	8.49778	1.39211e-06	1.37367e-05	13.5958	13.549	13.6376	13.5402	13.9644	14.0478	13.9762	14.098
MRPL28	Q13084	14	53.9	Not Significant	0.276968	0.023327	8.49778	1.39261e-06	1.37367e-05	14.0455	14.0709	14.0826	14.1215	13.781	13.8106	13.8178	13.8032
FOXK1	P85037;P85037-2	32	62.9	Not Significant	-0.360038	0.0303247	8.49778	1.39308e-06	1.37367e-05	13.6339	13.5609	13.5485	13.5868	13.9579	13.9592	13.8773	13.9757
CIAO3	Q9H6Q4;Q9H6Q4-3;Q9H6Q4-2	6	17	Not Significant	0.559718	0.0471787	8.49778	1.40162e-06	1.38056e-05	13.7175	13.7108	13.6899	13.6765	13.2024	13.1035	13.0118	13.2381
NOL12	Q9UGY1	11	57.3	Not Significant	-0.421467	0.0355695	8.49778	1.41567e-06	1.39286e-05	13.9985	13.9807	13.9686	14.03	14.3952	14.4735	14.3287	14.4663
DHX8	Q14562	42	41.6	Not Significant	-0.32744	0.0276388	8.49778	1.41761e-06	1.39323e-05	13.9048	13.9543	13.8542	13.9192	14.2311	14.2749	14.2097	14.2266
WDR17	Q8IZU2-2;Q8IZU2	2	1.2	Not Significant	0.290952	0.0245634	8.49778	1.41971e-06	1.39339e-05	14.0983	14.1213	14.1274	14.0815	13.7917	13.8021	13.8661	13.8047
SLC1A5	Q15758;Q15758-3;Q15758-2	16	31.1	Not Significant	-0.53305	0.0450071	8.49778	1.4209e-06	1.39339e-05	14.0228	14.0846	13.924	14.0293	14.6545	14.4949	14.5193	14.5241
CD276	Q5ZPR3;Q5ZPR3-4;Q5ZPR3-2;Q5ZPR3-3	12	35.8	Not Significant	0.530909	0.0448335	8.49778	1.42272e-06	1.39364e-05	14.6446	14.5945	14.6787	14.7886	14.0908	14.2161	14.1494	14.1265
CUL2	Q13617;Q13617-2	37	58.3	Not Significant	-0.40073	0.0338649	8.49778	1.43109e-06	1.39877e-05	14.6534	14.6292	14.6057	14.6834	15.1259	15.0077	14.9926	15.0485
TMEM168	Q9H0V1;Q9H0V1-2	13	20.9	Not Significant	0.308351	0.0261021	8.49778	1.45063e-06	1.41631e-05	13.8318	13.8836	13.8201	13.7882	13.5515	13.5038	13.5258	13.5091
S100B	P04271	3	40.2	Not Significant	-0.249739	0.0211556	8.49778	1.459e-06	1.42292e-05	14.0545	14.0199	14.0303	14.0576	14.297	14.2731	14.2767	14.3144
IREB2	P48200;P48200-2	5	6.3	Not Significant	0.387923	0.0328782	8.49778	1.46504e-06	1.42725e-05	14.3289	14.3362	14.3273	14.3285	13.8849	13.9577	13.8984	14.0282
CDCA5	Q96FF9	13	55.2	Not Significant	0.33483	0.0284352	8.49778	1.48886e-06	1.4473e-05	13.7515	13.7494	13.8496	13.7844	13.4208	13.4376	13.4663	13.4709
EHD1	Q9H4M9	22	74.9	Not Significant	0.283527	0.0240851	8.49778	1.49224e-06	1.44858e-05	14.3936	14.4135	14.4218	14.4396	14.175	14.0973	14.142	14.1202
TMEM161A	Q9NX61-2;Q9NX61	9	18.9	Not Significant	0.254015	0.0215803	8.49778	1.49343e-06	1.44858e-05	14.2309	14.2178	14.2692	14.2423	13.9815	13.9864	13.9662	14.0102
PFDN1	O60925	9	68.9	Not Significant	-0.337208	0.0286595	8.49778	1.49824e-06	1.45016e-05	13.5086	13.4916	13.4189	13.5047	13.8144	13.8408	13.7735	13.8439
ZBTB44	Q8NCP5-3;Q8NCP5-4;Q8NCP5-2;Q8NCP5	3	8.6	Not Significant	0.369174	0.0313768	8.49778	1.49842e-06	1.45016e-05	14.183	14.2374	14.2127	14.1774	13.7541	13.8709	13.8414	13.8673
ACTN4	O43707;O43707-2;O43707-3	50	79.8	Not Significant	-0.305561	0.0259734	8.49778	1.49994e-06	1.45016e-05	14.0577	14.0343	14.1008	14.0736	14.3557	14.3974	14.3311	14.4046
ABCD4	O14678	14	28.2	Not Significant	0.444324	0.0377895	8.49778	1.50663e-06	1.45461e-05	14.3787	14.311	14.4277	14.3055	13.9108	13.9425	13.9558	13.8364
AHR	P35869	2	4.1	Not Significant	-0.485351	0.0412828	8.49778	1.50781e-06	1.45461e-05	13.4797	13.5464	13.4404	13.4138	14.0441	13.8842	13.961	13.9324
STRN4	Q9NRL3-3;Q9NRL3;Q9NRL3-2	17	35.8	Not Significant	0.234045	0.019947	8.49778	1.53216e-06	1.47651e-05	14.4577	14.4702	14.4764	14.4802	14.2269	14.2635	14.2341	14.2237
SEPTIN2	Q15019;Q15019-2;Q15019-3	28	81.7	Not Significant	0.35585	0.030352	8.49778	1.54191e-06	1.48269e-05	14.604	14.6278	14.657	14.5619	14.3058	14.2548	14.2635	14.2032
ECHDC1	Q9NTX5-2;Q9NTX5;Q9NTX5-6;Q9NTX5-3;Q9NTX5-5;Q9NTX5-4	14	60.1	Not Significant	-0.242829	0.0207202	8.49778	1.54692e-06	1.4849e-05	14.3319	14.3344	14.3283	14.3032	14.5605	14.585	14.5421	14.5814
DHX57	Q6P158;Q6P158-2;Q6P158-3	43	40.3	Not Significant	0.272503	0.0232801	8.49778	1.56183e-06	1.4954e-05	14.2532	14.2804	14.2959	14.3296	14.0043	14.0057	14.0356	14.0235
DPP10	Q8N608-4;Q8N608-2;Q8N608;Q8N608-3	3	4.4	Not Significant	-0.364671	0.0311664	8.49778	1.56685e-06	1.49859e-05	13.4663	13.4164	13.5035	13.5455	13.869	13.8705	13.8287	13.8222
CSPG4	Q6UVK1	51	30	Not Significant	0.325017	0.0277882	8.49778	1.57175e-06	1.50167e-05	14.4342	14.3845	14.3957	14.3917	14.0923	14.0127	14.119	14.0821
SNX25	Q9H3E2;Q9H3E2-2	18	26.9	Not Significant	-0.413139	0.0353367	8.49778	1.57687e-06	1.50495e-05	13.5121	13.5732	13.5395	13.5934	13.9055	14.0265	13.9218	14.0169
PIP4P2	Q8N4L2	9	56.4	Not Significant	-0.218773	0.0187167	8.49778	1.57998e-06	1.5063e-05	14.069	14.0796	14.064	14.0741	14.3052	14.2905	14.2854	14.2807
ZBTB14	O43829	10	26.5	Not Significant	-0.38933	0.0333299	8.49778	1.5882e-06	1.51111e-05	14.4383	14.4941	14.4007	14.4689	14.8543	14.8698	14.7609	14.8744
CDKL5	O76039;O76039-1	2	3.4	Not Significant	0.247857	0.021219	8.49778	1.58841e-06	1.51111e-05	14.58	14.5806	14.591	14.6212	14.3528	14.3254	14.3356	14.3676
LINC00271	P0C7V0	1	3	Not Significant	0.310797	0.026615	8.49778	1.59213e-06	1.51303e-05	14.6272	14.6708	14.7247	14.6482	14.3855	14.3539	14.3363	14.3521
AMZ2	Q86W34;Q86W34-5	4	17.5	Not Significant	0.332191	0.0284972	8.49778	1.61486e-06	1.53136e-05	13.0845	13.0363	13.0883	13.08	12.7137	12.7182	12.7183	12.8102
ATXN7L3B	Q96GX2	4	44.3	Not Significant	0.29659	0.0254655	8.49778	1.62632e-06	1.53733e-05	15.0932	15.0708	15.1126	15.041	14.8036	14.7542	14.7601	14.8134
FARS2	O95363	19	41.2	Not Significant	-0.548093	0.0471448	8.49778	1.65008e-06	1.55732e-05	13.8372	13.8719	13.6975	13.7432	14.3194	14.3893	14.2505	14.383
UQCRB	P14927;P14927-2	11	75.7	Not Significant	-0.348759	0.0300011	8.49778	1.65102e-06	1.55732e-05	13.9116	13.9029	13.9343	13.9267	14.2973	14.3216	14.1948	14.257
TERF2IP	Q9NYB0	20	47.9	Not Significant	0.371261	0.0319512	8.49778	1.65708e-06	1.55979e-05	14.2826	14.4	14.2859	14.3569	13.9211	13.9681	13.9764	13.9748
PHF12	Q96QT6;Q96QT6-4;Q96QT6-5;Q96QT6-3;Q96QT6-2	11	18.1	Not Significant	-0.408634	0.0351887	8.49778	1.6651e-06	1.56568e-05	13.7052	13.7944	13.7635	13.8173	14.128	14.1656	14.2537	14.1676
RETREG2	Q8NC44	12	37.8	Not Significant	-0.519449	0.0447753	8.49778	1.67829e-06	1.57476e-05	13.9498	13.9965	13.96	14.1373	14.5976	14.5019	14.5122	14.5097
TGFB1	P01137	1	2.1	Not Significant	0.316147	0.0272818	8.49778	1.69355e-06	1.58741e-05	14.7728	14.7773	14.862	14.8086	14.5121	14.4841	14.4537	14.5064
SEPTIN11	Q9NVA2;Q9NVA2-2	11	54.1	Not Significant	-0.251551	0.0217334	8.49778	1.70986e-06	1.60101e-05	14.0525	14.0252	14.0509	14.0121	14.2575	14.2966	14.2858	14.307
TGFBRAP1	Q8WUH2	27	40.9	Not Significant	-0.360845	0.0311857	8.49778	1.71404e-06	1.60325e-05	14.5128	14.4954	14.5539	14.4538	14.8495	14.8801	14.9169	14.8128
RRM2B	Q7LG56;Q7LG56-6;Q7LG56-2;Q7LG56-3;Q7LG56-5;Q7LG56-4	13	51	Not Significant	-0.487639	0.0421543	8.49778	1.71754e-06	1.60462e-05	12.9939	13.0249	13.0048	13.1097	13.4154	13.5238	13.5697	13.575
MRPL49	Q13405	8	58.4	Not Significant	0.234105	0.0202408	8.49778	1.71988e-06	1.60462e-05	14.0258	14.0425	14.07	14.04	13.825	13.795	13.8095	13.8125
POLR3B	Q9NW08;Q9NW08-2	27	29.7	Not Significant	-0.314585	0.0272268	8.49778	1.734e-06	1.61326e-05	12.9659	13.0332	12.956	13.0471	13.3109	13.3181	13.334	13.2974
PHKA2	P46019	3	3.1	Not Significant	-0.242047	0.0209512	8.49778	1.7356e-06	1.61326e-05	14.4486	14.4038	14.4162	14.4443	14.6764	14.6797	14.6499	14.6752
ZYG11B	Q9C0D3;Q9C0D3-2	11	21.1	Not Significant	0.254603	0.0220488	8.49778	1.74242e-06	1.61791e-05	14.4899	14.4657	14.4921	14.4802	14.2453	14.1905	14.2525	14.2213
SZRD1	Q7Z422-5;Q7Z422;Q7Z422-2;Q7Z422-4;Q7Z422-3	12	78.1	Not Significant	0.37231	0.0322544	8.49778	1.74767e-06	1.62109e-05	14.9739	14.9491	15.0182	15.0272	14.5913	14.6641	14.5608	14.6628
TIGD7	Q6NT04-2;Q6NT04	1	2.5	Not Significant	-0.412979	0.0357895	8.49778	1.75231e-06	1.62371e-05	13.5148	13.4684	13.4066	13.4241	13.8651	13.9366	13.8008	13.8633
KSR1	Q8IVT5-3;Q8IVT5;Q8IVT5-4;Q8IVT5-2	3	6.6	Not Significant	0.236923	0.0205465	8.49778	1.76222e-06	1.6295e-05	14.2112	14.2353	14.1822	14.2127	13.9628	13.9732	13.9717	13.986
VIPAS39	Q9H9C1;Q9H9C1-2	17	46.9	Not Significant	-0.250826	0.021763	8.49778	1.76926e-06	1.63422e-05	13.8272	13.7926	13.7665	13.7972	14.0262	14.0496	14.0475	14.0635
RAVER2	Q9HCJ3-2;Q9HCJ3	2	4	Not Significant	-0.344341	0.0298828	8.49778	1.77204e-06	1.63422e-05	12.5459	12.4501	12.4469	12.4731	12.7839	12.8479	12.8537	12.8079
LIN9	Q5TKA1-2;Q5TKA1;Q5TKA1-3	12	30.3	Not Significant	0.270416	0.0234687	8.49778	1.77282e-06	1.63422e-05	14.3866	14.4416	14.3824	14.3774	14.129	14.1504	14.102	14.1249
SMTN	P53814-5;P53814-6;P53814;P53814-2	12	13.3	Not Significant	-0.270483	0.0234835	8.49778	1.77831e-06	1.63759e-05	14.0201	14.0257	14.0692	13.9846	14.2809	14.3007	14.3016	14.2983
RPS25	P62851	8	45.6	Not Significant	-0.391532	0.0340052	8.49778	1.78341e-06	1.64059e-05	13.7576	13.8015	13.6795	13.7741	14.1691	14.1818	14.0816	14.1463
MOSPD3	O75425-3;O75425-2;O75425-4;O75425	1	3.8	Not Significant	-0.351312	0.0305241	8.49778	1.78907e-06	1.6441e-05	14.3727	14.3876	14.3191	14.333	14.733	14.7292	14.631	14.7245
ATXN7	O15265-2;O15265-3;O15265	6	7.3	Not Significant	0.296507	0.0257711	8.49778	1.79402e-06	1.64686e-05	14.4036	14.3931	14.4118	14.3792	14.1469	14.0594	14.1237	14.0717
CCDC47	Q96A33;Q96A33-2	27	50.7	Not Significant	0.249563	0.0216936	8.49778	1.79576e-06	1.64686e-05	14.2603	14.2557	14.3011	14.3008	14.0137	14.0213	14.0406	14.0442
KIAA1191	Q96A73;Q96A73-2;Q96A73-3	18	73.4	Not Significant	-0.475067	0.041305	8.49778	1.79898e-06	1.64811e-05	12.9426	13.0119	12.8563	12.881	13.3555	13.4747	13.3617	13.4002
DNAJC17	Q9NVM6	13	42.8	Not Significant	-0.273662	0.0238152	8.49778	1.81209e-06	1.65671e-05	13.1786	13.1855	13.1652	13.228	13.4469	13.4609	13.4444	13.4996
C2orf72	A6NCS6	3	12.9	Not Significant	0.257382	0.0224067	8.49778	1.81742e-06	1.65819e-05	14.4369	14.4488	14.4863	14.4699	14.2257	14.172	14.2141	14.2006
PARP2	Q9UGN5;Q9UGN5-2	17	30.5	Not Significant	-0.277945	0.0242279	8.49778	1.83624e-06	1.67023e-05	13.7502	13.7305	13.7093	13.7203	14.0097	14.0303	13.9555	14.0266
KANSL3	Q9P2N6-3;Q9P2N6-4;Q9P2N6;Q9P2N6-5;Q9P2N6-6;Q9P2N6-2;Q9P2N6-8;Q9P2N6-7	19	39.9	Not Significant	0.361928	0.0315716	8.49778	1.84705e-06	1.67664e-05	14.5961	14.6224	14.7008	14.5603	14.2745	14.2369	14.2545	14.266
PEF1	Q9UBV8	4	15.5	Not Significant	-0.352789	0.0307786	8.49778	1.84907e-06	1.67677e-05	13.8305	13.7722	13.7541	13.7472	14.1099	14.1614	14.073	14.1711
COL18A1	P39060-2;P39060-1;P39060	2	1.3	Not Significant	-0.519958	0.045376	8.49778	1.85335e-06	1.67894e-05	13.8501	13.8637	13.7229	13.7619	14.2553	14.3508	14.2658	14.4065
PPP2R3A	Q06190;Q06190-2;Q06190-3	10	11.4	Not Significant	-0.229893	0.0200804	8.49778	1.86674e-06	1.68935e-05	13.8378	13.831	13.8401	13.838	14.0839	14.0465	14.0856	14.0505
ATF4	P18848	1	4.3	Not Significant	0.424166	0.0370584	8.49778	1.87028e-06	1.69084e-05	14.4029	14.4481	14.5195	14.4584	14.0823	13.9938	13.9693	14.0869
CALU	O43852-2;O43852-4;O43852-8;O43852-7	4	73.3	Not Significant	0.578212	0.0505361	8.49778	1.87599e-06	1.69248e-05	14.5226	14.5302	14.4866	14.619	14.0647	13.8499	14.017	13.9139
POLR3D	P05423	13	36.7	Not Significant	0.237867	0.0207941	8.49778	1.87916e-06	1.69248e-05	14.3199	14.331	14.318	14.3073	14.1134	14.0787	14.0592	14.0736
TCF7	P36402-8;P36402-12;P36402-4;P36402-7;P36402-11;P36402-3	1	9	Not Significant	-0.381555	0.0333563	8.49778	1.87969e-06	1.69248e-05	13.6609	13.6756	13.6499	13.6921	14.0017	14.1013	13.9898	14.1119
FAM111A	Q96PZ2	5	9.2	Not Significant	-0.238521	0.0208716	8.49778	1.89394e-06	1.70359e-05	13.9399	13.9688	13.9534	13.9535	14.1822	14.2049	14.1664	14.2161
ANKMY1	Q9P2S6	1	2.1	Not Significant	0.259602	0.0227276	8.49778	1.90151e-06	1.70868e-05	14.5767	14.5839	14.6046	14.5566	14.3485	14.297	14.3387	14.2992
ARMT1	Q9H993	18	45.6	Not Significant	0.389701	0.0341277	8.49778	1.90608e-06	1.71106e-05	14.1468	14.1781	14.2868	14.2109	13.8591	13.7952	13.8263	13.7831
ZBTB8OS	Q8IWT0;Q8IWT0-2	2	15	Not Significant	-0.299187	0.0262051	8.49778	1.90843e-06	1.71144e-05	14.479	14.5416	14.5101	14.4368	14.7984	14.7949	14.78	14.7909
COX7C	P15954	4	57.1	Not Significant	0.313358	0.0274903	8.49778	1.93316e-06	1.73128e-05	14.2156	14.2158	14.247	14.1612	13.9377	13.8783	13.9103	13.86
SLC9A3R1	O14745;O14745-2	22	70.4	Not Significant	0.285124	0.0250155	8.49778	1.93443e-06	1.73128e-05	14.6871	14.6776	14.7057	14.6314	14.3583	14.423	14.3957	14.3845
TRAPPC14	Q8WVR3;Q8WVR3-2;Q8WVR3-3	9	18.3	Not Significant	0.319889	0.028072	8.49778	1.93803e-06	1.73276e-05	14.2691	14.2344	14.288	14.3429	13.9541	13.9701	13.937	13.9937
WARS1	P23381;P23381-2	35	79.6	Not Significant	-0.361946	0.0317687	8.49778	1.94092e-06	1.73361e-05	14.2992	14.2903	14.2019	14.2559	14.6692	14.6493	14.571	14.6056
SHARPIN	Q9H0F6;Q9H0F6-2	13	38.5	Not Significant	0.279309	0.0245267	8.49778	1.94811e-06	1.73828e-05	14.1145	14.1078	14.1126	14.1491	13.8189	13.8883	13.8112	13.8484
DOCK6	Q96HP0	30	19.8	Not Significant	0.422468	0.0371162	8.49778	1.95581e-06	1.74182e-05	14.2113	14.1984	14.2867	14.2282	13.7558	13.8343	13.7533	13.8914
KYNU	Q16719;Q16719-2	2	4.5	Not Significant	0.39115	0.0343651	8.49778	1.95598e-06	1.74182e-05	15.1828	15.1386	15.1133	15.1086	14.8103	14.6897	14.7826	14.6961
PPCS	Q9HAB8;Q9HAB8-2	14	38.6	Not Significant	-0.490031	0.0430592	8.49778	1.95846e-06	1.74228e-05	12.8156	12.7273	12.7184	12.8698	13.2967	13.2478	13.2064	13.3403
RAB20	Q9NX57	7	39.7	Not Significant	-0.402654	0.0353884	8.49778	1.96158e-06	1.74333e-05	14.168	14.1871	14.1344	14.1955	14.5135	14.6226	14.5185	14.641
PDS5A	Q29RF7;Q29RF7-3	71	60.7	Not Significant	-0.389174	0.0342234	8.49778	1.97065e-06	1.74964e-05	14.2048	14.1672	14.1167	14.1219	14.5418	14.5682	14.4646	14.5928
DR1	Q01658	7	43.8	Not Significant	0.421778	0.0371033	8.49778	1.97612e-06	1.75146e-05	13.2435	13.2347	13.1791	13.3291	12.7737	12.8516	12.7997	12.8742
PAGR1	Q9BTK6	6	42.5	Not Significant	0.262051	0.0230531	8.49778	1.97663e-06	1.75146e-05	14.2017	14.1693	14.1905	14.1559	13.9557	13.8902	13.9104	13.9129
CDK9	P50750-2;P50750;REV__Q9Y644	19	46.4	Not Significant	0.300427	0.0264331	8.49778	1.97904e-06	1.75185e-05	14.0829	14.0494	14.0627	14.0113	13.7062	13.7644	13.7889	13.7451
SREBF2	Q12772;Q12772-2	3	4.4	Not Significant	-0.398217	0.0350429	8.49778	1.98168e-06	1.75245e-05	13.0115	13.0695	12.9991	13.0399	13.3923	13.4225	13.3775	13.5206
ARMC10	Q8N2F6-3;Q8N2F6	3	76.4	Not Significant	0.349646	0.030784	8.49778	1.98959e-06	1.75595e-05	14.5599	14.6163	14.6144	14.6231	14.3026	14.2096	14.2945	14.2084
TMEM50A	O95807	3	17.2	Not Significant	-0.389818	0.034321	8.49778	1.98965e-06	1.75595e-05	14.2507	14.3202	14.2237	14.2647	14.5809	14.6674	14.7177	14.6525
CLSTN1	O94985-2;O94985	3	3.4	Not Significant	0.214926	0.0189251	8.49778	1.99155e-06	1.75595e-05	14.0883	14.0865	14.0751	14.076	13.8737	13.8482	13.8696	13.8748
CENPI	Q92674;Q92674-2	7	9.8	Not Significant	0.349544	0.0308141	8.49778	2.00994e-06	1.77042e-05	14.6115	14.6581	14.6989	14.6457	14.3003	14.2392	14.3481	14.3284
ARFIP2	P53365;P53365-3;P53365-2	9	27.6	Not Significant	0.446067	0.0393569	8.49778	2.02387e-06	1.78092e-05	14.7544	14.6597	14.7514	14.8498	14.32	14.3407	14.3011	14.2692
NDUFAF7	Q7L592;Q7L592-2	18	50.3	Not Significant	-0.366903	0.0323811	8.49778	2.02831e-06	1.78307e-05	14.0806	14.112	14.0379	14.1023	14.4515	14.5096	14.3767	14.4627
CLTC	Q00610-2;Q00610	97	74.4	Not Significant	0.473329	0.0417913	8.49778	2.03515e-06	1.78733e-05	14.3327	14.4266	14.2563	14.2588	13.8703	13.8618	13.7849	13.864
SDR39U1	Q9NRG7;Q9NRG7-3	8	33.1	Not Significant	-0.26302	0.0232572	8.49778	2.05958e-06	1.80522e-05	14.3881	14.3612	14.4418	14.3938	14.6529	14.6575	14.6748	14.6518
ALDH5A1	P51649;P51649-2	22	57	Not Significant	0.261377	0.0231215	8.49778	2.06645e-06	1.80837e-05	14.0575	14.0894	14.035	14.0486	13.7581	13.8051	13.8148	13.8071
ARFGAP3	Q9NP61;Q9NP61-2	22	47.5	Not Significant	-0.452101	0.0399949	8.49778	2.06723e-06	1.80837e-05	13.5924	13.525	13.4575	13.4775	14.0032	13.9323	13.8979	14.0274
POGLUT3	Q7Z4H8;Q7Z4H8-2;Q7Z4H8-3	24	57.8	Not Significant	0.298723	0.0264476	8.49778	2.0806e-06	1.81828e-05	14.4509	14.4303	14.4017	14.3585	14.1168	14.141	14.1018	14.087
LIG1	P18858-3	1	56.8	Not Significant	-0.373896	0.03316	8.49778	2.1094e-06	1.84164e-05	13.4721	13.3651	13.4349	13.4812	13.8141	13.8177	13.7596	13.8574
MCM7	P33993;P33993-3;P33993-2	49	75.2	Not Significant	0.301532	0.0267586	8.49778	2.11981e-06	1.84892e-05	14.521	14.5536	14.4607	14.5166	14.1708	14.225	14.229	14.221
STXBP4	Q6ZWJ1;Q6ZWJ1-2	9	16.5	Not Significant	-0.306376	0.0272075	8.49778	2.13171e-06	1.85735e-05	13.6636	13.5655	13.6392	13.6042	13.9064	13.9064	13.955	13.9301
PDE4B	Q07343-3;Q07343;Q07343-4;Q07343-2	1	4.2	Not Significant	0.315962	0.028062	8.49778	2.13364e-06	1.85735e-05	13.79	13.7886	13.7616	13.8733	13.474	13.4714	13.5037	13.5006
MAGI1	Q96QZ7-7;Q96QZ7-6;Q96QZ7-2;Q96QZ7;Q96QZ7-4;Q96QZ7-3;Q96QZ7-5	5	3.3	Not Significant	0.470514	0.0418226	8.49778	2.14773e-06	1.86779e-05	13.628	13.5539	13.6001	13.7281	13.0978	13.1838	13.1332	13.2133
HSF2	Q03933-2;Q03933	3	9.1	Not Significant	0.267082	0.0237693	8.49778	2.16898e-06	1.88443e-05	14.3588	14.3427	14.4185	14.3653	14.1031	14.0812	14.1216	14.1111
RPTOR	Q8N122;Q8N122-3;Q8N122-2	41	39.4	Not Significant	0.363101	0.0323275	8.49778	2.1759e-06	1.88861e-05	13.8477	13.8895	13.8234	13.9071	13.5006	13.4396	13.5648	13.5103
MCPH1	Q8NEM0;Q8NEM0-2;Q8NEM0-3	3	3.8	Not Significant	-0.391318	0.0348445	8.49778	2.17828e-06	1.88883e-05	14.1377	14.0449	13.981	14.0426	14.448	14.4818	14.4283	14.4134
TNFSF9	P41273	1	3.9	Not Significant	0.430028	0.0383031	8.49778	2.18363e-06	1.89163e-05	14.4911	14.6011	14.6647	14.5503	14.1868	14.1282	14.1572	14.1147
BCLAF1	Q9NYF8;Q9NYF8-2;Q9NYF8-4	2	54.5	Not Significant	-0.286267	0.0255224	8.49778	2.20032e-06	1.90423e-05	13.864	13.8796	13.8894	13.8756	14.1215	14.1363	14.1843	14.2116
REV1	Q9UBZ9-2;Q9UBZ9	3	2.2	Not Significant	0.232492	0.020732	8.49778	2.20369e-06	1.9053e-05	13.6153	13.6521	13.6281	13.621	13.4219	13.3859	13.38	13.3987
ATP2B4	P23634-6;P23634;P23634-7;P23634-8;P23634-4;P23634-2;P23634-5;P23634-3	30	41.2	Not Significant	0.382355	0.0341197	8.49778	2.21613e-06	1.9119e-05	14.1579	14.1076	14.1171	14.0434	13.6541	13.7558	13.7219	13.7647
NSUN2	Q08J23;Q08J23-2;Q08J23-3	50	78.4	Not Significant	0.295307	0.0263556	8.49778	2.21864e-06	1.9119e-05	14.4933	14.4979	14.5043	14.4595	14.2244	14.1345	14.1952	14.2197
NIT1	Q86X76-2;Q86X76-4;Q86X76;Q86X76-3;Q86X76-5	11	54	Not Significant	0.348596	0.0311138	8.49778	2.2199e-06	1.9119e-05	14.1486	14.1713	14.0822	14.1693	13.7979	13.8488	13.742	13.7883
ALG9	Q9H6U8;Q9H6U8-3;Q9H6U8-2;Q9H6U8-4	15	26.4	Not Significant	-0.343656	0.0306839	8.49778	2.22626e-06	1.91444e-05	13.8289	13.8329	13.7586	13.7181	14.1074	14.1342	14.1193	14.1523
DAP	P51397	7	70.6	Not Significant	0.223272	0.0199362	8.49778	2.22714e-06	1.91444e-05	14.4129	14.4413	14.4426	14.4312	14.1997	14.2252	14.1922	14.2178
GTPBP2	Q9BX10-4;Q9BX10;Q9BX10-2;Q9BX10-3	9	18.7	Not Significant	0.233026	0.0208373	8.49778	2.25319e-06	1.93124e-05	14.408	14.439	14.4593	14.4527	14.2207	14.2026	14.1954	14.2082
KCNK2	O95069-2;O95069-3;O95069	3	7.3	Not Significant	0.35466	0.0317247	8.49778	2.25933e-06	1.93383e-05	14.3138	14.3328	14.4203	14.2874	14.0035	14.0029	13.9745	13.9548
XRCC1	P18887	29	49.9	Not Significant	-0.396247	0.0354471	8.49778	2.26055e-06	1.93383e-05	14.2631	14.2657	14.1966	14.2761	14.5739	14.6975	14.614	14.7011
MID1	O15344;O15344-2	26	50.4	Not Significant	-0.269503	0.0241176	8.49778	2.26704e-06	1.93753e-05	14.3247	14.3074	14.2783	14.2843	14.5297	14.5974	14.5548	14.5909
KIAA1958	Q8N8K9;Q8N8K9-3;Q8N8K9-2	3	5.2	Not Significant	0.259642	0.0232391	8.49778	2.27014e-06	1.93831e-05	14.178	14.2028	14.1774	14.2434	13.9315	13.9344	13.9654	13.9318
GEN1	Q17RS7	4	4.7	Not Significant	-0.241222	0.0216001	8.49778	2.2783e-06	1.939e-05	14.1177	14.0936	14.0872	14.0754	14.3121	14.3192	14.3567	14.3507
MED15	Q96RN5-3;Q96RN5-2;Q96RN5	19	37.5	Not Significant	0.475739	0.0426008	8.49778	2.27871e-06	1.939e-05	14.3923	14.3818	14.4505	14.4863	13.9395	14.0632	13.8845	13.9209
PGAP6	Q9HCN3	7	13.2	Not Significant	0.415473	0.0372048	8.49778	2.27906e-06	1.939e-05	14.5225	14.4984	14.4756	14.4541	14.0962	13.9725	14.1421	14.078
ZRSR2P1	Q15695	2	16.1	Not Significant	0.277171	0.024821	8.49778	2.27964e-06	1.939e-05	14.6132	14.6115	14.6401	14.5474	14.3166	14.317	14.337	14.333
C6orf141	Q5SZD1	1	5.7	Not Significant	-0.406322	0.036394	8.49778	2.28337e-06	1.94032e-05	14.1532	14.0979	14.0901	14.2145	14.5569	14.5858	14.475	14.5634
MED19	A0JLT2;A0JLT2-2	7	51.2	Not Significant	0.390245	0.0349684	8.49778	2.29088e-06	1.94485e-05	15.3071	15.2907	15.4426	15.3339	14.9734	14.9501	14.9639	14.9258
SLC12A9	Q9BXP2;Q9BXP2-2;Q9BXP2-3;Q9BXP2-4	23	32.7	Not Significant	0.512942	0.0460227	8.49778	2.31493e-06	1.96339e-05	13.0234	12.9383	12.9834	13.1367	12.4616	12.4686	12.5786	12.5212
SLC25A12	O75746;O75746-2	33	70.1	Not Significant	0.344241	0.030923	8.49778	2.337e-06	1.97835e-05	14.9167	14.9193	15.014	14.9358	14.6531	14.5842	14.6084	14.5632
ARPC1B	O15143	19	63.4	Not Significant	0.532242	0.0478448	8.49778	2.35024e-06	1.98767e-05	13.6507	13.6285	13.6061	13.6935	12.9706	13.1898	13.1217	13.1677
GTPBP10	A4D1E9;A4D1E9-2;A4D1E9-3	25	65.4	Not Significant	-0.325121	0.0292366	8.49778	2.35702e-06	1.99151e-05	13.855	13.9276	13.8258	13.8992	14.2001	14.2281	14.1591	14.2208
DDX56	Q9NY93;Q9NY93-2	30	66.9	Not Significant	0.24164	0.0217392	8.49778	2.36536e-06	1.99667e-05	14.2129	14.215	14.2591	14.2403	13.9664	13.9841	14.0096	14.0006
DNAH7	Q8WXX0;Q8WXX0-4;Q8WXX0-2	2	0.4	Not Significant	-0.391226	0.0352474	8.49778	2.39281e-06	2.01412e-05	12.8635	12.8213	12.764	12.8495	13.1575	13.2103	13.201	13.2943
EIF2AK2	P19525;P19525-2	24	45.6	Not Significant	0.306182	0.0276061	8.49778	2.40719e-06	2.02431e-05	13.8054	13.7969	13.753	13.8443	13.4521	13.485	13.5284	13.5094
FAR2	Q96K12;Q96K12-2	4	6.8	Not Significant	-0.444645	0.0401113	8.49778	2.41737e-06	2.02936e-05	13.175	13.2313	13.111	13.1351	13.6076	13.6594	13.5128	13.6512
ELK4	P28324-2;P28324	1	3	Not Significant	-0.473444	0.0427101	8.49778	2.41774e-06	2.02936e-05	14.388	14.4494	14.2969	14.352	14.839	14.904	14.754	14.8829
PARP1	P09874	80	65.2	Not Significant	0.243013	0.0219659	8.49778	2.4562e-06	2.05776e-05	14.4622	14.4996	14.4921	14.5144	14.2761	14.2531	14.2289	14.2382
RTEL1	Q9NZ71-9;Q9NZ71-8;Q9NZ71-4;Q9NZ71;Q9NZ71-7;Q9NZ71-6;Q9NZ71-2;Q9NZ71-5	4	4.4	Not Significant	0.50709	0.045872	8.49778	2.47179e-06	2.06694e-05	13.6513	13.5794	13.5935	13.5938	12.9618	13.1109	13.134	13.183
OXSM	Q9NWU1;Q9NWU1-2	18	70.2	Not Significant	-0.519411	0.0469989	8.49778	2.47696e-06	2.06738e-05	13.067	12.8859	12.8724	13.0452	13.4819	13.4789	13.4825	13.5048
SBF1	O95248;O95248-5;O95248-4	31	23.1	Not Significant	0.381479	0.0345364	8.49778	2.48744e-06	2.07265e-05	14.6253	14.6543	14.7457	14.6286	14.3384	14.238	14.2819	14.2698
SYNC	Q9H7C4-2;Q9H7C4	1	5.9	Not Significant	0.369116	0.0334179	8.49778	2.48793e-06	2.07265e-05	14.5925	14.6286	14.7142	14.6527	14.3297	14.2376	14.247	14.2974
BNIP2	Q12982-2;Q12982	11	21.3	Not Significant	0.359948	0.0326073	8.49778	2.49981e-06	2.08061e-05	15.0248	14.99	15.0885	15.1152	14.7391	14.6853	14.6733	14.681
AHCYL1	O43865;O43865-2	13	55.7	Not Significant	-0.478514	0.0433589	8.49778	2.5048e-06	2.08281e-05	14.3047	14.352	14.2342	14.3262	14.7943	14.8465	14.6685	14.822
STRN	O43815;O43815-2	30	55	Not Significant	0.333542	0.0302299	8.49778	2.50958e-06	2.08485e-05	13.7603	13.7007	13.6951	13.7922	13.3981	13.3733	13.3913	13.4514
PPP2R5E	Q16537;Q16537-2;Q16537-3	16	39.4	Not Significant	0.584653	0.0530147	8.49778	2.51935e-06	2.09101e-05	14.8083	14.7379	14.6585	14.6601	14.2691	14.1161	14.0809	14.0599
WDR91	A4D1P6;A4D1P6-2;A4D1P6-3	39	64.1	Not Significant	-0.419223	0.0380199	8.49778	2.52249e-06	2.09168e-05	13.7846	13.7421	13.6542	13.8117	14.1278	14.1737	14.1472	14.2207
CDC14B	O60729-2;O60729-5;O60729-3;O60729-4;O60729	1	8.3	Not Significant	0.311317	0.0282464	8.49778	2.53159e-06	2.09727e-05	14.8612	14.8985	14.9386	14.9465	14.636	14.5586	14.6164	14.5886
MTERF3	Q96E29-3;Q96E29-2;Q96E29	11	30.4	Not Significant	-0.500603	0.0454496	8.49778	2.54447e-06	2.10598e-05	13.3577	13.282	13.2959	13.4722	13.8101	13.9017	13.887	13.8115
UBE2B	P63146	2	32.9	Not Significant	-0.268533	0.0243875	8.49778	2.55072e-06	2.10896e-05	13.6184	13.5943	13.5793	13.6235	13.8418	13.8972	13.8456	13.9051
RAB2A	P61019;P61019-2	6	78.3	Not Significant	-0.437452	0.039737	8.49778	2.55517e-06	2.10896e-05	13.6535	13.694	13.5685	13.6959	14.0684	14.1437	14.0161	14.1334
GEMIN7	Q9H840	2	45.8	Not Significant	-0.578264	0.0525514	8.49778	2.56428e-06	2.11452e-05	13.4076	13.4694	13.2116	13.3778	13.9107	13.9942	13.9115	13.963
ERCC4	Q92889;Q92889-2	16	20.1	Not Significant	-0.290982	0.0264552	8.49778	2.57309e-06	2.11983e-05	13.3083	13.295	13.2423	13.287	13.5755	13.5836	13.525	13.6123
UBAP1	Q9NZ09-2;Q9NZ09;Q9NZ09-3;Q9NZ09-4	4	12.9	Not Significant	0.317571	0.0288773	8.49778	2.57643e-06	2.12061e-05	14.1412	14.2336	14.196	14.2613	13.8819	13.8856	13.8831	13.9114
RAB14	P61106	20	86.5	Not Significant	-0.220542	0.0200661	8.49778	2.58863e-06	2.12869e-05	13.8038	13.7936	13.8072	13.7866	14.0238	13.994	14.0398	14.0158
TEFM	Q96QE5;Q96QE5-4	11	36.7	Not Significant	0.283894	0.0258395	8.49778	2.59605e-06	2.13283e-05	14.3362	14.2655	14.3521	14.3463	14.0305	14.0637	14.0479	14.0225
COPS8	Q99627;Q99627-2	8	69.4	Not Significant	0.342747	0.0312027	8.49778	2.6004e-06	2.13443e-05	14.2045	14.1975	14.1394	14.1879	13.826	13.9147	13.7895	13.8281
SPATA20	Q8TB22-2;Q8TB22;Q8TB22-3;Q8TB22-4	39	58	Not Significant	0.285808	0.0260444	8.49778	2.62066e-06	2.14908e-05	14.4702	14.4722	14.4599	14.4685	14.2408	14.1352	14.1866	14.1651
AIMP1	Q12904;Q12904-2	22	78.8	Not Significant	0.311673	0.0284144	8.49778	2.63029e-06	2.15307e-05	13.8795	13.9281	13.8579	13.9083	13.5486	13.6402	13.5529	13.5853
NDUFA12	Q9UI09;Q9UI09-2	12	77.9	Not Significant	0.272105	0.0248072	8.49778	2.63035e-06	2.15307e-05	13.5894	13.6476	13.6611	13.6642	13.3497	13.3734	13.3547	13.3961
HSD17B11	Q8NBQ5	17	64	Not Significant	0.262555	0.0239438	8.49778	2.63678e-06	2.15635e-05	13.6037	13.5414	13.5866	13.5864	13.2981	13.3042	13.3093	13.3563
RPL35	P42766	7	32.5	Not Significant	-0.230196	0.021058	8.49778	2.70286e-06	2.20635e-05	13.6667	13.6571	13.651	13.646	13.9077	13.8611	13.9054	13.8673
MIEF1	Q9NQG6-2	1	48	Not Significant	0.279032	0.0255299	8.49778	2.7067e-06	2.20746e-05	14.2712	14.2223	14.2826	14.2415	13.987	13.9359	14.0142	13.9644
TMOD3	Q9NYL9	15	55.1	Not Significant	0.339426	0.0310686	8.49778	2.71574e-06	2.2128e-05	14.6577	14.7395	14.7848	14.732	14.4265	14.3677	14.3986	14.3634
SKP1	P63208;P63208-2	15	76.7	Not Significant	-0.358452	0.0328258	8.49778	2.72604e-06	2.21917e-05	14.489	14.5046	14.4546	14.4849	14.8658	14.8804	14.7492	14.8714
CCT6A	P40227;P40227-2	27	81.7	Not Significant	0.275229	0.0252106	8.49778	2.73137e-06	2.22148e-05	13.9197	13.8994	13.9368	13.9272	13.6132	13.6391	13.7019	13.6281
RPL22L1	Q6P5R6	4	47.5	Not Significant	0.323611	0.0296729	8.49778	2.75394e-06	2.23444e-05	13.6708	13.693	13.6006	13.597	13.2775	13.3332	13.3396	13.3167
LRRC59	Q96AG4	23	61.9	Not Significant	0.218734	0.020076	8.49778	2.77542e-06	2.2491e-05	14.476	14.4703	14.4868	14.4951	14.2872	14.2495	14.2486	14.2681
ARHGEF7	Q14155-1;Q14155-5;Q14155-6;Q14155-2;Q14155-3;Q14155	35	62.4	Not Significant	-0.26941	0.0247324	8.49778	2.78016e-06	2.24968e-05	14.3493	14.3051	14.281	14.3053	14.6223	14.5683	14.5676	14.5601
VAPB	O95292;O95292-2	15	57.6	Not Significant	-0.419261	0.0384911	8.49778	2.78135e-06	2.24968e-05	13.8258	13.8437	13.7993	13.7052	14.2875	14.1986	14.1642	14.2006
CAST	P20810-5;P20810-10;P20810-6;P20810-9;P20810-7;P20810-3	9	73.4	Not Significant	-0.295091	0.0270943	8.49778	2.78371e-06	2.24968e-05	13.6069	13.6615	13.599	13.5847	13.9502	13.9221	13.8858	13.8742
INTS12	Q96CB8	19	56.3	Not Significant	0.366845	0.0337135	8.49778	2.80425e-06	2.26423e-05	14.3415	14.2062	14.2592	14.3069	13.8824	13.9331	13.9479	13.883
CEBPZOS	A8MTT3	3	32.5	Not Significant	0.271585	0.024968	8.49778	2.8123e-06	2.26867e-05	14.4636	14.4952	14.438	14.486	14.2117	14.1722	14.2392	14.1734
NHSL1	Q5SYE7-2	3	32	Not Significant	0.309445	0.0284533	8.49778	2.81593e-06	2.26955e-05	14.3961	14.3319	14.4237	14.3338	14.0861	14.0626	14.0265	14.0726
ITIH4	CON__Q3T052;Q14624-4;Q14624-3;Q14624-2;Q14624	3	3.5	Not Significant	-0.295839	0.0272052	8.49778	2.81848e-06	2.26955e-05	13.8307	13.8185	13.8883	13.9041	14.1434	14.1297	14.1678	14.184
FKBP15	Q5T1M5;Q5T1M5-3	2	49.2	Not Significant	0.350934	0.0322777	8.49778	2.82261e-06	2.27082e-05	14.8278	14.8457	14.9414	14.9029	14.5511	14.4912	14.5677	14.5042
KXD1	Q9BQD3	4	26.1	Not Significant	0.441143	0.0405978	8.49778	2.83542e-06	2.27907e-05	14.4469	14.4831	14.3219	14.4514	13.9429	13.9492	14.0494	13.9973
TRMT2A	Q8IZ69;Q8IZ69-2	25	53.4	Not Significant	0.384958	0.0354395	8.49778	2.84329e-06	2.28334e-05	14.5197	14.5631	14.5647	14.516	14.1672	14.0572	14.1953	14.204
BOC	Q9BWV1-2;Q9BWV1;Q9BWV1-3	1	1	Not Significant	0.34084	0.0313979	8.49778	2.85773e-06	2.29287e-05	14.3849	14.4308	14.4366	14.3349	14.0626	14.0052	14.0999	14.0561
ANTKMT	Q9BQD7	2	8.5	Not Significant	-0.355787	0.032779	8.49778	2.86067e-06	2.29317e-05	14.0423	14.0295	14.0101	13.9602	14.4053	14.2921	14.4086	14.3593
EPHX2	P34913;P34913-3;P34913-2	5	14.2	Not Significant	0.274789	0.0253258	8.49778	2.86896e-06	2.29775e-05	14.8194	14.8	14.8007	14.7888	14.5874	14.5006	14.5169	14.5048
STRBP	Q96SI9;Q96SI9-2	27	46.9	Not Significant	0.300244	0.0276797	8.49778	2.87553e-06	2.30094e-05	14.2647	14.2846	14.2995	14.2037	13.9889	13.9318	13.9487	13.9821
JARID2	Q92833;Q92833-2;Q92833-3	17	14.8	Not Significant	0.423052	0.0390248	8.49778	2.88923e-06	2.30983e-05	14.5942	14.5082	14.4664	14.6005	14.0667	14.1558	14.0875	14.1671
BIRC2	Q13490-2;Q13490	7	14.2	Not Significant	0.347345	0.0321049	8.49778	2.93542e-06	2.34046e-05	13.7155	13.66	13.7304	13.7828	13.3746	13.4002	13.4036	13.3209
CLDN12	P56749	2	7	Not Significant	0.323887	0.0299504	8.49778	2.94615e-06	2.34691e-05	13.7434	13.69	13.6968	13.7863	13.361	13.4081	13.447	13.4049
DDX51	Q8N8A6	37	66.2	Not Significant	0.217859	0.0201591	8.49778	2.96175e-06	2.35388e-05	14.9309	14.9625	14.9398	14.9319	14.7382	14.7013	14.7317	14.7224
METTL26	Q96S19;Q96S19-4;Q96S19-6;Q96S19-3;Q96S19-5;Q96S19-2	6	34.8	Not Significant	0.27015	0.0250001	8.49778	2.96399e-06	2.35388e-05	14.4264	14.4535	14.4677	14.4476	14.1634	14.2005	14.1334	14.2173
EXOC4	Q96A65;Q96A65-2	46	53.7	Not Significant	-0.203645	0.0188475	8.49778	2.96621e-06	2.35388e-05	14.6077	14.6065	14.5978	14.5943	14.817	14.814	14.7943	14.7957
JUP	P14923	16	29.8	Not Significant	-0.482155	0.0446246	8.49778	2.96673e-06	2.35388e-05	13.4742	13.5694	13.4654	13.5682	13.8877	14.0157	14.0659	14.0364
KRBA1	A5PL33-2;A5PL33-3;A5PL33	5	7.3	Not Significant	0.22684	0.0209958	8.49778	2.9681e-06	2.35388e-05	14.1669	14.1643	14.1906	14.1589	13.9497	13.923	13.9711	13.9295
UBTF	P17480	3	55.9	Not Significant	-0.255887	0.023692	8.49778	2.97582e-06	2.35581e-05	14.4784	14.5359	14.4604	14.4998	14.7731	14.7511	14.7409	14.7331
MTX3	Q5HYI7;Q5HYI7-5;Q5HYI7-4;Q5HYI7-2	14	44.9	Not Significant	0.308021	0.0285382	8.49778	2.9918e-06	2.36637e-05	14.4385	14.4896	14.5336	14.4913	14.2336	14.1649	14.1636	14.1589
TOR3A	Q9H497;Q9H497-2;Q9H497-3	12	35	Not Significant	-0.302622	0.0280545	8.49778	3.00592e-06	2.37542e-05	13.174	13.1412	13.1536	13.0979	13.4088	13.4539	13.4179	13.4966
MAP4K4	O95819-6	2	38.8	Not Significant	-0.312083	0.028936	8.49778	3.00953e-06	2.37617e-05	13.8597	13.8449	13.7749	13.8932	14.1399	14.1417	14.1545	14.1851
NPM3	O75607	10	71.3	Not Significant	-0.249798	0.0231731	8.49778	3.0221e-06	2.38398e-05	13.3589	13.3846	13.3203	13.3673	13.6207	13.6277	13.5787	13.6032
P2RX7	Q99572;Q99572-8;Q99572-4;Q99572-6;Q99572-2;Q99572-5;Q99572-7;Q99572-3	28	44.7	Not Significant	-0.391528	0.0363277	8.49778	3.02661e-06	2.38543e-05	14.1367	14.1177	14.0849	14.1294	14.539	14.5652	14.4041	14.5265
TRUB1	Q8WWH5	14	50.7	Not Significant	-0.379691	0.0352566	8.49778	3.04521e-06	2.39797e-05	14.0846	14.064	14.0297	13.9502	14.3861	14.4685	14.3762	14.4165
RPS12	P25398	11	82.6	Not Significant	0.340185	0.0316075	8.49778	3.06011e-06	2.40621e-05	14.8291	14.817	14.8784	14.7913	14.563	14.4687	14.4541	14.4692
RHOF	Q9HBH0;Q9HBH0-2	4	21.3	Not Significant	-0.382619	0.0355542	8.49778	3.06286e-06	2.40621e-05	13.8235	13.775	13.7984	13.7926	14.1648	14.2201	14.088	14.2471
PGM5	Q15124;Q15124-2	3	7.1	Not Significant	0.258108	0.0239873	8.49778	3.066e-06	2.40621e-05	14.1628	14.1582	14.1827	14.1095	13.8844	13.8746	13.8974	13.9245
TBX1	O43435-3;O43435-2;O43435	2	8.9	Not Significant	0.294594	0.027383	8.49778	3.07026e-06	2.40706e-05	14.446	14.496	14.4291	14.4049	14.1788	14.1237	14.1728	14.1223
DDX17	Q92841;Q92841-1;Q92841-3;Q92841-2	46	63.9	Not Significant	-0.580089	0.0539418	8.49778	3.08011e-06	2.41194e-05	13.4028	13.4812	13.2225	13.3526	13.9069	13.9896	13.891	13.9921
BRF2	Q9HAW0-2;Q9HAW0	3	9.3	Not Significant	0.271486	0.025247	8.49778	3.08189e-06	2.41194e-05	13.8488	13.8583	13.8561	13.9311	13.5929	13.6259	13.6031	13.5866
LNPK	Q9C0E8-2;Q9C0E8;Q9C0E8-4;Q9C0E8-3	23	62.4	Not Significant	0.339558	0.0315851	8.49778	3.08789e-06	2.41452e-05	15.0767	15.0703	14.9927	14.9759	14.7266	14.685	14.6994	14.6464
PPP1R16A	Q96I34	12	34.7	Not Significant	0.2857	0.0265824	8.49778	3.09446e-06	2.4175e-05	14.3541	14.3818	14.283	14.3619	14.0747	14.0571	14.0352	14.0711
SLC27A4	Q6P1M0;Q6P1M0-2	29	59.1	Not Significant	0.292479	0.027216	8.49778	3.09713e-06	2.4175e-05	13.3838	13.3688	13.3734	13.3591	13.0728	13.0486	13.046	13.1478
DSTYK	Q6XUX3;Q6XUX3-2;Q6XUX3-3;Q6XUX3-4	26	29.8	Not Significant	-0.275102	0.0256123	8.49778	3.10992e-06	2.42523e-05	13.9373	13.8898	13.9452	13.9261	14.1661	14.2506	14.1913	14.1908
PCYOX1	Q9UHG3;Q9UHG3-2	22	62.8	Not Significant	0.336871	0.0313663	8.49778	3.11248e-06	2.42523e-05	14.316	14.3067	14.2995	14.3328	13.9189	13.9832	13.9485	14.057
EDEM2	Q9BV94-2;Q9BV94	5	12.2	Not Significant	0.36055	0.0335937	8.49778	3.12924e-06	2.43616e-05	14.6904	14.621	14.6714	14.6521	14.3707	14.2254	14.2824	14.3143
PPP1R37	O75864;O75864-2	9	14.6	Not Significant	-0.31118	0.0290224	8.49778	3.1539e-06	2.45322e-05	13.4971	13.454	13.5313	13.4131	13.8093	13.7835	13.779	13.7684
AFF1	P51825-2;P51825-3;P51825	7	7.6	Not Significant	0.25613	0.0238961	8.49778	3.16231e-06	2.45509e-05	14.296	14.3623	14.2864	14.3068	14.0531	14.0359	14.0671	14.0709
STAG1	Q8WVM7;Q8WVM7-2	34	39.7	Not Significant	0.241517	0.0225347	8.49778	3.16457e-06	2.45509e-05	14.312	14.3075	14.3191	14.3345	14.0492	14.0613	14.0781	14.1184
ARHGEF11	O15085-2	3	48.8	Not Significant	0.35412	0.0330545	8.49778	3.17474e-06	2.46084e-05	14.6456	14.6214	14.7373	14.6097	14.3457	14.2728	14.2909	14.288
MFSD10	Q14728	8	22.4	Not Significant	0.338688	0.0316237	8.49778	3.18255e-06	2.46474e-05	13.4792	13.3974	13.4109	13.4492	13.0408	13.159	13.0788	13.1032
CYB5R3	P00387-2;P00387;P00387-3	22	81.3	Not Significant	0.298455	0.0278814	8.49778	3.19549e-06	2.4672e-05	14.6624	14.6718	14.7606	14.6692	14.3916	14.3741	14.4209	14.3837
ATP5PD	O75947;O75947-2	13	78.9	Not Significant	0.350738	0.0327694	8.49778	3.19842e-06	2.4672e-05	14.3161	14.3727	14.4395	14.3381	14.0617	13.9762	14.0264	13.9992
NOP2	P46087-2;P46087-3	1	54.8	Not Significant	-0.229234	0.0214192	8.49778	3.20071e-06	2.4672e-05	13.6562	13.6268	13.6708	13.6796	13.8707	13.8792	13.8964	13.9041
SLC23A2	Q9UGH3-2;Q9UGH3	6	17.4	Not Significant	0.259395	0.024241	8.49778	3.20452e-06	2.4672e-05	14.4495	14.4447	14.3796	14.4242	14.1545	14.1614	14.1475	14.197
LRRC8C	Q8TDW0	8	13.3	Not Significant	0.290474	0.0271468	8.49778	3.20587e-06	2.4672e-05	13.9499	13.9703	13.9445	13.9725	13.6302	13.7297	13.6354	13.68
RDH13	Q8NBN7;Q8NBN7-2	20	51.7	Not Significant	-0.488655	0.0456738	8.49778	3.20895e-06	2.4672e-05	14.578	14.6039	14.579	14.6998	15.069	15.1614	15.0053	15.1797
PRRC2A	P48634;P48634-3;P48634-2;P48634-4	100	55.4	Not Significant	-0.213119	0.0199212	8.49778	3.21063e-06	2.4672e-05	13.9453	13.9373	13.9372	13.902	14.1441	14.1338	14.1488	14.1475
TOP2B	Q02880-2;Q02880	93	64.5	Not Significant	0.306587	0.0286988	8.49778	3.24718e-06	2.48794e-05	14.5612	14.5938	14.6344	14.5909	14.3477	14.2422	14.2878	14.2763
TTF1	Q15361	17	20.1	Not Significant	0.265308	0.0248357	8.49778	3.24818e-06	2.48794e-05	14.3539	14.4111	14.4001	14.4188	14.1658	14.0961	14.1345	14.1263
HNRNPDL	O14979	6	55.5	Not Significant	-0.402176	0.037649	8.49778	3.24878e-06	2.48794e-05	14.2209	14.2327	14.0797	14.2013	14.5433	14.6293	14.585	14.5855
SMARCA4	P51532-5;P51532-2;P51532-3;P51532-4	2	42.7	Not Significant	0.345524	0.0324037	8.49778	3.29552e-06	2.52157e-05	14.7309	14.7717	14.6397	14.7543	14.3755	14.4047	14.3441	14.39
MTMR1	Q13613;Q13613-2	13	21.1	Not Significant	-0.352831	0.0331124	8.49778	3.31417e-06	2.53366e-05	14.0937	14.1136	14.0205	14.0006	14.3598	14.4453	14.4071	14.4275
THUMPD2	Q9BTF0;Q9BTF0-2	5	8.3	Not Significant	0.259654	0.0243932	8.49778	3.34168e-06	2.55206e-05	14.4254	14.4207	14.4289	14.4624	14.1291	14.2114	14.1729	14.1854
C2CD3	Q4AC94	2	1.1	Not Significant	-0.497967	0.0467906	8.49778	3.34682e-06	2.55206e-05	13.4114	13.3376	13.3924	13.4526	13.8701	13.9745	13.7791	13.9623
TBC1D25	Q3MII6	2	3.8	Not Significant	-0.409229	0.0384818	8.49778	3.36717e-06	2.56538e-05	14.097	14.16	14.0336	14.08	14.4952	14.5615	14.4185	14.5323
NES	P48681	119	68.5	Not Significant	-0.297162	0.0279869	8.49778	3.40892e-06	2.59276e-05	14.6265	14.6255	14.6831	14.6124	14.9044	14.9663	14.8944	14.9711
PDCD11	Q14690	104	55	Not Significant	0.288887	0.0272106	8.49778	3.41191e-06	2.59282e-05	14.3017	14.2432	14.1882	14.2382	13.9554	13.9719	13.9365	13.9519
PUS7	Q96PZ0;Q96PZ0-2	33	61.1	Not Significant	0.377483	0.0355609	8.49778	3.41606e-06	2.59376e-05	14.399	14.4526	14.4882	14.3687	14.1029	14.0008	14.0804	14.0143
CPD	O75976;O75976-2	56	48.3	Not Significant	-0.260454	0.024561	8.49778	3.44365e-06	2.61027e-05	14.218	14.2519	14.1832	14.2099	14.4849	14.4801	14.4368	14.503
ACAD11	Q709F0;Q709F0-2;Q709F0-3	10	13.2	Not Significant	0.315403	0.0297661	8.49778	3.46535e-06	2.62448e-05	14.0451	14.1069	14.1751	14.1095	13.804	13.7707	13.8144	13.7859
HEATR5B	Q9P2D3;Q9P2D3-3;Q9P2D3-2	22	15	Not Significant	-0.275931	0.0260518	8.49778	3.47677e-06	2.63089e-05	13.9049	13.9418	13.8807	13.945	14.19	14.2157	14.1494	14.2208
SETX	Q7Z333-4;Q7Z333;Q7Z333-3	52	21.6	Not Significant	0.288187	0.0272196	8.49778	3.48761e-06	2.63686e-05	13.8058	13.84	13.8663	13.7954	13.5639	13.486	13.5433	13.5615
MRPL40	Q9NQ50	10	49	Not Significant	0.330831	0.031285	8.49778	3.52114e-06	2.6577e-05	14.8816	14.8893	14.9816	14.8749	14.6134	14.5657	14.592	14.5331
MMAA	Q8IVH4	11	28.5	Not Significant	0.267289	0.0252866	8.49778	3.53276e-06	2.66367e-05	14.1895	14.2181	14.2717	14.2632	13.9784	13.9426	13.9743	13.978
SSTR2	P30874	1	3	Not Significant	-0.333512	0.0315541	8.49778	3.53503e-06	2.66367e-05	14.6717	14.7106	14.5834	14.6672	14.9842	15.0163	14.9514	15.015
DPF2	Q92785;Q92785-2	26	76.5	Not Significant	0.234977	0.0222501	8.49778	3.55858e-06	2.6772e-05	14.1539	14.0984	14.1259	14.1012	13.8735	13.9109	13.8754	13.8797
TFAP2D	Q7Z6R9	1	4	Not Significant	0.375985	0.0356028	8.49778	3.55898e-06	2.6772e-05	14.0336	14.0742	14.1157	14.0369	13.6671	13.7527	13.6125	13.7242
TERF1	P54274;P54274-2	10	24.1	Not Significant	0.410016	0.0388349	8.49778	3.56603e-06	2.68024e-05	14.5921	14.5754	14.6996	14.5483	14.2009	14.1276	14.2429	14.2038
DDR2	Q16832	10	17.5	Not Significant	0.237002	0.0224611	8.49778	3.58293e-06	2.68967e-05	13.5926	13.599	13.5971	13.5857	13.3749	13.3095	13.3681	13.3739
CTHRC1	Q96CG8-3;Q96CG8-2;Q96CG8	3	12.2	Not Significant	0.297547	0.0282007	8.49778	3.58461e-06	2.68967e-05	14.7285	14.7318	14.7348	14.6682	14.4079	14.4691	14.4254	14.3709
SFT2D3	Q587I9	4	27	Not Significant	-0.404315	0.0383521	8.49778	3.60859e-06	2.70538e-05	14.0539	14.0304	13.9368	14.0011	14.4109	14.4514	14.3208	14.4564
PSMC1	P62191;P62191-2	32	68.9	Not Significant	-0.317219	0.0301027	8.49778	3.62023e-06	2.71183e-05	13.9535	13.9409	13.8415	13.8988	14.2041	14.2078	14.2277	14.2641
FLOT1	O75955;O75955-2	36	84.1	Not Significant	-0.313263	0.0297486	8.49778	3.64106e-06	2.72285e-05	13.5197	13.4525	13.4961	13.5089	13.8344	13.7486	13.8571	13.7902
C8orf88	P0DMB2	1	18.8	Not Significant	-0.4655	0.0442214	8.49778	3.6514e-06	2.7283e-05	13.0412	12.9256	13.0245	12.9208	13.3874	13.3752	13.5077	13.5039
TIMM44	O43615	28	60.2	Not Significant	0.338988	0.0322226	8.49778	3.66907e-06	2.7392e-05	14.678	14.6526	14.7597	14.6406	14.3698	14.3199	14.3765	14.3088
POLR2A	P24928;P24928-2	101	56.8	Not Significant	0.472118	0.0448907	8.49778	3.67774e-06	2.74338e-05	13.5705	13.5255	13.6699	13.5493	13.1193	13.0002	13.1339	13.1733
NCKAP5L	Q9HCH0;Q9HCH0-2;Q9HCH0-4	19	19.3	Not Significant	-0.423925	0.0403377	8.49778	3.69911e-06	2.75522e-05	14.3241	14.3162	14.2133	14.2201	14.6851	14.7317	14.6081	14.7445
TBCD	Q9BTW9;Q9BTW9-4;Q9BTW9-5;Q9BTW9-3;Q9BTW9-2	43	47.5	Not Significant	0.251451	0.0239269	8.49778	3.6998e-06	2.75522e-05	14.381	14.3317	14.4188	14.3751	14.1195	14.1333	14.1113	14.1367
TXNIP	Q9H3M7;Q9H3M7-2	3	7.9	Not Significant	0.291633	0.0277617	8.49778	3.71184e-06	2.76188e-05	13.5855	13.591	13.5804	13.6587	13.3364	13.3287	13.2613	13.3228
PRIM1	P49642	12	31.2	Not Significant	-0.210091	0.0200212	8.49778	3.74406e-06	2.78353e-05	14.305	14.295	14.2914	14.2866	14.5119	14.4881	14.529	14.4894
AGPAT2	O15120;O15120-2	9	40.3	Not Significant	-0.293704	0.0280096	8.49778	3.7656e-06	2.79488e-05	14.4039	14.3898	14.434	14.4681	14.6834	14.7516	14.687	14.7487
RHOT1	Q8IXI2-3;Q8IXI2-5;Q8IXI2-7	2	55.7	Not Significant	-0.515695	0.0492359	8.49778	3.79969e-06	2.81699e-05	15.1889	15.2241	15.2651	15.3667	15.7394	15.8252	15.6873	15.8557
PSMD8	P48556	19	52.3	Not Significant	0.261923	0.0250087	8.49778	3.80171e-06	2.81699e-05	14.5028	14.5117	14.4733	14.4828	14.2743	14.1828	14.2333	14.2325
PTPN14	Q15678	21	22	Not Significant	0.265507	0.0253681	8.49778	3.82221e-06	2.82983e-05	14.4459	14.4958	14.5174	14.4779	14.2396	14.2032	14.2479	14.1843
SLC35F6	Q8N357	5	14.3	Not Significant	-0.418561	0.0401129	8.49778	3.91512e-06	2.89621e-05	13.6318	13.6829	13.5497	13.5147	13.9962	14.0043	13.9842	14.0686
MLPH	Q9BV36-3	2	81	Not Significant	0.337518	0.032357	8.49778	3.92553e-06	2.90151e-05	13.6196	13.5785	13.574	13.4705	13.2135	13.227	13.2194	13.2325
TMOD1	P28289;P28289-2	5	19.8	Not Significant	-0.290243	0.0278455	8.49778	3.94869e-06	2.91607e-05	14.2676	14.3014	14.3211	14.3492	14.6146	14.618	14.5444	14.6233
SERPINB6	P35237	20	69.4	Not Significant	0.31824	0.0305344	8.49778	3.95177e-06	2.91607e-05	14.1986	14.2139	14.2362	14.1994	13.943	13.8194	13.9305	13.8823
HPS6	Q86YV9	8	15	Not Significant	0.25	0.0239903	8.49778	3.95621e-06	2.91693e-05	14.0024	13.9771	14.0551	14.0186	13.7372	13.7771	13.7607	13.7781
CKAP4	Q07065	45	71.9	Not Significant	0.267573	0.0256798	8.49778	3.96004e-06	2.91734e-05	14.3048	14.3402	14.2537	14.3083	14.0652	14.0069	14.023	14.0416
RPS7	P62081	17	66	Not Significant	-0.479483	0.0460365	8.49778	3.97311e-06	2.92455e-05	13.1945	13.2662	13.0859	13.1767	13.7556	13.6152	13.6639	13.6065
SDK2	Q58EX2-3;Q58EX2;Q58EX2-4	1	0.9	Not Significant	0.271481	0.0260716	8.49778	3.98029e-06	2.92581e-05	13.8838	13.9092	13.9026	13.8498	13.606	13.5726	13.6601	13.6208
SLC25A1	P53007	19	55.3	Not Significant	0.252711	0.0242699	8.49778	3.98139e-06	2.92581e-05	13.8999	13.924	13.9196	13.8858	13.685	13.6126	13.6808	13.64
EDC4	Q6P2E9;Q6P2E9-2	44	44.2	Not Significant	-0.481234	0.0462376	8.49778	3.99566e-06	2.93388e-05	13.3176	13.2227	13.3582	13.1798	13.7628	13.6981	13.7134	13.8289
TTLL12	Q14166	36	69.9	Not Significant	0.301811	0.0290041	8.49778	4.00193e-06	2.93606e-05	14.1598	14.1238	14.1896	14.0711	13.8317	13.819	13.8607	13.8257
SEC24D	O94855;O94855-2	21	27.3	Not Significant	-0.275473	0.026477	8.49778	4.00668e-06	2.93714e-05	14.1228	14.1215	14.2023	14.171	14.4103	14.4502	14.4073	14.4517
SLC52A2	Q9HAB3	2	3.6	Not Significant	0.226355	0.0217728	8.49778	4.03114e-06	2.95021e-05	14.2344	14.2355	14.2747	14.2686	14.0465	14.0062	14.0415	14.0136
MRPL15	Q9P015	23	64.2	Not Significant	0.249535	0.0240126	8.49778	4.04487e-06	2.95541e-05	14.5332	14.5572	14.5679	14.5376	14.3427	14.2769	14.2676	14.3104
CYFIP1	Q7L576;Q7L576-2;Q7L576-3	28	44.7	Not Significant	0.358559	0.0345127	8.49778	4.05297e-06	2.9589e-05	14.127	14.0831	14.0728	14.079	13.6417	13.7536	13.7348	13.7975
BET1	O15155;O15155-2	2	24.6	Not Significant	0.316758	0.0304942	8.49778	4.05823e-06	2.96032e-05	14.5965	14.622	14.7004	14.6016	14.344	14.2733	14.3378	14.2985
AAGAB	Q6PD74;Q6PD74-2	7	26	Not Significant	-0.272039	0.0261989	8.49778	4.07028e-06	2.96668e-05	13.8945	13.8355	13.8385	13.8252	14.0819	14.1415	14.105	14.1533
HGSNAT	Q68CP4;Q68CP4-2	7	8.9	Not Significant	0.271231	0.0261242	8.49778	4.07416e-06	2.96708e-05	14.6966	14.729	14.7533	14.7287	14.4934	14.4017	14.4675	14.4601
SPTA1	P02549-2;P02549	2	0.8	Not Significant	0.307627	0.0296618	8.49778	4.1093e-06	2.99023e-05	14.569	14.588	14.685	14.6513	14.3279	14.2993	14.3064	14.3292
CAPRIN1	Q14444;Q14444-2	26	48.2	Not Significant	0.302408	0.0291718	8.49778	4.12408e-06	2.99609e-05	14.1276	14.156	14.1988	14.2115	13.9025	13.8174	13.8957	13.8686
CERS2	Q96G23	8	25.8	Not Significant	-0.363559	0.0350757	8.49778	4.12871e-06	2.99701e-05	13.3131	13.3062	13.2504	13.3049	13.6523	13.6834	13.5693	13.7239
AAK1	Q2M2I8-2;Q2M2I8	24	46.8	Not Significant	0.322402	0.0311334	8.49778	4.15882e-06	3.01641e-05	14.1902	14.2373	14.2764	14.2648	13.9642	13.8612	13.9501	13.9035
SMPDL3A	Q92484-2;Q92484	5	17.1	Not Significant	-0.327398	0.0316278	8.49778	4.17122e-06	3.02085e-05	14.0597	14.1245	14.0595	14.09	14.4215	14.4431	14.332	14.4467
POLA1	P09884	36	32.8	Not Significant	-0.308871	0.0298384	8.49778	4.17172e-06	3.02085e-05	14.102	14.1101	14.1279	14.0543	14.4582	14.4017	14.3458	14.424
CTNNAL1	Q9UBT7-3;Q9UBT7-2;Q9UBT7	14	28.9	Not Significant	0.226786	0.021913	8.49778	4.17836e-06	3.02321e-05	13.9733	13.9928	13.9447	14.0074	13.7398	13.7515	13.75	13.7698
MTRF1	O75570;O75570-2	7	16.2	Not Significant	0.296236	0.0286542	8.49778	4.21389e-06	3.04397e-05	14.0017	14.0124	14.1058	14.0438	13.7112	13.7651	13.7394	13.763
PEX2	P28328	4	19	Not Significant	-0.281315	0.0272197	8.49778	4.22474e-06	3.0483e-05	13.8414	13.8168	13.7744	13.7458	14.0951	14.0454	14.0933	14.0699
HMOX2	P30519;P30519-2	20	71.5	Not Significant	-0.229259	0.0221842	8.49778	4.22673e-06	3.0483e-05	14.1649	14.1494	14.1653	14.1413	14.4192	14.3604	14.3616	14.3967
HSPA2	P54652	14	55.4	Not Significant	-0.344258	0.0333196	8.49778	4.23439e-06	3.05136e-05	13.7532	13.7963	13.7304	13.7012	14.0964	14.1142	14.013	14.1346
GPBP1	Q86WP2;Q86WP2-2;Q86WP2-3;Q86WP2-4	10	35.7	Not Significant	-0.246314	0.0238493	8.49778	4.24772e-06	3.0585e-05	13.6176	13.6271	13.6359	13.5916	13.9049	13.8283	13.8702	13.854
MCU	Q8NE86-3;Q8NE86;Q8NE86-2	16	51.7	Not Significant	0.217005	0.0210187	8.49778	4.25922e-06	3.06342e-05	14.0084	13.9719	13.993	14.0239	13.7901	13.772	13.7698	13.7973
SNRPD2	P62316;P62316-2	14	77.1	Not Significant	-0.490158	0.0474804	8.49778	4.26254e-06	3.06342e-05	13.4851	13.6806	13.5977	13.6464	14.1009	14.0451	14.0493	14.1751
PM20D2	Q8IYS1	6	15.8	Not Significant	0.294535	0.0285329	8.49778	4.26487e-06	3.06342e-05	14.3467	14.3256	14.3493	14.3399	14.1114	14.0338	14.0517	13.9864
TMCC2	O75069-2;O75069;O75069-3;O75069-5	12	24.1	Not Significant	-0.207401	0.0200949	8.49778	4.27015e-06	3.06474e-05	14.1367	14.1306	14.117	14.124	14.3594	14.3183	14.319	14.3412
DCP1B	Q8IZD4;Q8IZD4-2	14	31.1	Not Significant	-0.348531	0.0338433	8.49778	4.34529e-06	3.11366e-05	13.8792	13.9086	13.8015	13.884	14.1907	14.2646	14.1595	14.2526
FAM171A1	Q5VUB5	2	4.5	Not Significant	0.388284	0.0377252	8.49778	4.36524e-06	3.12544e-05	14.1697	14.1645	14.2508	14.2975	13.7676	13.8704	13.8376	13.8537
GADD45GIP1	Q8TAE8	12	59.5	Not Significant	0.349652	0.0339828	8.49778	4.37639e-06	3.13091e-05	15.5976	15.5817	15.6861	15.5513	15.2504	15.2423	15.2192	15.3062
GYG1	P46976-2;P46976;P46976-3	11	42.3	Not Significant	0.273872	0.0266363	8.49778	4.40067e-06	3.14576e-05	13.8893	13.8373	13.881	13.831	13.6071	13.5399	13.5749	13.6211
UTY	O14607-4;O14607	1	10.6	Not Significant	0.523273	0.0509704	8.49778	4.45428e-06	3.18152e-05	16.4236	16.3956	16.3149	16.285	15.9555	15.7558	15.8494	15.7653
MIEF1	Q9NQG6	11	35.9	Not Significant	-0.214904	0.0209489	8.49778	4.48086e-06	3.19795e-05	13.2493	13.2787	13.297	13.294	13.5041	13.4858	13.4806	13.508
TRMT10C	Q7L0Y3	28	70.7	Not Significant	-0.479639	0.0468006	8.49778	4.51546e-06	3.22007e-05	13.9792	13.9092	13.8512	13.9484	14.3422	14.4672	14.3127	14.4845
FAM3A	P98173-3;P98173;P98173-2	6	41.1	Not Significant	-0.410409	0.0400533	8.49778	4.52239e-06	3.22243e-05	13.9699	14.0047	13.9195	13.98	14.3876	14.4451	14.2684	14.4146
NAXD	Q8IW45;Q8IW45-2;Q8IW45-4;Q8IW45-3	13	58.2	Not Significant	0.193596	0.0189128	8.49778	4.55879e-06	3.24577e-05	13.8932	13.9106	13.9078	13.9168	13.7093	13.7095	13.7283	13.7068
TADA3	O75528;O75528-2	13	43.1	Not Significant	0.240884	0.0235412	8.49778	4.57214e-06	3.25268e-05	14.3294	14.2827	14.3105	14.346	14.0825	14.0442	14.1018	14.0765
FBLN1	CON__ENSEMBL:ENSBTAP00000016046;P23142-2;P23142-3;P23142-4;P23142	1	1.4	Not Significant	0.243702	0.0238215	8.49778	4.57962e-06	3.25425e-05	14.3522	14.3755	14.4057	14.3943	14.1787	14.1398	14.1167	14.1178
SOGA1	O94964-2;O94964;O94964-4;O94964-3	40	28.6	Not Significant	0.295606	0.0288968	8.49778	4.58176e-06	3.25425e-05	14.6029	14.6877	14.6768	14.6751	14.3788	14.3411	14.411	14.329
EMC1	Q8N766-3;Q8N766-2;Q8N766;Q8N766-4	39	52.4	Not Significant	0.253716	0.0248043	8.49778	4.58531e-06	3.25425e-05	13.9382	13.9743	14.0057	13.9419	13.7498	13.698	13.699	13.6984
XPNPEP1	Q9NQW7-3;Q9NQW7;Q9NQW7-4;Q9NQW7-2	28	52.4	Not Significant	-0.23765	0.0232473	8.49778	4.6068e-06	3.26691e-05	14.2943	14.3131	14.3103	14.3273	14.5787	14.567	14.5051	14.5448
MPP2	Q14168-3;Q14168-6;Q14168-2;Q14168-4;Q14168;Q14168-5	23	55	Not Significant	0.270678	0.0264857	8.49778	4.6172e-06	3.27168e-05	13.3681	13.3793	13.3552	13.3535	13.054	13.1419	13.0567	13.1208
NEFL	P07196	9	22.8	Not Significant	-0.384086	0.0375961	8.49778	4.63035e-06	3.27839e-05	14.3161	14.3424	14.2419	14.2683	14.7025	14.7177	14.5806	14.7042
ASNSD1	Q9NWL6	2	2.8	Not Significant	-0.337387	0.03303	8.49778	4.63588e-06	3.2797e-05	14.381	14.3778	14.3417	14.3751	14.6895	14.7546	14.6236	14.7573
MYF6	P23409	1	2.9	Not Significant	-0.249965	0.0244787	8.49778	4.64677e-06	3.2833e-05	13.7723	13.7853	13.7642	13.813	14.0589	14.0356	14.0541	13.986
TMEM160	Q9NX00	2	16.5	Not Significant	-0.353112	0.0345825	8.49778	4.6498e-06	3.2833e-05	13.4703	13.5147	13.5135	13.4588	13.8168	13.7907	13.8263	13.9359
ENTPD7	Q9NQZ7	3	7.5	Not Significant	-0.313875	0.0307426	8.49778	4.65304e-06	3.2833e-05	13.8506	13.8878	13.8778	13.9484	14.1425	14.2367	14.2265	14.2144
DPH6	Q7L8W6	3	13.5	Not Significant	0.29882	0.02927	8.49778	4.6557e-06	3.2833e-05	14.3917	14.4257	14.3797	14.4166	14.1213	14.034	14.1538	14.1092
LEO1	Q8WVC0;Q8WVC0-2	35	50.6	Not Significant	-0.228026	0.0223541	8.49778	4.68619e-06	3.30052e-05	14.032	14.0812	14.0394	14.0122	14.2872	14.2688	14.2623	14.2586
PDK3	Q15120;Q15120-2	22	61.8	Not Significant	0.273026	0.0267697	8.49778	4.69192e-06	3.30052e-05	14.6854	14.677	14.7329	14.6583	14.4398	14.4367	14.4205	14.3644
YJU2B	P13994	3	10.9	Not Significant	-0.349462	0.0342692	8.49778	4.69741e-06	3.30052e-05	14.1923	14.2275	14.1319	14.2272	14.5536	14.6017	14.4736	14.548
PITPNM1	O00562-2;O00562	26	34.9	Not Significant	0.307881	0.0301922	8.49778	4.69807e-06	3.30052e-05	14.6619	14.6546	14.7347	14.6587	14.3954	14.3362	14.417	14.3297
RUFY1	Q96T51-2	1	50.3	Not Significant	-0.248217	0.0243537	8.49778	4.71722e-06	3.30837e-05	14.0688	14.0624	14.1337	14.076	14.3366	14.3486	14.3462	14.3024
TMEM120B	A0PK00	6	22.7	Not Significant	0.207204	0.0203318	8.49778	4.72097e-06	3.30839e-05	14.3407	14.3254	14.373	14.331	14.1422	14.1251	14.1332	14.1408
TUBB4A	P04350	4	68	Not Significant	0.325794	0.0320074	8.49778	4.76678e-06	3.33787e-05	15.0935	15.0865	15.2043	15.107	14.8218	14.7636	14.8248	14.778
CAMK2G	Q13555-11;Q13555-9;Q13555-2;Q13555-8	2	38.6	Not Significant	-0.410803	0.0403822	8.49778	4.78839e-06	3.34969e-05	14.2915	14.2665	14.2304	14.2603	14.6624	14.7866	14.5896	14.6534
BSDC1	Q9NW68;Q9NW68-7;Q9NW68-3;Q9NW68-9;Q9NW68-4;Q9NW68-8;Q9NW68-2;Q9NW68-5	9	25.6	Not Significant	-0.287195	0.0282335	8.49778	4.79118e-06	3.34969e-05	13.8464	13.8022	13.9151	13.8845	14.1427	14.1657	14.1277	14.1609
RACGAP1	Q9H0H5	29	47.2	Not Significant	0.298835	0.0294176	8.49778	4.84283e-06	3.38315e-05	14.5173	14.4434	14.5288	14.4487	14.213	14.1629	14.2147	14.1523
LMAN2	Q12907	20	60.4	Not Significant	0.213091	0.0209812	8.49778	4.8506e-06	3.38592e-05	14.0806	14.0843	14.0577	14.1151	13.8797	13.8808	13.8648	13.86
LIN54	Q6MZP7;Q6MZP7-2;Q6MZP7-4;Q6MZP7-5	5	29.9	Not Significant	0.379255	0.0373753	8.49778	4.8851e-06	3.40202e-05	14.6511	14.7553	14.7103	14.7022	14.3683	14.2677	14.3942	14.2717
TRAPPC6A	O75865;O75865-2	2	13.8	Not Significant	-0.344485	0.0339672	8.49778	4.90616e-06	3.41401e-05	14.0019	13.9687	14.0194	14.0271	14.3657	14.3858	14.2547	14.3888
CC2D1B	Q5T0F9-2;Q5T0F9;Q5T0F9-3;Q5T0F9-4	18	30.5	Not Significant	-0.367241	0.0362505	8.49778	4.94863e-06	3.44088e-05	13.9296	13.9491	13.8641	13.9752	14.245	14.3359	14.2492	14.3569
SIRT1	Q96EB6;Q96EB6-2	14	21.7	Not Significant	0.250223	0.0247036	8.49778	4.95488e-06	3.44254e-05	14.0247	14.0394	14.091	14.0276	13.8283	13.7668	13.7854	13.8013
H1-4	P10412	9	49.8	Not Significant	0.445097	0.0439551	8.49778	4.96588e-06	3.4475e-05	14.6673	14.6384	14.55	14.5394	14.2283	14.0785	14.1984	14.1095
ELL	P55199	17	30.3	Not Significant	-0.324428	0.032056	8.49778	4.98731e-06	3.45968e-05	14.0456	14.0606	14.0118	14.0025	14.3129	14.3938	14.299	14.4125
SPATA13	Q96N96-6	2	1.9	Not Significant	-0.195343	0.0193323	8.49778	5.05063e-06	3.49545e-05	13.4661	13.451	13.4681	13.456	13.6476	13.6775	13.6526	13.6448
KHSRP	Q92945	46	75.2	Not Significant	-0.370313	0.0366591	8.49778	5.06248e-06	3.49821e-05	13.5478	13.4079	13.4683	13.4805	13.7901	13.9097	13.831	13.8549
CEP295	Q9C0D2;Q9C0D2-3	5	1.5	Not Significant	0.270556	0.0267947	8.49778	5.07908e-06	3.50696e-05	14.0675	14.0755	14.132	14.1255	13.8531	13.7803	13.8484	13.8364
ARCN1	P48444;P48444-2	38	65	Not Significant	-0.369639	0.0366168	8.49778	5.08931e-06	3.51131e-05	14.4583	14.5263	14.448	14.5009	14.843	14.8903	14.7639	14.9149
NEDD1	Q8NHV4-3;Q8NHV4;Q8NHV4-2	17	34.3	Not Significant	0.370945	0.036758	8.49778	5.10234e-06	3.51554e-05	15.1179	15.0901	15.2525	15.1453	14.8068	14.7639	14.75	14.8013
PML	P29590-3;P29590-8	0	39.1	Not Significant	-0.340088	0.0337012	8.49778	5.10332e-06	3.51554e-05	13.7599	13.7886	13.8422	13.8557	14.1899	14.0856	14.1932	14.1381
SEC11C	Q9BY50	8	37	Not Significant	0.333872	0.0331149	8.49778	5.13968e-06	3.53239e-05	14.8594	14.8631	14.9575	14.8474	14.5917	14.4951	14.5704	14.5348
DOCK4	Q8N1I0;Q8N1I0-3;Q8N1I0-2;Q8N1I0-4	7	4	Not Significant	0.300881	0.0298517	8.49778	5.15193e-06	3.53608e-05	15.4921	15.5194	15.5586	15.4828	15.149	15.2238	15.2571	15.2195
NRGN	Q92686	1	17.9	Not Significant	0.312565	0.0310129	8.49778	5.15446e-06	3.53608e-05	13.3645	13.3199	13.3155	13.4044	12.9932	13.0858	13.012	13.0631
TUBB2A	Q13885	1	67.9	Not Significant	-0.285436	0.0283229	8.49778	5.15696e-06	3.53608e-05	13.8293	13.7968	13.7405	13.7936	14.1146	14.096	14.0321	14.0592
MRPL53	Q96EL3	8	80.4	Not Significant	0.263653	0.0261728	8.49778	5.17466e-06	3.54402e-05	14.3517	14.3196	14.3569	14.3006	14.1071	14.0262	14.0514	14.0895
TANC2	Q9HCD6;Q9HCD6-2;Q9HCD6-4;Q9HCD6-3	14	9	Not Significant	0.276197	0.0274192	8.49778	5.17648e-06	3.54402e-05	13.9328	13.9774	13.9601	13.9706	13.7403	13.7007	13.6427	13.6525
EIF2AK1	Q9BQI3-2;Q9BQI3	2	5.9	Not Significant	0.344107	0.0341765	8.49778	5.19518e-06	3.55206e-05	14.4383	14.4553	14.459	14.426	14.1945	14.0359	14.0963	14.0754
TUBGCP4	Q9UGJ1-2;Q9UGJ1	10	20.6	Not Significant	0.389218	0.0386578	8.49778	5.19619e-06	3.55206e-05	13.5982	13.6202	13.6249	13.5496	13.1699	13.1431	13.3113	13.2117
MGST1	P10620-2;P10620	3	29.9	Not Significant	0.279235	0.0277599	8.49778	5.23442e-06	3.57545e-05	13.953	13.944	13.9846	14.0246	13.7339	13.6505	13.6977	13.7071
NDUFB4	O95168-2;O95168	8	51.7	Not Significant	-0.348378	0.0346413	8.49778	5.24355e-06	3.57722e-05	14.3424	14.3569	14.2764	14.3322	14.6919	14.7491	14.6036	14.6568
APOOL	Q6UXV4	14	66.4	Not Significant	0.212206	0.0211016	8.49778	5.24504e-06	3.57722e-05	14.1189	14.0804	14.0803	14.0783	13.8523	13.892	13.8866	13.8782
DHRSX	Q8N5I4	3	10	Not Significant	0.279043	0.0277627	8.49778	5.26728e-06	3.58965e-05	14.5328	14.5708	14.5549	14.5706	14.3433	14.2405	14.2822	14.2469
TASOR2	Q5VWN6;Q5VWN6-2	27	13.5	Not Significant	-0.335002	0.0333382	8.49778	5.27714e-06	3.59362e-05	13.4626	13.5247	13.5141	13.5935	13.8703	13.897	13.8031	13.8645
WWP1	Q9H0M0-3;Q9H0M0;Q9H0M0-6;Q9H0M0-2	17	28.3	Not Significant	0.29284	0.0291609	8.49778	5.3037e-06	3.60398e-05	14.0131	14.0517	13.955	13.9513	13.7223	13.7015	13.6639	13.7119
SOCS6	O14544	2	7.3	Not Significant	0.411346	0.0409661	8.49778	5.30821e-06	3.60398e-05	14.0001	14.0081	14.1224	14.0813	13.6054	13.6759	13.5715	13.7137
NGLY1	Q96IV0-2;Q96IV0;Q96IV0-3;Q96IV0-5;Q96IV0-4	9	17.8	Not Significant	-0.385301	0.0383726	8.49778	5.30854e-06	3.60398e-05	14.2275	14.2986	14.2437	14.2311	14.5882	14.6829	14.5587	14.7124
NT5E	P21589;P21589-2	15	39.9	Not Significant	-0.331554	0.0330291	8.49778	5.3203e-06	3.60922e-05	13.8611	13.9856	13.8487	13.8594	14.2374	14.2095	14.2148	14.2194
MAT1A	Q00266	10	37.7	Not Significant	0.336033	0.0334878	8.49778	5.33606e-06	3.61716e-05	14.572	14.5797	14.4759	14.5324	14.1977	14.2499	14.1401	14.2282
DECR1	Q16698-2;Q16698	24	71.5	Not Significant	-0.33485	0.0333902	8.49778	5.36176e-06	3.63182e-05	13.1785	13.1849	13.2121	13.2991	13.5874	13.5474	13.5033	13.576
EIF2B4	Q9UI10	1	46.3	Not Significant	-0.310867	0.031005	8.49778	5.37032e-06	3.63309e-05	14.8816	14.9207	14.8632	14.8459	15.1791	15.1914	15.254	15.1304
GOPC	Q9HD26;Q9HD26-2;Q9HD26-3	23	66	Not Significant	-0.366528	0.0365576	8.49778	5.37178e-06	3.63309e-05	14.3456	14.3646	14.361	14.4152	14.6824	14.8295	14.6857	14.7549
PRCP	P42785;P42785-2	17	46.4	Not Significant	0.26636	0.0265774	8.49778	5.38857e-06	3.64168e-05	13.4347	13.3697	13.3463	13.408	13.1324	13.1055	13.1009	13.1546
TRAF3	Q13114;Q13114-2	4	6.5	Not Significant	0.289515	0.0288919	8.49778	5.39457e-06	3.6421e-05	14.5932	14.6507	14.7229	14.668	14.3786	14.363	14.3646	14.3706
SH3D19	Q5HYK7-2;Q5HYK7;Q5HYK7-3;Q5HYK7-5;Q5HYK7-4	10	15.4	Not Significant	-0.338537	0.0337887	8.49778	5.40057e-06	3.6421e-05	13.3522	13.3297	13.2558	13.338	13.6265	13.6836	13.602	13.7177
NADK2	Q4G0N4;Q4G0N4-2;Q4G0N4-3	26	61.3	Not Significant	-0.274755	0.0274328	8.49778	5.41626e-06	3.64752e-05	13.4191	13.3664	13.3288	13.3234	13.6277	13.6415	13.6598	13.6076
PPARGC1A	Q9UBK2-9;Q9UBK2-4;Q9UBK2;Q9UBK2-3	2	3.3	Not Significant	0.263743	0.0263342	8.49778	5.41767e-06	3.64752e-05	13.2244	13.2114	13.2125	13.2553	12.9799	12.9205	13.0109	12.9373
SSBP1	Q04837	10	58.8	Not Significant	0.51412	0.0513431	8.49778	5.42536e-06	3.64846e-05	13.9598	13.9568	13.8957	14.1572	13.4852	13.4894	13.4777	13.4607
KATNAL1	Q9BW62	1	2.2	Not Significant	-0.328439	0.0328013	8.49778	5.42726e-06	3.64846e-05	14.4912	14.5061	14.4039	14.4297	14.8135	14.8213	14.7256	14.7843
SNRPD3	P62318-2;P62318	7	60	Not Significant	-0.458724	0.0458199	8.49778	5.43373e-06	3.65006e-05	13.4725	13.5432	13.3746	13.5271	13.8495	13.9508	13.9451	14.0071
CYBA	P13498	4	28.7	Not Significant	0.311573	0.0311553	8.49778	5.48042e-06	3.67588e-05	14.3395	14.2517	14.3543	14.2941	13.9559	14.0145	14.0439	13.979
SLC44A1	Q8WWI5-3;Q8WWI5-2;Q8WWI5	7	10	Not Significant	0.22443	0.0224499	8.49778	5.49645e-06	3.68386e-05	14.234	14.2588	14.2657	14.2093	13.9937	14.0199	14.0406	14.0158
DNAJC10	Q8IXB1;Q8IXB1-2;Q8IXB1-3	33	43.4	Not Significant	0.422488	0.0422759	8.49778	5.51094e-06	3.68952e-05	14.942	14.9793	14.9179	14.9183	14.6311	14.4763	14.53	14.4302
UQCRC1	P31930	26	69.8	Not Significant	-0.196741	0.0196878	8.49778	5.51318e-06	3.68952e-05	14.1549	14.1769	14.1658	14.1714	14.3738	14.3768	14.34	14.3653
TBCEL	Q5QJ74	10	33	Not Significant	-0.558854	0.0559592	8.49778	5.54058e-06	3.70508e-05	13.494	13.4844	13.5901	13.6034	13.9783	14.0723	14.1142	14.2424
KANSL2	Q9H9L4;Q9H9L4-4	11	27.8	Not Significant	0.355559	0.0356092	8.49778	5.54842e-06	3.70528e-05	13.5485	13.5836	13.6544	13.5904	13.2801	13.2637	13.1522	13.2587
CCDC77	Q9BR77-2;Q9BR77	1	2	Not Significant	0.244143	0.0244533	8.49778	5.55277e-06	3.70528e-05	14.1415	14.1767	14.1291	14.1024	13.9164	13.8696	13.8744	13.9128
LRPPRC	P42704	99	75.8	Not Significant	0.40099	0.0401676	8.49778	5.55761e-06	3.70528e-05	13.6863	13.7273	13.7488	13.7634	13.2309	13.3479	13.3215	13.4214
HELZ2	Q9BYK8;Q9BYK8-2;Q9BYK8-4	43	21.3	Not Significant	-0.357511	0.0358137	8.49778	5.5594e-06	3.70528e-05	12.9556	13.0399	12.9346	13.0516	13.4152	13.3422	13.3443	13.3102
BORA	Q6PGQ7-2;Q6PGQ7	2	4.5	Not Significant	0.3277	0.0328291	8.49778	5.56166e-06	3.70528e-05	13.5044	13.5382	13.5937	13.4703	13.171	13.2555	13.1931	13.1762
TPM3	P06753	1	60.4	Not Significant	0.347097	0.0347883	8.49778	5.58185e-06	3.71446e-05	14.0167	14.0769	14.053	13.9523	13.6936	13.6262	13.7322	13.6585
SSH1	Q8WYL5-4;Q8WYL5;Q8WYL5-2;Q8WYL5-5	8	9.9	Not Significant	-0.290712	0.0291383	8.49778	5.58378e-06	3.71446e-05	14.3349	14.3949	14.3084	14.3539	14.627	14.6474	14.5915	14.6891
PLEKHG2	Q9H7P9;Q9H7P9-3;Q9H7P9-2	6	6.4	Not Significant	0.256971	0.0257657	8.49778	5.59973e-06	3.7223e-05	13.4586	13.425	13.5143	13.4818	13.1856	13.2337	13.2031	13.2294
CENPQ	Q7L2Z9	4	18.3	Not Significant	-0.365509	0.0366581	8.49778	5.61139e-06	3.72727e-05	14.3354	14.438	14.4212	14.3787	14.7303	14.8121	14.687	14.8058
HNRNPA3	P51991	7	75.9	Not Significant	-0.254968	0.0255741	8.49778	5.61572e-06	3.72737e-05	13.6938	13.7473	13.7105	13.749	13.9345	13.9997	13.9762	14.01
APLP2	Q06481-3;Q06481-6;Q06481;Q06481-4;Q06481-2;Q06481-5	23	34.1	Not Significant	-0.32425	0.0325335	8.49778	5.62951e-06	3.73374e-05	13.9167	13.9421	13.8739	13.8107	14.2132	14.2389	14.1691	14.2191
CD81	P60033	4	28.4	Not Significant	0.336373	0.0337691	8.49778	5.65509e-06	3.74627e-05	14.7051	14.7806	14.8088	14.7024	14.438	14.3799	14.4584	14.3751
TMPRSS13	CON__P00761;Q9BYE2-3;Q9BYE2-2;Q9BYE2-6;Q9BYE2	8	53.2	Not Significant	0.246764	0.0247741	8.49778	5.6568e-06	3.74627e-05	14.7134	14.683	14.7312	14.671	14.4867	14.4205	14.4675	14.4368
PAFAH1B1	P43034;P43034-2	29	76.6	Not Significant	0.267612	0.0268933	8.49778	5.70051e-06	3.77241e-05	14.197	14.1664	14.25	14.1704	13.9395	13.9015	13.9626	13.9097
ZFHX4	Q86UP3-2;Q86UP3-5;Q86UP3;Q86UP3-4;Q86UP3-3	44	17.7	Not Significant	-0.361061	0.0362899	8.49778	5.70734e-06	3.77413e-05	14.0339	13.9958	14.0328	14.056	14.3878	14.4249	14.2933	14.4568
TCEAL8	Q8IYN2	1	29.1	Not Significant	0.329894	0.0331727	8.49778	5.72823e-06	3.78514e-05	13.5878	13.5221	13.4909	13.59	13.2742	13.2312	13.1744	13.1915
MT-ND1	P03886	2	6.3	Not Significant	-0.281513	0.0283166	8.49778	5.74242e-06	3.78889e-05	14.3934	14.368	14.3412	14.4389	14.6743	14.6615	14.628	14.7037
DSG2	Q14126	26	31	Not Significant	0.334563	0.0336739	8.49778	5.77098e-06	3.80492e-05	15.4622	15.3979	15.3739	15.4183	15.0984	14.9942	15.1097	15.1118
TULP3	O75386-2;O75386;O75386-3	11	26.9	Not Significant	0.270148	0.0272134	8.49778	5.80937e-06	3.82458e-05	15.0742	15.122	15.0306	15.0189	14.7891	14.8102	14.7835	14.7823
NHLRC2	Q8NBF2;Q8NBF2-2	21	39.7	Not Significant	-0.490145	0.049404	8.49778	5.83651e-06	3.83918e-05	13.8789	13.9264	13.7823	13.9387	14.2781	14.4795	14.351	14.3784
TP53BP1	Q12888;Q12888-2;Q12888-3	106	67.2	Not Significant	0.365917	0.0368854	8.49778	5.84018e-06	3.83918e-05	14.1533	14.0779	14.1066	14.0328	13.663	13.772	13.6932	13.7789
NECTIN2	Q92692	2	23.4	Not Significant	-0.494641	0.0498714	8.49778	5.84963e-06	3.84256e-05	13.1155	13.0555	13.0905	13.0856	13.5736	13.7122	13.5916	13.4483
DUSP19	Q8WTR2-2;Q8WTR2	1	8.4	Not Significant	0.416196	0.041987	8.49778	5.87677e-06	3.85755e-05	13.0468	12.9892	13.0098	13.0552	12.5389	12.5367	12.6553	12.7054
GMNN	O75496	4	28.2	Not Significant	0.316983	0.0319816	8.49778	5.88189e-06	3.85807e-05	13.9233	13.9012	13.9056	13.9907	13.559	13.6135	13.6059	13.6745
RESF1	Q9HCM1	4	2.3	Not Significant	-0.293952	0.0296676	8.49778	5.89702e-06	3.86515e-05	13.8649	13.8156	13.8303	13.8687	14.0742	14.143	14.1424	14.1957
TRIM3	O75382;O75382-2;O75382-4;O75382-3	14	28.8	Not Significant	0.313837	0.0316838	8.49778	5.91058e-06	3.86895e-05	13.9307	13.9629	13.8781	13.97	13.6824	13.5765	13.629	13.5985
FXN	Q16595;Q16595-2;Q16595-3	7	39	Not Significant	0.350611	0.035397	8.49778	5.91149e-06	3.86895e-05	14.8817	14.8229	14.9617	14.8878	14.4719	14.5471	14.5611	14.5714
CCDC167	Q9P0B6	8	39.2	Not Significant	0.401477	0.0405602	8.49778	5.9436e-06	3.88533e-05	13.6746	13.7269	13.571	13.6923	13.3447	13.2311	13.2553	13.2279
IFT43	Q96FT9;Q96FT9-3;Q96FT9-2	2	11.5	Not Significant	0.256778	0.0259425	8.49778	5.94524e-06	3.88533e-05	14.5191	14.4753	14.4471	14.4526	14.1797	14.2478	14.2336	14.2059
NUP43	Q8NFH3;Q8NFH3-2	9	35.5	Not Significant	0.262656	0.0265452	8.49778	5.96075e-06	3.88976e-05	14.5365	14.5294	14.5843	14.5045	14.2283	14.2833	14.2958	14.2968
PLEKHA4	Q9H4M7-2;Q9H4M7	5	10.8	Not Significant	0.28975	0.0292973	8.49778	5.98305e-06	3.90146e-05	14.8139	14.787	14.7392	14.8313	14.5527	14.5118	14.4768	14.4708
ACO2	Q99798	51	69.4	Not Significant	-0.281479	0.0284688	8.49778	5.99599e-06	3.90704e-05	13.9499	13.9452	13.8477	13.9006	14.1919	14.2221	14.1686	14.1867
EEF1G	P26641;P26641-2	37	70.9	Not Significant	0.222239	0.0225221	8.49778	6.091e-06	3.95737e-05	14.0572	14.1035	14.0823	14.0409	13.8732	13.8395	13.8358	13.8464
ATP6V0C	P27449	2	16.1	Not Significant	-0.242455	0.0245813	8.49778	6.11127e-06	3.96477e-05	14.8253	14.836	14.8319	14.8793	15.1049	15.1014	15.0385	15.0976
ERC2	O15083	3	10.4	Not Significant	-0.385397	0.0390812	8.49778	6.12099e-06	3.96736e-05	15.274	15.3035	15.1646	15.2357	15.6557	15.6843	15.5523	15.627
RPL27A	P46776	10	54.7	Not Significant	0.242039	0.0245456	8.49778	6.12417e-06	3.96736e-05	14.0878	14.0773	14.1445	14.067	13.8416	13.8539	13.8789	13.8341
AFG1L	Q8WV93	14	27.7	Not Significant	0.332993	0.0337771	8.49778	6.13519e-06	3.97161e-05	14.2332	14.2207	14.2474	14.1739	13.9031	13.8139	13.9573	13.8688
GCDH	Q92947;Q92947-2	17	60.3	Not Significant	-0.275181	0.0279174	8.49778	6.14285e-06	3.97368e-05	14.6382	14.6206	14.5448	14.5996	14.9048	14.9003	14.8493	14.8496
MROH1	Q8NDA8;Q8NDA8-3;Q8NDA8-2;Q8NDA8-7;Q8NDA8-6;Q8NDA8-4	8	4.1	Not Significant	0.257476	0.026148	8.49778	6.19268e-06	3.99722e-05	14.74	14.6938	14.7532	14.6866	14.4609	14.4342	14.5041	14.4446
BAZ2B	Q9UIF8-4;Q9UIF8-5;Q9UIF8-3;Q9UIF8;Q9UIF8-2	29	19.4	Not Significant	-0.245492	0.0249372	8.49778	6.20483e-06	4.00216e-05	14.298	14.3224	14.3096	14.2853	14.5417	14.5691	14.4996	14.5869
ADSL	P30566;P30566-2	27	62	Not Significant	-0.225311	0.0229139	8.49778	6.26212e-06	4.03586e-05	14.4089	14.3504	14.3811	14.3663	14.6211	14.6102	14.5686	14.608
POLL	Q9UGP5;Q9UGP5-2	4	11.5	Not Significant	0.322706	0.0328239	8.49778	6.26982e-06	4.03586e-05	14.283	14.2517	14.3091	14.2228	13.9206	13.9431	14.0184	13.8937
LARP4	Q71RC2-3;Q71RC2;Q71RC2-4;Q71RC2-5;Q71RC2-6;Q71RC2-2;Q71RC2-7	30	43.8	Not Significant	-0.335436	0.0341194	8.49778	6.27066e-06	4.03586e-05	14.2746	14.2489	14.198	14.2164	14.5592	14.6204	14.4893	14.6109
ERBIN	Q96RT1-9	1	57.7	Not Significant	-0.319681	0.0325223	8.49778	6.27904e-06	4.03825e-05	14.1485	14.0704	14.0799	14.132	14.3721	14.4603	14.3957	14.4814
ZMPSTE24	O75844	18	37.7	Not Significant	0.264285	0.0268891	8.49778	6.28343e-06	4.03825e-05	14.2298	14.2049	14.224	14.2646	13.9114	14.009	13.9694	13.9763
SYNCRIP	O60506-3;O60506-4;O60506-5	1	60	Not Significant	0.359248	0.036571	8.49778	6.31077e-06	4.0529e-05	14.5465	14.4535	14.5781	14.595	14.1346	14.2209	14.1638	14.2168
SEZ6L2	Q6UXD5-3;Q6UXD5-5;Q6UXD5-6;Q6UXD5-4	4	30.7	Not Significant	-0.267826	0.0272919	8.49778	6.36093e-06	4.08217e-05	14.089	14.0791	14.007	14.0335	14.3386	14.3215	14.2771	14.3427
MRPS18A	Q9NVS2;Q9NVS2-2;Q9NVS2-3	14	58.2	Not Significant	0.287002	0.0292825	8.49778	6.42393e-06	4.11667e-05	13.6217	13.6812	13.6759	13.5908	13.3192	13.3365	13.3734	13.3926
MARCKSL1	P49006	13	91.3	Not Significant	0.317377	0.0324021	8.49778	6.45591e-06	4.1342e-05	13.2159	13.237	13.1764	13.1503	12.9446	12.8217	12.8637	12.88
UBE4B	O95155-2;O95155;O95155-4;O95155-3	45	50.3	Not Significant	0.306417	0.0313088	8.49778	6.49776e-06	4.15517e-05	14.8167	14.8021	14.8909	14.8279	14.5758	14.4722	14.556	14.5079
C8orf82	Q6P1X6;Q6P1X6-2	12	61.1	Not Significant	0.430652	0.044003	8.49778	6.49799e-06	4.15517e-05	14.6073	14.5995	14.6713	14.5625	14.2647	14.0885	14.2359	14.1288
CDK1	P06493;P06493-2	15	67.3	Not Significant	0.383377	0.0391885	8.49778	6.51887e-06	4.16553e-05	14.5328	14.5696	14.5519	14.4977	14.2566	14.1239	14.1632	14.0749
COPZ1	P61923;P61923-4;P61923-5;P61923-3;P61923-2	7	44.1	Not Significant	-0.263014	0.02689	8.49778	6.52811e-06	4.16845e-05	13.812	13.8335	13.8139	13.808	14.0461	14.1231	14.0341	14.1162
FNDC10	F2Z333	3	15	Not Significant	-0.352721	0.0360752	8.49778	6.54785e-06	4.17806e-05	14.4758	14.4692	14.3594	14.4212	14.809	14.8092	14.707	14.8113
B4GAT1	O43505	13	39	Not Significant	0.241146	0.0246766	8.49778	6.57499e-06	4.19238e-05	14.3975	14.3859	14.4208	14.3526	14.1879	14.1493	14.1304	14.1245
SLC36A1	Q7Z2H8-4;Q7Z2H8-3;Q7Z2H8	1	14.4	Not Significant	-0.347615	0.0356237	8.49778	6.65099e-06	4.23781e-05	14.0293	13.9747	14.0801	14.0061	14.2988	14.4411	14.375	14.3657
TSPAN33	Q86UF1	3	16.3	Not Significant	0.321463	0.0329494	8.49778	6.66003e-06	4.24054e-05	14.5371	14.5315	14.5363	14.5819	14.1814	14.2795	14.1635	14.2766
SPTLC2	O15270	29	61.4	Not Significant	0.282467	0.0290143	8.49778	6.77295e-06	4.30921e-05	14.1233	14.0907	14.0714	14.0367	13.8243	13.7424	13.8309	13.7946
RFT1	Q96AA3	5	8.3	Not Significant	0.234737	0.0241156	8.49778	6.78194e-06	4.30921e-05	13.7458	13.7322	13.6987	13.7011	13.5293	13.4613	13.472	13.4762
SYDE1	Q6ZW31-2;Q6ZW31	3	8.7	Not Significant	0.255303	0.0262286	8.49778	6.78239e-06	4.30921e-05	13.6456	13.6854	13.7131	13.6847	13.395	13.4248	13.4778	13.41
SMARCA5	O60264	57	64.8	Not Significant	0.353009	0.0362907	8.49778	6.81795e-06	4.32872e-05	17.361	17.3837	17.4871	17.4279	17.1283	17.0522	17.0615	17.0058
DBN1	Q16643;Q16643-2;Q16643-3	39	64.9	Not Significant	0.418003	0.0429872	8.49778	6.83654e-06	4.33435e-05	13.3063	13.2777	13.3137	13.4176	12.8945	12.9643	12.8185	12.966
CPT1B	Q92523-4;Q92523-3;Q92523;Q92523-2	3	8.7	Not Significant	0.279552	0.0287519	8.49778	6.84214e-06	4.33481e-05	14.2173	14.1391	14.2287	14.1917	13.8677	13.9191	13.9175	13.9542
PEAK1	Q9H792	31	21.8	Not Significant	0.268218	0.0275977	8.49778	6.86448e-06	4.34372e-05	13.6799	13.7726	13.7153	13.683	13.4262	13.4277	13.4436	13.4803
TMEM120A	Q9BXJ8-2;Q9BXJ8	6	30.1	Not Significant	0.526804	0.0542098	8.49778	6.86992e-06	4.34372e-05	14.5869	14.5249	14.3659	14.4428	13.9366	13.8648	13.9674	14.0444
LANCL1	O43813	14	44.1	Not Significant	-0.287876	0.0296238	8.49778	6.87082e-06	4.34372e-05	14.0931	14.1259	14.0654	14.1191	14.3535	14.461	14.3692	14.3713
SLC5A4	Q9NY91	2	3.6	Not Significant	0.290342	0.029895	8.49778	6.90238e-06	4.36058e-05	13.8182	13.8577	13.9368	13.8933	13.6214	13.5695	13.5898	13.5638
ITGA5	P08648	22	31.5	Not Significant	0.302004	0.031105	8.49778	6.91844e-06	4.36763e-05	14.8589	14.873	14.9811	14.9028	14.6282	14.6034	14.6097	14.5663
SLC25A11	Q02978;Q02978-2	24	71.7	Not Significant	0.34247	0.0352777	8.49778	6.9261e-06	4.36938e-05	14.4335	14.4715	14.5781	14.5207	14.1986	14.1215	14.1784	14.1353
NOL4L	Q96MY1;Q96MY1-2	3	16.5	Not Significant	0.244167	0.0251677	8.49778	6.96097e-06	4.38827e-05	13.8821	13.8649	13.9381	13.8407	13.6334	13.644	13.6418	13.6299
NDUFB1	O75438;O75438-2	5	55.2	Not Significant	0.308603	0.0318159	8.49778	6.9719e-06	4.39205e-05	14.1572	14.2054	14.1103	14.1408	13.7913	13.856	13.9054	13.8266
SYF2	O95926;O95926-2	7	29.6	Not Significant	-0.286381	0.0295337	8.49778	6.98835e-06	4.3993e-05	14.1159	14.1716	14.0997	14.1006	14.4098	14.3905	14.3643	14.4686
ZBTB4	Q9P1Z0	2	1.8	Not Significant	-0.329828	0.0341139	8.49778	7.15072e-06	4.48775e-05	13.7372	13.728	13.7363	13.8231	14.0825	14.0203	14.0928	14.1484
WDR24	Q96S15	9	15.1	Not Significant	0.365995	0.0378567	8.49778	7.15401e-06	4.48775e-05	14.1894	14.1482	14.1074	14.0814	13.7483	13.8355	13.6865	13.7921
CD68	P34810-2;P34810-3;P34810	1	7.4	Not Significant	-0.211892	0.0219239	8.49778	7.17151e-06	4.49505e-05	13.9871	13.9547	13.9851	13.9941	14.1623	14.1973	14.188	14.221
PPP1R11	O60927	6	80.2	Not Significant	-0.249932	0.0258617	8.49778	7.17574e-06	4.49505e-05	13.1363	13.1936	13.1115	13.1948	13.4044	13.4274	13.3926	13.4116
TFDP2	Q14188;Q14188-6;Q14188-4;Q14188-5;Q14188-8;Q14188-7;Q14188-2;Q14188-3	4	13	Not Significant	0.375102	0.0388283	8.49778	7.19692e-06	4.50492e-05	14.8476	14.8396	14.8565	14.9705	14.4794	14.5798	14.499	14.4555
TRIP11	Q15643;Q15643-2	101	56.9	Not Significant	-0.238487	0.0246888	8.49778	7.20161e-06	4.50492e-05	14.0678	14.0302	14.1225	14.0943	14.3192	14.3062	14.3155	14.3279
TSC22D1	Q15714;Q15714-2;Q15714-3;Q15714-4	2	3.4	Not Significant	0.403498	0.0418132	8.49778	7.25888e-06	4.53439e-05	13.1232	13.1349	13.0759	13.2691	12.7898	12.7338	12.7573	12.7082
ELOVL1	Q9BW60;Q9BW60-2	2	9.7	Not Significant	0.250462	0.0259645	8.49778	7.28052e-06	4.54472e-05	14.2086	14.2063	14.2076	14.2242	14.0174	13.9108	13.963	13.9536
BPGM	P07738	6	30.5	Not Significant	0.256985	0.0266597	8.49778	7.3215e-06	4.56391e-05	14.5367	14.533	14.4484	14.4836	14.2282	14.2647	14.2242	14.2568
HMMR	O75330-2;O75330;O75330-3;O75330-4	19	31.3	Not Significant	0.329139	0.0341538	8.49778	7.33628e-06	4.56993e-05	15.3913	15.4565	15.4691	15.4582	15.1535	15.0725	15.1766	15.0559
SORT1	Q99523;Q99523-2	27	37.5	Not Significant	-0.283606	0.0294457	8.49778	7.36913e-06	4.58718e-05	14.124	14.1575	14.1068	14.1073	14.3886	14.4485	14.3451	14.4478
GON4L	Q3T8J9-3;Q3T8J9;Q3T8J9-2;REV__Q9NYA4	16	10.3	Not Significant	-0.448686	0.0465995	8.49778	7.3868e-06	4.59231e-05	13.2454	13.1858	13.2337	13.3215	13.5753	13.776	13.7038	13.7261
STON2	Q8WXE9;Q8WXE9-3	2	2.3	Not Significant	0.317668	0.0330221	8.49778	7.43948e-06	4.62129e-05	13.8845	13.9574	13.9567	13.8844	13.5603	13.5893	13.5858	13.677
TAF1C	Q15572-5;Q15572-4;Q15572-2;Q15572-6;Q15572	1	3.9	Not Significant	0.246367	0.0256175	8.49778	7.45592e-06	4.62828e-05	13.9374	13.9569	13.95	13.8806	13.6851	13.6555	13.7191	13.6798
MFSD11	O43934;O43934-2	2	4	Not Significant	-0.401421	0.0417521	8.49778	7.47262e-06	4.63495e-05	14.6045	14.6984	14.6179	14.6455	15.0824	15.0982	14.9254	15.0661
UFD1	Q92890-1;Q92890;Q92890-3	23	59.8	Not Significant	0.287219	0.029876	8.49778	7.47706e-06	4.63495e-05	14.1654	14.0932	14.1183	14.0956	13.8901	13.7797	13.8359	13.818
GPAM	Q9HCL2	19	29.1	Not Significant	-0.25279	0.026303	8.49778	7.49528e-06	4.64301e-05	13.8842	13.875	13.7852	13.8448	14.1138	14.0927	14.0997	14.0941
DAZAP1	Q96EP5;Q96EP5-2	15	41.8	Not Significant	-0.19247	0.0200419	8.49778	7.54026e-06	4.66763e-05	13.8809	13.8898	13.9066	13.9143	14.0739	14.0868	14.1093	14.0915
EVL	Q9UI08-4;Q9UI08;Q9UI08-3;Q9UI08-2;Q9UI08-5	10	29.5	Not Significant	0.297609	0.0309993	8.49778	7.55793e-06	4.67532e-05	14.1502	14.1343	14.2248	14.2361	13.9053	13.9129	13.844	13.8928
TRMT1	Q9NXH9;Q9NXH9-2	30	53.7	Not Significant	0.261914	0.0272908	8.49778	7.57869e-06	4.6815e-05	13.9886	13.9077	13.9657	13.9219	13.7222	13.6914	13.6475	13.6753
AARSD1	Q9BTE6;Q9BTE6-2;Q9BTE6-3	18	60.7	Not Significant	-0.274895	0.0286439	8.49778	7.57975e-06	4.6815e-05	14.2224	14.1544	14.1973	14.2741	14.4845	14.5068	14.464	14.4925
PIP4K2A	P48426;P48426-2	12	39.2	Not Significant	0.342915	0.0357365	8.49778	7.58796e-06	4.6815e-05	14.6759	14.6467	14.7637	14.6171	14.3626	14.2841	14.3231	14.3619
FAM83H	Q6ZRV2	44	44.7	Not Significant	0.242842	0.0253079	8.49778	7.58892e-06	4.6815e-05	13.5014	13.5015	13.5546	13.5242	13.2638	13.2404	13.2852	13.3209
RBBP4	Q09028-2	1	77.4	Not Significant	0.277478	0.0289344	8.49778	7.62375e-06	4.69973e-05	13.9777	13.9643	13.9903	13.9528	13.7584	13.71	13.6646	13.6422
RASSF7	Q02833-3;Q02833-2;Q02833	2	5.9	Not Significant	0.205967	0.0214801	8.49778	7.63118e-06	4.70106e-05	14.0219	14.015	14.0556	13.9982	13.8078	13.8152	13.8065	13.8374
KPNA5	O15131	1	25.2	Not Significant	0.269795	0.0281517	8.49778	7.6633e-06	4.71292e-05	13.9559	13.9123	13.9735	13.9744	13.6337	13.7207	13.7183	13.6643
FAM193A	P78312-6;P78312-2;P78312;P78312-4;P78312-5;P78312-3	10	15.9	Not Significant	0.224424	0.0234187	8.49778	7.66629e-06	4.71292e-05	14.3811	14.3642	14.441	14.3761	14.1651	14.1799	14.1634	14.1563
ARHGAP1	Q07960	29	84.5	Not Significant	0.270641	0.0282521	8.49778	7.68901e-06	4.72363e-05	13.9144	13.8956	13.9927	13.9138	13.6432	13.6427	13.7014	13.6467
CENPC	Q03188;Q03188-2	47	51.5	Not Significant	0.306387	0.0320347	8.49778	7.78571e-06	4.77974e-05	14.6421	14.6444	14.7068	14.6002	14.3931	14.3011	14.3672	14.3066
ENGASE	Q8NFI3;Q8NFI3-2;Q8NFI3-3	18	34.5	Not Significant	0.326006	0.0341025	8.49778	7.81545e-06	4.7947e-05	13.2707	13.2828	13.4081	13.2936	13.0045	13.0013	12.9478	12.9976
SLC30A5	Q8TAD4;Q8TAD4-4;Q8TAD4-3;Q8TAD4-2	5	9	Not Significant	0.478438	0.0500638	8.49778	7.83488e-06	4.80331e-05	14.9128	14.8459	14.8966	14.7096	14.2719	14.4099	14.3766	14.3927
ALAD	P13716;P13716-2	7	23	Not Significant	0.286227	0.0299784	8.49778	7.89177e-06	4.83154e-05	13.3879	13.3479	13.4199	13.4602	13.1543	13.0932	13.0897	13.1336
LDHD	Q86WU2-2;Q86WU2	6	20.9	Not Significant	-0.246655	0.0258549	8.49778	7.94225e-06	4.85578e-05	13.3856	13.4139	13.3663	13.38	13.591	13.6173	13.6401	13.6841
KAT2B	Q92831	3	7.3	Not Significant	0.476815	0.0499867	8.49778	7.94974e-06	4.85702e-05	14.6174	14.8031	14.7525	14.6782	14.2757	14.2152	14.3124	14.1405
SH3KBP1	Q96B97-2;Q96B97	6	49.7	Not Significant	0.232767	0.0244333	8.49778	8.0298e-06	4.90258e-05	14.1182	14.1793	14.1555	14.1864	13.9038	13.908	13.952	13.9446
PIGK	Q92643;Q92643-2	17	46.1	Not Significant	0.356408	0.0374237	8.49778	8.05009e-06	4.9116e-05	14.6742	14.7196	14.7706	14.678	14.4448	14.3364	14.3408	14.2947
CLSPN	Q9HAW4;Q9HAW4-2;Q9HAW4-3	24	24.7	Not Significant	-0.23164	0.0243299	8.49778	8.06869e-06	4.91958e-05	13.9193	13.9742	13.9926	13.9941	14.218	14.2062	14.2055	14.1771
MRPL57	Q9BQC6	5	40.2	Not Significant	-0.200755	0.0210906	8.49778	8.08247e-06	4.92462e-05	14.1668	14.1853	14.1875	14.1451	14.3895	14.3534	14.3837	14.361
DIDO1	Q9BTC0;Q9BTC0-1;Q9BTC0-2;Q9BTC0-3	88	53.2	Not Significant	-0.199791	0.0209939	8.49778	8.09652e-06	4.9298e-05	13.5469	13.5319	13.5533	13.5546	13.7564	13.7126	13.7672	13.7497
UBXN1	Q04323;Q04323-2	17	61.3	Not Significant	-0.545024	0.057316	8.49778	8.14666e-06	4.95357e-05	12.4237	12.495	12.3408	12.2359	12.8611	13.0118	12.9168	12.8859
UGCG	Q16739	3	12.2	Not Significant	0.387322	0.0407908	8.49778	8.23984e-06	4.99466e-05	13.6056	13.6125	13.6108	13.6843	13.2538	13.1855	13.3473	13.1774
KDELR1	P24390;P24390-2	1	12.7	Not Significant	0.283815	0.0298906	8.49778	8.24131e-06	4.99466e-05	14.524	14.4987	14.5125	14.5648	14.2917	14.1851	14.2719	14.2161
PFKFB2	O60825-2	1	74.7	Not Significant	-0.427993	0.0450757	8.49778	8.24225e-06	4.99466e-05	13.9032	13.9105	13.8833	14.0021	14.4057	14.2501	14.4329	14.3224
HOXB6	P17509	1	10.3	Not Significant	0.256234	0.0270018	8.49778	8.27949e-06	5.01382e-05	14.4508	14.4329	14.4385	14.4936	14.1706	14.2271	14.1576	14.2356
RABL6	Q3YEC7;Q3YEC7-2;Q3YEC7-3;Q3YEC7-4;Q3YEC7-6;Q3YEC7-5	24	40.5	Not Significant	0.268564	0.0283509	8.49778	8.39405e-06	5.07974e-05	13.4859	13.4636	13.5222	13.4837	13.2625	13.1748	13.2575	13.1863
ARHGAP39	Q9C0H5;Q9C0H5-2	19	23.4	Not Significant	-0.398774	0.0421209	8.49778	8.43227e-06	5.09595e-05	13.338	13.2935	13.3638	13.342	13.6855	13.7675	13.6434	13.8359
NIPSNAP2	O75323;O75323-2	18	64.7	Not Significant	-0.267081	0.0282268	8.49778	8.47013e-06	5.1119e-05	13.7799	13.7461	13.6853	13.766	14.0506	14.0179	13.9783	13.9989
AAMP	Q13685	13	34.3	Not Significant	0.579226	0.061228	8.49778	8.48285e-06	5.11611e-05	14.4193	14.4033	14.3747	14.5281	13.7005	13.8987	13.8206	13.9885
INO80B	Q9C086	9	37.1	Not Significant	0.332656	0.0351819	8.49778	8.51681e-06	5.12965e-05	14.8183	14.7794	14.89	14.7734	14.5397	14.4314	14.5022	14.4571
NMT2	O60551	5	21.1	Not Significant	0.256263	0.0271108	8.49778	8.53722e-06	5.13383e-05	14.4636	14.446	14.3882	14.3882	14.1613	14.1704	14.1302	14.1992
SLC1A1	P43005	3	12	Not Significant	-0.375771	0.0397558	8.49778	8.54053e-06	5.13383e-05	14.4938	14.542	14.4209	14.4934	14.8241	14.9143	14.7878	14.9271
CRYZL1	O95825;O95825-2	11	41	Not Significant	0.334302	0.0353688	8.49778	8.54103e-06	5.13383e-05	13.7849	13.8105	13.9166	13.8631	13.5731	13.4812	13.4962	13.4873
MORF4L1	Q9UBU8-2;Q9UBU8;Q9UBU8-3	14	49.2	Not Significant	0.20726	0.0219338	8.49778	8.55935e-06	5.14138e-05	14.0526	14.0304	14.0332	14.0456	13.8271	13.8679	13.8	13.8377
DLG5	Q8TDM6;Q8TDM6-4;Q8TDM6-2;Q8TDM6-3;Q8TDM6-5	13	8.9	Not Significant	-0.27071	0.0286721	8.49778	8.61438e-06	5.16747e-05	14.1449	14.1396	14.051	14.1689	14.4	14.4125	14.3823	14.3924
BIRC7	Q96CA5;Q96CA5-2	2	11.4	Not Significant	-0.297284	0.031493	8.49778	8.62805e-06	5.1691e-05	12.7731	12.7394	12.6775	12.723	12.983	12.9985	13.0315	13.0892
COMMD7	Q86VX2-2;Q86VX2	7	41.2	Not Significant	0.310119	0.032853	8.49778	8.62869e-06	5.1691e-05	14.08	14.1105	14.1519	14.2209	13.8118	13.8656	13.8213	13.8241
RABEPK	Q7Z6M1-2;Q7Z6M1	2	10.9	Not Significant	0.331631	0.035156	8.49778	8.67485e-06	5.19326e-05	13.9198	13.9525	13.8714	14.0249	13.5761	13.6371	13.5904	13.6385
CEP57	Q86XR8-2;Q86XR8-4;Q86XR8-5;Q86XR8;Q86XR8-3	6	10.1	Not Significant	0.320328	0.0339634	8.49778	8.68623e-06	5.19658e-05	14.8967	14.9205	14.9188	14.943	14.6362	14.5011	14.6381	14.6223
MED4	Q9NPJ6;Q9NPJ6-2	9	38.5	Not Significant	-0.244278	0.025927	8.49778	8.75716e-06	5.23326e-05	14.1788	14.206	14.1705	14.13	14.4611	14.4075	14.4054	14.3884
WDFY3	Q8IZQ1-2;Q8IZQ1	7	2.5	Not Significant	0.300634	0.0319226	8.49778	8.78755e-06	5.24416e-05	14.4911	14.4259	14.3734	14.4601	14.1	14.1111	14.1588	14.1781
TAPBP	O15533-2;O15533;O15533-3;O15533-4	7	22.8	Not Significant	-0.238973	0.0253758	8.49778	8.7893e-06	5.24416e-05	14.558	14.5737	14.6397	14.552	14.836	14.8219	14.8018	14.8197
ELF4	Q99607	3	6.2	Not Significant	0.333007	0.0353755	8.49778	8.81748e-06	5.25746e-05	13.2736	13.2928	13.2065	13.1664	12.942	12.8741	12.857	12.9342
ESPL1	Q14674-2;Q14674	6	5.7	Not Significant	0.280975	0.0298557	8.49778	8.83497e-06	5.26436e-05	14.3954	14.3161	14.3595	14.3096	14.0722	14.0107	14.0661	14.1077
UAP1	Q16222-2;Q16222-3;Q16222	10	31.9	Not Significant	0.340714	0.0362118	8.49778	8.85099e-06	5.27039e-05	14.144	14.1941	14.2032	14.1266	13.8857	13.7355	13.8548	13.8291
ORAI1	Q96D31;Q96D31-2	7	20.6	Not Significant	-0.29038	0.0308788	8.49778	8.88851e-06	5.28771e-05	14.4265	14.4311	14.401	14.4609	14.7313	14.775	14.6448	14.7299
SPRTN	Q9H040	2	5.1	Not Significant	-0.298533	0.0317598	8.49778	8.91911e-06	5.29551e-05	14.1695	14.1122	14.0963	14.1146	14.3989	14.4853	14.3613	14.4413
FOXM1	Q08050-2;Q08050;Q08050-3	4	7.1	Not Significant	0.303614	0.032302	8.49778	8.92288e-06	5.29551e-05	14.1447	14.1182	14.041	14.1607	13.7941	13.8171	13.7785	13.8603
ZNF672	Q499Z4	6	16.4	Not Significant	-0.270069	0.0287459	8.49778	8.95386e-06	5.31036e-05	13.6185	13.6129	13.5823	13.6703	13.8536	13.9214	13.8613	13.928
TRAPPC11	Q7Z392;Q7Z392-3;Q7Z392-4;Q7Z392-2	25	26.2	Not Significant	0.292557	0.0311549	8.49778	8.98855e-06	5.32739e-05	14.2797	14.3028	14.3944	14.2785	14.0475	13.9876	14.0332	14.0169
CXorf38	Q8TB03-2;Q8TB03	6	25.5	Not Significant	-0.334412	0.0356153	8.49778	8.99485e-06	5.32758e-05	14.0697	14.114	14.0171	14.0273	14.4086	14.4283	14.3049	14.4239
ZDHHC18	Q9NUE0;Q9NUE0-2	6	25.3	Not Significant	0.378834	0.0403665	8.49778	9.03018e-06	5.34495e-05	14.4804	14.5167	14.4511	14.3779	14.16	14.0592	14.0821	14.0094
KIF23	Q02241-2;Q02241-3	1	59.7	Not Significant	0.349646	0.0372993	8.49778	9.11176e-06	5.38252e-05	15.2173	15.1893	15.3232	15.2308	14.9521	14.8369	14.9125	14.8605
SUB1	P53999	12	75.6	Not Significant	-0.276765	0.0295315	8.49778	9.12864e-06	5.38892e-05	14.3783	14.3905	14.3088	14.3663	14.6499	14.6486	14.5767	14.6756
NUP88	Q99567	34	49.4	Not Significant	-0.266437	0.0284324	8.49778	9.13605e-06	5.38972e-05	13.6177	13.5758	13.5185	13.5617	13.8427	13.8387	13.7897	13.8683
SORBS2	O94875-12;O94875-3;O94875-4;O94875-10;O94875-5;O94875-9;O94875-11;O94875-8;O94875-2;O94875;O94875-7;O94875-6	15	22	Not Significant	0.221329	0.0236224	8.49778	9.14685e-06	5.39253e-05	14.642	14.6234	14.6661	14.6552	14.4595	14.3832	14.4273	14.4314
LRRK2	Q5S007	1	0.8	Not Significant	0.420511	0.0448969	8.49778	9.17221e-06	5.4039e-05	13.4941	13.3488	13.2918	13.3738	12.9832	12.9694	12.8851	12.9887
ANKRD27	Q96NW4	8	11.1	Not Significant	0.285362	0.0304711	8.49778	9.18093e-06	5.40547e-05	14.0606	14.037	13.9652	14.0737	13.7119	13.7315	13.7667	13.7847
CDC42SE1	Q9NRR8;Q9NRR8-2	3	25.3	Not Significant	-0.284532	0.0304019	8.49778	9.22704e-06	5.42567e-05	13.6331	13.6937	13.5863	13.6917	13.9307	13.9573	13.8991	13.9558
SLC35E1	Q96K37;Q96K37-2	6	19.8	Not Significant	0.268357	0.0286737	8.49778	9.22741e-06	5.42567e-05	15.3978	15.3494	15.3775	15.3273	15.0302	15.1118	15.1235	15.1129
LRRC8D	Q7L1W4	19	27.4	Not Significant	0.289962	0.0309867	8.49778	9.23749e-06	5.42801e-05	14.3895	14.3378	14.3395	14.2567	14.0649	14.0204	14.0587	14.0196
LRRC1	Q9BTT6;Q9BTT6-2	10	32.1	Not Significant	0.24442	0.0261281	8.49778	9.26049e-06	5.43794e-05	14.893	14.8753	14.9452	14.8611	14.666	14.6275	14.6772	14.6261
AFDN	P55196-3	0	48.1	Not Significant	-0.419051	0.0448366	8.49778	9.32659e-06	5.47316e-05	13.6228	13.6407	13.6148	13.6671	14.0319	14.1072	13.9331	14.1496
RPL26	P61254	4	66.9	Not Significant	0.287007	0.0307578	8.49778	9.44429e-06	5.5313e-05	14.6153	14.7089	14.5957	14.6121	14.3725	14.3618	14.3043	14.3453
DMD	P11532-3;P11532-2;P11532-4;P11532-11;P11532;P11532-17;P11532-12;P11532-15;P11532-14;P11532-13;P11532-16	3	8.7	Not Significant	-0.357526	0.0383231	8.49778	9.45942e-06	5.53653e-05	13.5948	13.6686	13.5355	13.6485	13.9612	14.0204	13.897	13.9991
GNAQ	P50148	10	48.7	Not Significant	0.345609	0.0370595	8.49778	9.48707e-06	5.54793e-05	14.6264	14.6045	14.7603	14.6174	14.3181	14.2863	14.3377	14.2839
RGS12	O14924-5;O14924-4;O14924;O14924-6;O14924-7;O14924-2;O14924-3	4	4.8	Not Significant	0.227765	0.0244245	8.49778	9.49136e-06	5.54793e-05	14.256	14.2593	14.2501	14.3174	14.0317	14.0564	14.0153	14.0682
RAD51C	O43502-2;O43502	2	25.2	Not Significant	-0.263986	0.0283194	8.49778	9.51927e-06	5.5606e-05	13.9008	13.9064	13.9217	13.923	14.1228	14.2226	14.1444	14.2181
RAI14	Q9P0K7-3;Q9P0K7;Q9P0K7-2	2	62.6	Not Significant	0.28303	0.0303771	8.49778	9.55546e-06	5.57809e-05	14.4712	14.4438	14.4994	14.4914	14.2524	14.168	14.2195	14.1338
ARL2	P36404;P36404-2	8	47.8	Not Significant	0.218079	0.0234104	8.49778	9.56936e-06	5.58254e-05	13.7175	13.6989	13.7557	13.7161	13.5344	13.4903	13.5162	13.4749
FASTKD3	Q14CZ7	10	16.9	Not Significant	0.269514	0.0289361	8.49778	9.58034e-06	5.5853e-05	13.5948	13.5409	13.5438	13.502	13.223	13.2735	13.3097	13.2973
ITGA1	P56199	12	11.1	Not Significant	0.304231	0.0326837	8.49778	9.62665e-06	5.60863e-05	14.1732	14.2612	14.2744	14.2828	13.9019	13.981	13.9154	13.9763
CDK8	P49336-2;P49336	6	25.7	Not Significant	-0.529577	0.0569745	8.49778	9.73547e-06	5.66187e-05	12.3424	12.3511	12.5472	12.4137	12.817	13.0114	12.9897	12.9546
PSME3	P61289;P61289-3;P61289-2	17	57.9	Not Significant	-0.287174	0.0308963	8.49778	9.7371e-06	5.66187e-05	14.0344	14.0065	13.9311	14.0311	14.2664	14.3273	14.2505	14.3076
FTL	P02792	3	21.1	Not Significant	0.290917	0.0313192	8.49778	9.7864e-06	5.68512e-05	14.9473	14.9485	14.9884	14.849	14.6415	14.6602	14.6249	14.643
NACC2	Q96BF6	3	7.7	Not Significant	-0.296087	0.0318773	8.49778	9.78983e-06	5.68512e-05	13.8622	13.8479	13.8304	13.8805	14.1866	14.1926	14.0654	14.1608
ATP5MF	P56134-4;P56134-2	1	63.3	Not Significant	-0.536688	0.0578533	8.49778	9.88609e-06	5.72982e-05	13.0379	13.1031	13.0435	12.8811	13.601	13.4998	13.4578	13.6538
AP5B1	Q2VPB7	14	24.7	Not Significant	0.18745	0.0202104	8.49778	9.90091e-06	5.73468e-05	14.1478	14.1621	14.1613	14.1513	13.9799	13.9405	13.9879	13.9644
PSMG3	Q9BT73	5	50.8	Not Significant	0.257082	0.0277209	8.49778	9.90902e-06	5.73565e-05	13.5726	13.5536	13.4996	13.4837	13.2308	13.2831	13.2901	13.2771
RAB5IF	Q9BUV8-4;Q9BUV8-3;Q9BUV8-2;Q9BUV8;Q9BUV8-5	2	18.4	Not Significant	0.181184	0.0195451	8.49778	9.94212e-06	5.75108e-05	14.0925	14.1023	14.0835	14.0896	13.9219	13.8876	13.9099	13.9237
COL19A1	Q14993	2	1.4	Not Significant	-0.219166	0.023667	8.49778	1.0023e-05	5.79407e-05	13.947	13.9187	13.9359	13.9491	14.1542	14.1916	14.1114	14.1701
PSMC3IP	Q9P2W1;Q9P2W1-2;Q9P2W1-3	2	9.2	Not Significant	-0.203077	0.0219378	8.49778	1.0052e-05	5.80712e-05	13.9562	13.9348	13.9197	13.9092	14.1061	14.152	14.1242	14.1499
UACA	Q9BZF9-2;Q9BZF9	48	35.4	Not Significant	0.248313	0.0268274	8.49778	1.00606e-05	5.80828e-05	13.7773	13.7929	13.711	13.7869	13.5484	13.4898	13.4993	13.5375
DCAF15	Q66K64	5	9.8	Not Significant	0.285941	0.030907	8.49778	1.00971e-05	5.82184e-05	13.8507	13.8795	13.9204	13.8891	13.568	13.6667	13.5486	13.6127
HEXIM1	O94992	15	51.8	Not Significant	-0.319199	0.0345653	8.49778	1.02429e-05	5.90205e-05	14.3424	14.3544	14.2609	14.2645	14.6348	14.6598	14.5519	14.6525
RETREG3	Q86VR2;Q86VR2-2	12	43.1	Not Significant	0.234578	0.0254105	8.49778	1.02699e-05	5.91383e-05	13.437	13.4355	13.4399	13.488	13.1906	13.1836	13.2565	13.2313
EOMES	O95936-3;O95936-2;O95936;O95936-4	2	7.1	Not Significant	-0.24689	0.0267584	8.49778	1.03123e-05	5.93442e-05	14.479	14.4933	14.5611	14.5165	14.735	14.8003	14.7367	14.7654
LAMA4	Q16363-2;Q16363	8	4.5	Not Significant	-0.257968	0.0279668	8.49778	1.03349e-05	5.94358e-05	13.6499	13.6028	13.5645	13.5448	13.8355	13.8673	13.8251	13.866
GPRASP1	Q5JY77	1	1.1	Not Significant	-0.238951	0.0259102	8.49778	1.03507e-05	5.94884e-05	13.8578	13.8663	13.8245	13.9078	14.0811	14.0968	14.0899	14.1444
TANGO2	Q6ICL3-5;Q6ICL3-2;Q6ICL3-3;Q6ICL3;Q6ICL3-4	1	4.5	Not Significant	0.248258	0.0269468	8.49778	1.04329e-05	5.99221e-05	14.7214	14.6456	14.7177	14.7282	14.4693	14.4275	14.4358	14.4873
XRCC4	Q13426;Q13426-2;Q13426-3	16	48.5	Not Significant	-0.473798	0.051446	8.49778	1.04621e-05	6.00508e-05	13.7209	13.4966	13.6269	13.7072	14.0584	14.1009	14.1068	14.1807
TAB1	Q15750-2;Q15750	10	33.8	Not Significant	0.254458	0.0276528	8.49778	1.05308e-05	6.03843e-05	15.0855	15.0634	15.0561	15.0585	14.8678	14.7671	14.835	14.7757
SRFBP1	Q8NEF9	21	54.3	Not Significant	0.255153	0.0277295	8.49778	1.05341e-05	6.03843e-05	13.0051	12.9267	12.9109	12.9288	12.7259	12.664	12.6733	12.6876
PRICKLE2	Q7Z3G6	3	4	Not Significant	0.340489	0.0370064	8.49778	1.05405e-05	6.03843e-05	14.74	14.6832	14.6581	14.689	14.4379	14.3053	14.3769	14.2882
RAD9A	Q99638	11	37.9	Not Significant	-0.352069	0.0382698	8.49778	1.05507e-05	6.04042e-05	13.332	13.3791	13.3475	13.3603	13.713	13.7361	13.5977	13.7804
TMEM17	Q86X19	2	8.1	Not Significant	-0.197614	0.0214855	8.49778	1.05698e-05	6.04745e-05	13.5941	13.5979	13.5966	13.5428	13.7879	13.7727	13.7735	13.7876
AGGF1	Q8N302;Q8N302-2;Q8N302-3	11	19	Not Significant	0.240183	0.0261379	8.49778	1.06461e-05	6.08331e-05	13.5795	13.5976	13.6178	13.6731	13.3972	13.3582	13.3613	13.3906
WBP1L	Q9NX94;Q9NX94-2	2	9.4	Not Significant	0.257442	0.0280321	8.49778	1.06932e-05	6.10628e-05	14.763	14.8272	14.8028	14.743	14.5341	14.4955	14.5717	14.5048
ALKBH6	Q3KRA9-2;Q3KRA9;Q3KRA9-3	3	15.4	Not Significant	0.25769	0.0280733	8.49778	1.07356e-05	6.12588e-05	13.4908	13.5153	13.4579	13.4277	13.1806	13.1913	13.2485	13.2406
AK2	P54819-2;P54819;P54819-6;P54819-5;P54819-3;P54819-4	25	84.5	Not Significant	0.378981	0.0412898	8.49778	1.07412e-05	6.12588e-05	13.9523	13.9567	13.9663	13.7903	13.534	13.501	13.5627	13.552
SERINC1	Q9NRX5	9	19	Not Significant	-0.275762	0.0300619	8.49778	1.07909e-05	6.15028e-05	13.6348	13.5842	13.7034	13.6692	13.9476	13.891	13.9132	13.9429
EIF4G3	O43432;O43432-3;O43432-4;O43432-2	59	41.1	Not Significant	0.290514	0.0316763	8.49778	1.08072e-05	6.1556e-05	14.7689	14.7514	14.8671	14.7754	14.5483	14.4677	14.4916	14.4933
BCDIN3D	Q7Z5W3	1	3.1	Not Significant	0.275629	0.030069	8.49778	1.08515e-05	6.17144e-05	14.4505	14.4408	14.4346	14.5092	14.1202	14.1791	14.2252	14.2081
MTMR2	Q13614;Q13614-2	8	17.7	Not Significant	0.26055	0.0284254	8.49778	1.08557e-05	6.17144e-05	14.6075	14.5977	14.6481	14.6305	14.4268	14.345	14.3542	14.3156
TPI1	P60174-3;P60174;P60174-4	24	80.1	Not Significant	-0.310191	0.0338562	8.49778	1.08932e-05	6.18584e-05	14.1515	14.1989	14.0959	14.1653	14.5269	14.4667	14.3969	14.4618
HCFC1	P51610-4	3	40.3	Not Significant	-0.225477	0.0246104	8.49778	1.0895e-05	6.18584e-05	14.2957	14.2824	14.2394	14.2322	14.5117	14.4726	14.4611	14.5062
TRIM56	Q9BRZ2;Q9BRZ2-2;Q9BRZ2-3	31	53	Not Significant	0.456724	0.0498607	8.49778	1.0912e-05	6.19156e-05	13.9368	13.904	13.828	13.8485	13.4173	13.3255	13.5592	13.3884
ACAA2	P42765	29	83.1	Not Significant	-0.540841	0.0590791	8.49778	1.0963e-05	6.21596e-05	13.1156	13.3847	13.1268	13.1252	13.7564	13.7419	13.6936	13.7236
TUT4	Q5TAX3;Q5TAX3-2	23	15.3	Not Significant	-0.277992	0.0303688	8.49778	1.09689e-05	6.21596e-05	14.7991	14.7733	14.7702	14.8568	15.0426	15.0998	15.0423	15.1266
TATDN1	Q6P1N9;Q6P1N9-2	16	59.3	Not Significant	0.371433	0.0406324	8.49778	1.10869e-05	6.27883e-05	13.4003	13.3864	13.3263	13.2771	13.0412	12.8851	12.9895	12.9885
CHRM1	P11229-2;P11229	1	2.4	Not Significant	0.435393	0.0476502	8.49778	1.1125e-05	6.28975e-05	13.3262	13.337	13.3787	13.183	12.7812	12.9189	12.8845	12.8988
HSP90AA2P	Q14568	3	35.3	Not Significant	-0.208622	0.0228323	8.49778	1.11265e-05	6.28975e-05	14.1408	14.1086	14.1352	14.1505	14.3427	14.3417	14.3078	14.3773
GNPDA2	Q8TDQ7;Q8TDQ7-3;Q8TDQ7-2;Q8TDQ7-5;Q8TDQ7-4	7	69.6	Not Significant	-0.319726	0.034993	8.49778	1.11293e-05	6.28975e-05	13.3646	13.3554	13.2761	13.2183	13.6325	13.6298	13.5976	13.6334
PTCD1	O75127	25	43.4	Not Significant	0.21741	0.0237963	8.49778	1.11344e-05	6.28975e-05	13.9923	14.0174	13.9905	14.0215	13.7445	13.7927	13.7891	13.8258
DCTPP1	Q9H773	11	68.2	Not Significant	-0.306698	0.0335953	8.49778	1.12019e-05	6.32131e-05	14.1928	14.2708	14.1282	14.1951	14.458	14.538	14.4992	14.5185
UFSP2	Q9NUQ7	21	54.6	Not Significant	0.389672	0.0426854	8.49778	1.12045e-05	6.32131e-05	13.7088	13.7388	13.8112	13.6288	13.3015	13.378	13.3758	13.2735
USP40	Q9NVE5;Q9NVE5-3	6	6.9	Not Significant	-0.249983	0.0273951	8.49778	1.12412e-05	6.338e-05	14.3136	14.2619	14.3122	14.3309	14.5888	14.571	14.4985	14.5602
CNNM3	Q8NE01;Q8NE01-2;Q8NE01-3	27	49.2	Not Significant	-0.250636	0.0274692	8.49778	1.12493e-05	6.33856e-05	13.9128	13.9598	13.9366	13.9216	14.1475	14.2104	14.1429	14.2325
GPNMB	Q14956-2;Q14956	11	26.6	Not Significant	-0.306916	0.0336438	8.49778	1.12659e-05	6.34391e-05	13.9744	13.8725	13.9061	14.0158	14.2231	14.2561	14.2477	14.2696
SPCS3	P61009	5	26.7	Not Significant	0.266436	0.0292184	8.49778	1.13019e-05	6.35813e-05	14.1503	14.2	14.1849	14.1143	13.8473	13.8903	13.9428	13.9035
MT-CO1	P00395	2	7.6	Not Significant	-0.280812	0.0307961	8.49778	1.13054e-05	6.35813e-05	13.4726	13.427	13.4859	13.4466	13.7185	13.7815	13.6726	13.7828
NDUFS3	O75489;O75489-2	26	79.5	Not Significant	0.342609	0.0376043	8.49778	1.13784e-05	6.3909e-05	14.5735	14.5733	14.6491	14.5694	14.3044	14.1938	14.3115	14.1852
BDH1	Q02338	3	7	Not Significant	0.242147	0.0265786	8.49778	1.13811e-05	6.3909e-05	14.5071	14.498	14.5706	14.5419	14.2981	14.2421	14.3193	14.2896
MRNIP	Q6NTE8-3;Q6NTE8	3	13.2	Not Significant	0.269863	0.029622	8.49778	1.13852e-05	6.3909e-05	13.9365	13.989	14.0408	14.0259	13.7486	13.6909	13.7143	13.7591
NRIP1	P48552	1	1.7	Not Significant	0.224912	0.0247075	8.49778	1.14553e-05	6.42624e-05	14.0807	14.0768	14.0545	14.1037	13.8836	13.8245	13.8229	13.885
SCAF4	O95104;O95104-2;O95104-3	26	33.8	Not Significant	0.295162	0.0324323	8.49778	1.14763e-05	6.43393e-05	14.9197	14.8926	15.0153	14.9688	14.6967	14.615	14.6625	14.6416
IDH1	O75874	26	72.9	Not Significant	0.290013	0.0318809	8.49778	1.15166e-05	6.45247e-05	13.27	13.3083	13.2744	13.2851	12.9315	13.0587	12.9561	13.0314
SEPTIN5	Q99719;Q99719-2	16	51.8	Not Significant	0.293092	0.0322265	8.49778	1.15365e-05	6.45956e-05	14.2671	14.2895	14.3841	14.2761	14.0449	13.9816	14.0352	13.9827
CDC42	P60953;P60953-1	11	63.4	Not Significant	0.201789	0.0221914	8.49778	1.15529e-05	6.46468e-05	14.3251	14.2918	14.3366	14.3187	14.1204	14.0806	14.1348	14.1292
MPZL1	O95297-2;O95297;O95297-4;O95297-3;O95297-5	13	34.7	Not Significant	-0.562679	0.061891	8.49778	1.1569e-05	6.46966e-05	14.2058	14.0283	14.1001	14.2984	14.7419	14.736	14.6129	14.7924
PITPNB	P48739;P48739-3;P48739-2	20	73.4	Not Significant	-0.27683	0.030458	8.49778	1.15944e-05	6.47419e-05	14.1094	14.1009	13.9993	14.0847	14.327	14.3856	14.325	14.364
BLZF1	Q9H2G9;Q9H2G9-2	6	17.5	Not Significant	-0.369424	0.0406477	8.49778	1.15989e-05	6.47419e-05	14.0061	14.0026	13.8863	13.9079	14.316	14.3778	14.2383	14.3485
ADAR	P55265-3;P55265-2	1	59.1	Not Significant	0.221303	0.0243614	8.49778	1.16417e-05	6.48968e-05	14.115	14.0415	14.0324	14.0424	13.8297	13.8323	13.8472	13.837
MAPKAPK3	Q16644	5	26.4	Not Significant	0.40929	0.045056	8.49778	1.1643e-05	6.48968e-05	13.8899	13.9874	13.7988	13.9618	13.5169	13.4482	13.5624	13.4731
HIKESHI	Q53FT3	4	22.8	Not Significant	0.455981	0.0502157	8.49778	1.16787e-05	6.50244e-05	15.3371	15.3437	15.4632	15.4195	14.817	14.9513	15.0443	14.927
STAU2	Q9NUL3-2;Q9NUL3;Q9NUL3-8;Q9NUL3-3;Q9NUL3-6;Q9NUL3-7;Q9NUL3-4;Q9NUL3-5	24	59.5	Not Significant	-0.491065	0.0541113	8.49778	1.17323e-05	6.52817e-05	12.7535	12.4741	12.6326	12.6364	13.1159	13.135	13.0591	13.151
USP4	Q13107;Q13107-2;Q13107-3	17	23.2	Not Significant	0.217416	0.0239762	8.49778	1.18041e-05	6.56403e-05	13.4758	13.4534	13.4412	13.4813	13.281	13.2195	13.2656	13.2159
DNAJA1	P31689;P31689-2	29	73.8	Not Significant	0.479715	0.0529111	8.49778	1.18197e-05	6.56863e-05	14.3517	14.2398	14.2799	14.4531	13.7521	13.8429	13.8996	13.911
CTDSP1	Q9GZU7-2;Q9GZU7-3;Q9GZU7	4	23.1	Not Significant	-0.201409	0.0222183	8.49778	1.18339e-05	6.5724e-05	13.8857	13.9459	13.9056	13.9109	14.097	14.1094	14.1074	14.1399
TMEM117	Q9H0C3	1	1.8	Not Significant	-0.374398	0.041305	8.49778	1.18423e-05	6.57299e-05	13.4017	13.3483	13.2666	13.3863	13.7053	13.7187	13.6615	13.815
FBXL17	Q9UF56-3;Q9UF56-2;Q9UF56	1	2.6	Not Significant	0.372094	0.041075	8.49778	1.18964e-05	6.59894e-05	13.2702	13.3074	13.3323	13.318	12.8258	12.9398	12.9437	13.0302
IPO7	O95373	36	41.2	Not Significant	0.212453	0.0234593	8.49778	1.19235e-05	6.60981e-05	13.9836	14.0102	14.0452	14.0527	13.8332	13.8068	13.8067	13.7951
KYAT1	Q16773-2;Q16773	1	2.4	Not Significant	0.415362	0.0458748	8.49778	1.1944e-05	6.61057e-05	15.4328	15.4635	15.4374	15.6089	15.1203	15.1101	15.0517	14.9991
ZC3H7A	Q8IWR0;Q8IWR0-2	28	36.6	Not Significant	-0.360898	0.0398609	8.49778	1.19471e-05	6.61057e-05	14.0767	14.1024	13.9621	13.9849	14.3231	14.3939	14.4396	14.413
CHSY1	Q86X52	1	5.1	Not Significant	0.334651	0.0369682	8.49778	1.1963e-05	6.61528e-05	13.1831	13.123	13.1257	13.2188	12.9147	12.8207	12.8044	12.7722
FUBP1	Q96AE4-2	2	61.7	Not Significant	-0.281354	0.0310869	8.49778	1.19817e-05	6.6215e-05	13.8389	13.8732	13.8841	13.8927	14.1586	14.2188	14.0829	14.154
LAPTM4A	Q15012	1	11.6	Not Significant	-0.492472	0.0544447	8.49778	1.20356e-05	6.64695e-05	13.7054	13.6432	13.5761	13.5782	14.1875	14.1677	13.9608	14.1568
USP48	Q86UV5;Q86UV5-2;Q86UV5-8;Q86UV5-3;Q86UV5-7;Q86UV5-4;Q86UV5-6	20	51.4	Not Significant	0.190691	0.0210832	8.49778	1.20427e-05	6.64695e-05	14.2732	14.2449	14.2544	14.2187	14.0631	14.0372	14.0648	14.0634
SS18L1	O75177;O75177-2;O75177-4;O75177-3;O75177-5	6	19.9	Not Significant	0.217927	0.0241	8.49778	1.2064e-05	6.64839e-05	14.4049	14.4267	14.4492	14.4134	14.1569	14.2272	14.2248	14.2137
SAP18	O00422-2;O00422	19	80.2	Not Significant	0.219079	0.0242278	8.49778	1.20655e-05	6.64839e-05	14.2018	14.1445	14.1469	14.1669	13.932	13.9204	13.9852	13.9462
PKP4	Q99569-2;Q99569	27	25.1	Not Significant	-0.400187	0.0442574	8.49778	1.20676e-05	6.64839e-05	14.1114	14.1398	14.1863	14.2727	14.5952	14.6007	14.4826	14.6324
FBRS	Q9HAH7;Q9HAH7-1	6	15.9	Not Significant	0.264979	0.0293095	8.49778	1.20834e-05	6.65294e-05	14.5887	14.6265	14.6778	14.6122	14.4174	14.3379	14.3626	14.3274
FLCN	Q8NFG4;Q8NFG4-2;Q8NFG4-3	13	29	Not Significant	-0.355792	0.0393575	8.49778	1.20912e-05	6.65312e-05	13.6141	13.6815	13.5929	13.6039	13.9293	14.0411	13.9031	14.0421
GPR108	Q9NPR9	11	15.8	Not Significant	0.215373	0.0238279	8.49778	1.2105e-05	6.65665e-05	14.3104	14.253	14.2935	14.2453	14.0845	14.046	14.0417	14.0685
MTIF3	Q9H2K0	11	48.6	Not Significant	-0.390731	0.0432486	8.49778	1.2148e-05	6.67617e-05	14.1507	14.1129	14.175	14.005	14.5496	14.4686	14.5484	14.4398
ATXN2L	Q8WWM7;Q8WWM7-6;Q8WWM7-8;Q8WWM7-5;Q8WWM7-4;Q8WWM7-9;Q8WWM7-2;Q8WWM7-3;Q8WWM7-7	43	44.3	Not Significant	-0.191007	0.0211487	8.49778	1.21787e-05	6.68891e-05	13.9926	14.0099	14.0433	14.0296	14.2287	14.2104	14.2069	14.1934
HMGA1	P17096-2	2	56.2	Not Significant	-0.381483	0.0422519	8.49778	1.22083e-05	6.70104e-05	14.467	14.4974	14.4112	14.55	14.8292	14.9189	14.7802	14.9233
CCDC25	Q86WR0;Q86WR0-2	9	47.6	Not Significant	-0.221459	0.0245381	8.49778	1.22469e-05	6.71394e-05	13.9439	13.9109	13.9098	13.9817	14.1498	14.1425	14.1515	14.1885
TET2	Q6N021-2;Q6N021-3;Q6N021	3	5.6	Not Significant	0.358263	0.0397073	8.49778	1.22735e-05	6.72438e-05	13.5114	13.4596	13.476	13.5839	13.1678	13.1356	13.0709	13.2235
CCNT1	O60563;O60563-2	21	33.5	Not Significant	-0.31077	0.0344467	8.49778	1.22822e-05	6.72502e-05	13.6731	13.6554	13.6006	13.5969	13.9951	13.9899	13.8845	13.8996
ANKLE2	Q86XL3;Q86XL3-2;Q86XL3-3	39	45	Not Significant	-0.389215	0.0431526	8.49778	1.23063e-05	6.72841e-05	12.8426	12.8874	12.7872	13.0057	13.2659	13.2775	13.2577	13.2786
AP1G2	O75843	23	36.4	Not Significant	-0.272591	0.0302239	8.49778	1.2311e-05	6.72841e-05	13.9685	13.9716	14.0186	13.9628	14.3136	14.2291	14.2742	14.1951
TMEM97	Q5BJF2	2	14.2	Not Significant	0.206376	0.0228904	8.49778	1.23456e-05	6.74317e-05	14.2099	14.1954	14.2406	14.2177	13.9969	13.9775	14.0411	14.0227
NUP35	Q8NFH5;Q8NFH5-2;Q8NFH5-3;REV__Q9NVM6	19	75.2	Not Significant	-0.230097	0.0255395	8.49778	1.24133e-05	6.776e-05	13.2099	13.2399	13.2362	13.2315	13.5206	13.44	13.4327	13.4445
APEX2	Q9UBZ4	3	7.9	Not Significant	0.256035	0.0284261	8.49778	1.2439e-05	6.7859e-05	13.9989	13.9774	13.992	14.051	13.762	13.7854	13.6891	13.7587
CCDC85C	A6NKD9	9	34.4	Not Significant	-0.23128	0.0256837	8.49778	1.24618e-05	6.79414e-05	13.8029	13.7841	13.7647	13.8049	14.0218	14.0596	13.9662	14.0341
SERF1A	O75920-2;O75920	3	19.4	Not Significant	0.199854	0.0221958	8.49778	1.24702e-05	6.79459e-05	14.2477	14.2477	14.2376	14.2735	14.0494	14.0193	14.0853	14.053
SRSF10	O75494-4	2	69.9	Not Significant	-0.395499	0.0439313	8.49778	1.24861e-05	6.79911e-05	13.1471	13.135	13.008	13.0369	13.3996	13.5264	13.4474	13.5357
TNIP3	Q96KP6;Q96KP6-2;Q96KP6-3	1	5.2	Not Significant	0.190122	0.0211397	8.49778	1.25842e-05	6.84834e-05	14.3381	14.3043	14.3589	14.3602	14.1564	14.1473	14.152	14.1454
MYO9A	B2RTY4-5;B2RTY4-2;B2RTY4;B2RTY4-4	5	1.9	Not Significant	0.182408	0.0202917	8.49778	1.2631e-05	6.86121e-05	14.1398	14.123	14.1191	14.1645	13.9485	13.9448	13.9623	13.9612
SUPT7L	O94864;O94864-2;O94864-4	6	24.4	Not Significant	0.387684	0.0431436	8.49778	1.26684e-05	6.87314e-05	14.0213	14.016	14.0096	14.076	13.567	13.7173	13.5663	13.7216
SMARCA1	P28370-2	1	52	Not Significant	0.279585	0.031122	8.49778	1.26945e-05	6.88316e-05	13.73	13.6977	13.7633	13.8371	13.4888	13.482	13.4706	13.4683
C1orf43	Q9BWL3;Q9BWL3-3;Q9BWL3-2;Q9BWL3-5;Q9BWL3-4	7	36	Not Significant	0.30286	0.0337472	8.49778	1.27952e-05	6.93351e-05	14.1199	14.0998	14.1151	14.1183	13.718	13.8028	13.8636	13.8572
EXOSC6	Q5RKV6	12	44.9	Not Significant	-0.406958	0.0453625	8.49778	1.28297e-05	6.94801e-05	13.6912	13.8598	13.6855	13.8254	14.1287	14.2141	14.1466	14.2003
RHEB	Q15382	10	47.3	Not Significant	0.226855	0.0252972	8.49778	1.28704e-05	6.96579e-05	14.3946	14.3808	14.3879	14.3396	14.1099	14.1897	14.1343	14.1616
GNG5	P63218	6	88.2	Not Significant	-0.297479	0.0331801	8.49778	1.28929e-05	6.97377e-05	14.4862	14.4758	14.4626	14.4612	14.7734	14.8199	14.6754	14.8069
TCF12	Q99081;Q99081-3;Q99081-4;Q99081-2	7	14.4	Not Significant	-0.224562	0.0250669	8.49778	1.29721e-05	7.0123e-05	14.1586	14.186	14.1983	14.2313	14.4593	14.4144	14.394	14.4048
RIOX1	Q9H6W3;Q9H6W3-2	16	36.8	Not Significant	0.243265	0.0271617	8.49778	1.29986e-05	7.0224e-05	14.145	14.1716	14.0854	14.1236	13.8953	13.8939	13.8435	13.9198
NUDT21	O43809	14	50.2	Not Significant	0.311786	0.0348391	8.49778	1.30761e-05	7.05143e-05	14.4582	14.4182	14.5613	14.4329	14.1952	14.1234	14.1547	14.1501
TRMT61B	Q9BVS5	16	45.9	Not Significant	0.428043	0.0478343	8.49778	1.30856e-05	7.0523e-05	14.7826	14.8035	14.8972	14.9132	14.5201	14.3329	14.4534	14.378
CNOT8	Q9UFF9;Q9UFF9-3;Q9UFF9-2	4	16.1	Not Significant	0.380275	0.0425074	8.49778	1.31125e-05	7.06251e-05	13.7295	13.7526	13.7058	13.6333	13.2229	13.4031	13.3224	13.3516
RFWD3	Q6PCD5	1	1.2	Not Significant	0.346156	0.0386972	8.49778	1.31219e-05	7.06333e-05	14.3886	14.2894	14.3661	14.2755	13.9924	13.9323	13.9462	14.0643
GPS2	Q13227-2;Q13227	4	10.6	Not Significant	-0.484633	0.0541853	8.49778	1.31363e-05	7.06679e-05	13.8497	14.0053	14.0039	13.983	14.4413	14.5402	14.3143	14.4846
MRPS9	P82933	29	62.9	Not Significant	0.179203	0.0200693	8.49778	1.33059e-05	7.14944e-05	14.2666	14.2425	14.2508	14.2605	14.0743	14.0613	14.0656	14.1024
GLB1L	Q6UWU2;Q6UWU2-2	16	31	Not Significant	0.394763	0.0442308	8.49778	1.33541e-05	7.17102e-05	14.3446	14.2822	14.35	14.407	13.8623	13.9023	14.0112	14.029
SLC25A36	Q96CQ1;Q96CQ1-3;Q96CQ1-4;Q96CQ1-2	4	27.3	Not Significant	0.242388	0.0271974	8.49778	1.35042e-05	7.24725e-05	13.7998	13.7641	13.8279	13.7931	13.6103	13.5424	13.5127	13.5499
TMEM115	Q12893	8	22.8	Not Significant	0.474595	0.05326	8.49778	1.35194e-05	7.24931e-05	13.1251	13.0096	12.9404	12.9618	12.6532	12.4625	12.543	12.4798
CAV2	P51636;P51636-3	1	45.1	Not Significant	0.368723	0.0413808	8.49778	1.35243e-05	7.24931e-05	14.004	13.8394	13.8547	13.8385	13.5038	13.571	13.5008	13.486
GET3	O43681	17	69.8	Not Significant	-0.298759	0.0335368	8.49778	1.35489e-05	7.25813e-05	14.1944	14.2201	14.1923	14.0913	14.5089	14.4955	14.4287	14.46
EDEM3	Q9BZQ6-2;Q9BZQ6	19	26.5	Not Significant	0.300252	0.0337476	8.49778	1.36844e-05	7.31854e-05	13.2322	13.2443	13.2183	13.3016	12.8793	12.9962	12.9955	12.9244
CDS2	O95674	14	29.7	Not Significant	0.335764	0.0377394	8.49778	1.36854e-05	7.31854e-05	13.8702	13.8661	14.0113	13.8967	13.6195	13.576	13.5829	13.5228
DPH7	Q9BTV6	1	2.7	Not Significant	-0.314118	0.0353073	8.49778	1.36879e-05	7.31854e-05	13.2376	13.2191	13.2551	13.3623	13.617	13.563	13.6042	13.5465
TTC39C	Q8N584-2;Q8N584	2	3.1	Not Significant	0.31877	0.0358325	8.49778	1.36946e-05	7.31854e-05	13.0938	13.169	13.065	13.1834	12.8343	12.754	12.8581	12.7898
PTGES2	Q9H7Z7	21	61.5	Not Significant	0.241501	0.0271501	8.49778	1.37076e-05	7.32015e-05	14.0601	14.0577	14.1363	14.1108	13.8464	13.8118	13.8595	13.8812
MED10	Q9BTT4	6	65.9	Not Significant	0.34159	0.0384047	8.49778	1.3714e-05	7.32015e-05	14.1888	14.2179	14.2639	14.1906	13.8987	13.9025	13.7662	13.9274
PLEKHG3	A1L390;A1L390-3;A1L390-2	39	37.6	Not Significant	-0.250272	0.0281447	8.49778	1.37399e-05	7.32957e-05	13.7963	13.8304	13.7373	13.744	14.0395	14.0503	14.0295	13.9898
RB1	P06400	35	38.1	Not Significant	0.267812	0.0301237	8.49778	1.37627e-05	7.33585e-05	14.6735	14.6525	14.7333	14.6999	14.4392	14.3536	14.4497	14.4455
TMA16	Q96EY4	10	44.3	Not Significant	0.412997	0.0464564	8.49778	1.37681e-05	7.33585e-05	14.5451	14.4966	14.6527	14.5704	14.2498	14.1215	14.1753	14.0662
ABRAXAS1	Q6UWZ7-2;Q6UWZ7	6	19.7	Not Significant	0.250027	0.0281394	8.49778	1.38243e-05	7.36139e-05	13.987	14.0155	14.0423	14.0019	13.7583	13.763	13.8188	13.7065
SLC36A4	Q6YBV0-2;Q6YBV0	1	2.7	Not Significant	0.270691	0.0304906	8.49778	1.39144e-05	7.40158e-05	15.147	15.1168	15.1334	15.2373	14.8877	14.9171	14.8865	14.8606
ISCA1	Q9BUE6-2;Q9BUE6	8	47.7	Not Significant	0.192006	0.0216279	8.49778	1.39164e-05	7.40158e-05	14.3859	14.3521	14.4048	14.3939	14.2114	14.193	14.1952	14.1691
MYBBP1A	Q9BQG0;Q9BQG0-2	82	61.7	Not Significant	0.210323	0.0236985	8.49778	1.39499e-05	7.4106e-05	14.2776	14.3386	14.3217	14.3597	14.0996	14.1154	14.1129	14.1284
PRKD1	Q15139	14	26.6	Not Significant	0.418582	0.0471788	8.49778	1.39828e-05	7.41958e-05	14.6741	14.6791	14.6294	14.5243	14.253	14.0995	14.2623	14.2179
MBP	P02686-4;P02686-6	1	57	Not Significant	-0.233359	0.0263023	8.49778	1.39835e-05	7.41958e-05	14.3901	14.3446	14.3994	14.3128	14.6238	14.5926	14.5723	14.5915
SRD5A3	Q9H8P0	5	14.5	Not Significant	0.305396	0.0344476	8.49778	1.40652e-05	7.45552e-05	14.0292	13.9615	14.054	14.0591	13.6594	13.7298	13.705	13.7881
HMGN1	P05114	11	60	Not Significant	0.339177	0.0382599	8.49778	1.40708e-05	7.45552e-05	14.9303	14.8414	14.9444	14.8777	14.6547	14.5177	14.5444	14.5202
ETNK1	Q9HBU6;Q9HBU6-2	9	34.1	Not Significant	0.170699	0.0192562	8.49778	1.40763e-05	7.45552e-05	13.9618	13.9612	13.9426	13.9515	13.7952	13.7757	13.7682	13.7953
CHAMP1	Q96JM3	80	85.6	Not Significant	-0.330594	0.0373019	8.49778	1.41002e-05	7.46375e-05	12.8337	12.8518	12.8458	12.8293	13.1767	13.0658	13.2509	13.1897
LGALS3BP	Q08380	23	47.7	Not Significant	-0.288188	0.0325292	8.49778	1.4141e-05	7.48087e-05	11.5862	11.5938	11.6245	11.5645	11.869	11.8223	11.9638	11.8666
RBMXL3	Q8N7X1	1	2.2	Not Significant	0.337826	0.0381515	8.49778	1.41969e-05	7.50599e-05	15.1592	15.1017	15.1433	15.1619	14.8277	14.7829	14.7129	14.8913
BAK1	Q16611-2;Q16611	8	69.3	Not Significant	0.306886	0.034668	8.49778	1.42306e-05	7.51935e-05	13.8023	13.8517	13.8609	13.7091	13.4879	13.4984	13.516	13.4941
AP5M1	Q9H0R1;Q9H0R1-2	11	29.2	Not Significant	-0.202998	0.0229353	8.49778	1.42461e-05	7.5231e-05	13.4949	13.4692	13.4811	13.5317	13.6835	13.7245	13.6799	13.701
NRAS	P01111	3	66.1	Not Significant	-0.310868	0.0351336	8.49778	1.42801e-05	7.53658e-05	14.2239	14.2115	14.1821	14.2318	14.5212	14.5921	14.4302	14.5492
OIP5	O43482	3	21.8	Not Significant	0.199798	0.0225989	8.49778	1.43693e-05	7.5747e-05	14.592	14.6077	14.6375	14.6093	14.4034	14.4444	14.3811	14.4183
GM2A	P17900	9	62.7	Not Significant	0.266547	0.030158	8.49778	1.44034e-05	7.58817e-05	15.208	15.2579	15.3164	15.2801	15.0251	14.9673	15.0344	14.9694
SUPT4H1	P63272	5	50.4	Not Significant	-0.245171	0.0277532	8.49778	1.44587e-05	7.61282e-05	13.7442	13.7887	13.7329	13.7448	14.0125	14.0467	13.9902	13.9419
ZHX3	Q9H4I2;Q9H4I2-2	2	4.1	Not Significant	-0.483644	0.0548165	8.49778	1.4599e-05	7.68214e-05	13.317	13.4175	13.3778	13.2037	13.8935	13.8308	13.7008	13.8254
CCDC160	A6NGH7	2	4.9	Not Significant	0.29088	0.0329751	8.49778	1.46217e-05	7.68956e-05	13.3326	13.3861	13.2771	13.4252	13.0653	13.0828	13.0575	13.0519
STXBP3	O00186	26	49	Not Significant	-0.355887	0.0403793	8.49778	1.47196e-05	7.73644e-05	13.9118	13.8018	13.8149	13.8536	14.1185	14.2014	14.1947	14.2909
ATP10D	Q9P241;Q9P241-2	4	3.9	Not Significant	-0.226207	0.0256854	8.49778	1.4807e-05	7.77784e-05	13.0369	13.0007	13.0358	12.9712	13.2478	13.269	13.2358	13.1968
LANCL2	Q9NS86	16	44.9	Not Significant	0.455534	0.0517318	8.49778	1.48222e-05	7.78124e-05	13.9749	13.8727	13.9646	13.9962	13.3989	13.4722	13.4755	13.6397
SEC22B	O75396	18	64.7	Not Significant	0.270154	0.0306978	8.49778	1.48905e-05	7.80897e-05	14.8019	14.8196	14.866	14.8367	14.6014	14.518	14.513	14.6112
HSP90AA4P	Q58FG1	2	12.7	Not Significant	-0.213974	0.0243144	8.49778	1.48926e-05	7.80897e-05	14.0893	14.1284	14.0757	14.0491	14.3183	14.278	14.2858	14.3163
FGD4	Q96M96;Q96M96-3;Q96M96-2	20	30.3	Not Significant	0.365121	0.0415061	8.49778	1.49384e-05	7.82841e-05	14.7532	14.672	14.6842	14.7004	14.3115	14.4506	14.3299	14.2573
MLF2	Q15773	8	32.7	Not Significant	0.177624	0.0201999	8.49778	1.49845e-05	7.84335e-05	13.7616	13.7581	13.7558	13.7907	13.5942	13.6016	13.5676	13.5924
PLS3	P13797;P13797-2;P13797-3	28	70.5	Not Significant	-0.221641	0.0252173	8.49778	1.50382e-05	7.86238e-05	13.9982	13.992	13.959	13.9511	14.2341	14.1768	14.1586	14.2174
WIPF1	O43516-2;O43516;O43516-3;O43516-4	4	9.1	Not Significant	-0.282546	0.0321469	8.49778	1.50385e-05	7.86238e-05	14.5942	14.6068	14.7076	14.6949	14.9288	14.9432	14.9022	14.9596
C2orf49	Q9BVC5-2	2	59.2	Not Significant	-0.279672	0.0318308	8.49778	1.50784e-05	7.8736e-05	14.5919	14.6606	14.5376	14.5864	14.838	14.9253	14.8685	14.8634
SLC41A3	Q96GZ6-6;Q96GZ6-5;Q96GZ6-9;Q96GZ6-7;Q96GZ6-2;Q96GZ6;Q96GZ6-8;Q96GZ6-4;Q96GZ6-3	3	16.9	Not Significant	0.299313	0.0340683	8.49778	1.50854e-05	7.8736e-05	13.9172	13.9279	13.9123	13.9405	13.5373	13.6358	13.6252	13.7022
TUBGCP3	Q96CW5;Q96CW5-2;Q96CW5-3	25	32.6	Not Significant	0.246153	0.0280178	8.49778	1.50865e-05	7.8736e-05	13.7282	13.7391	13.7143	13.7905	13.4534	13.5349	13.5241	13.4751
REV3L	O60673-2;O60673	6	2.8	Not Significant	-0.387497	0.0441181	8.49778	1.51186e-05	7.88575e-05	14.6557	14.62	14.5882	14.7227	15.0173	15.0568	14.9396	15.1229
NDUFS1	P28331-4;P28331;P28331-2;P28331-5;P28331-3	48	87	Not Significant	-0.353541	0.0402688	8.49778	1.51673e-05	7.90651e-05	13.2431	13.2971	13.1397	13.2573	13.5682	13.6464	13.5235	13.6132
NXN	Q6DKJ4;Q6DKJ4-3;Q6DKJ4-2	10	32.2	Not Significant	0.268969	0.0306387	8.49778	1.51779e-05	7.90741e-05	14.2647	14.3345	14.3284	14.2728	14.0589	14.0336	13.9648	14.0671
GNA13	Q14344;Q14344-2	23	62.3	Not Significant	-0.282673	0.032219	8.49778	1.52483e-05	7.93942e-05	13.9684	13.9295	14.0458	14.0037	14.2406	14.2983	14.2302	14.3091
ZBTB33	Q86T24	10	17.4	Not Significant	-0.283539	0.0323465	8.49778	1.53535e-05	7.98957e-05	13.8186	13.8122	13.6948	13.7623	14.0571	14.0663	14.0157	14.083
ABCA7	Q8IZY2;Q8IZY2-2	3	1.4	Not Significant	-0.289546	0.0330814	8.49778	1.55324e-05	8.07795e-05	14.3797	14.3596	14.4137	14.4548	14.6276	14.7075	14.6808	14.7502
COA5	Q86WW8	6	78.4	Not Significant	0.349874	0.0399911	8.49778	1.5584e-05	8.10003e-05	14.6661	14.7914	14.767	14.6302	14.3883	14.3346	14.3986	14.3337
KPNA2	P52292	24	65.6	Not Significant	0.196356	0.0224461	8.49778	1.55963e-05	8.1017e-05	14.4857	14.4509	14.4697	14.4885	14.2919	14.308	14.2535	14.2559
XPO4	Q9C0E2	30	35.1	Not Significant	0.260789	0.0298227	8.49778	1.56411e-05	8.12022e-05	14.3598	14.3748	14.4588	14.4465	14.1545	14.1463	14.1805	14.1155
GNAS	P63092;P63092-4;Q5JWF2	1	60.4	Not Significant	0.17314	0.019801	8.49778	1.56501e-05	8.12022e-05	13.9823	13.985	13.9593	13.9783	13.8081	13.8151	13.8097	13.7794
MRTFA	Q969V6	4	6	Not Significant	0.207548	0.0237534	8.49778	1.57386e-05	8.14938e-05	13.5628	13.5939	13.6058	13.6102	13.3998	13.3515	13.4198	13.3713
TLE2	Q04725;Q04725-2;Q04725-3	1	8.7	Not Significant	-0.325817	0.0372931	8.49778	1.57524e-05	8.14957e-05	13.1542	13.1524	13.2014	13.3139	13.5332	13.5536	13.5278	13.5105
TRAPPC6B	Q86SZ2;Q86SZ2-2	8	53.8	Not Significant	0.185905	0.0212924	8.49778	1.58303e-05	8.18104e-05	14.1855	14.1563	14.2202	14.1776	13.9993	13.9932	13.9964	14.007
PLEKHO2	Q8TD55;Q8TD55-2	17	46.1	Not Significant	-0.335844	0.0384658	8.49778	1.58316e-05	8.18104e-05	12.9321	13.0009	12.8981	13.0053	13.3185	13.2669	13.2266	13.3678
CDKN1A	P38936	5	40.9	Not Significant	0.200009	0.0229138	8.49778	1.58625e-05	8.19228e-05	13.8961	13.868	13.8431	13.8683	13.6417	13.6804	13.6539	13.6995
MYL6	P60660-2	1	82.8	Not Significant	0.240235	0.0275386	8.49778	1.59356e-05	8.22522e-05	14.0786	14.0768	14.1402	14.0611	13.8833	13.8057	13.8715	13.8352
CASC3	O15234	16	23.6	Not Significant	-0.366765	0.042047	8.49778	1.59476e-05	8.22666e-05	14.8145	14.7755	14.6226	14.7072	15.1114	15.124	15.0486	15.1028
BRIX1	Q8TDN6	29	71.4	Not Significant	0.544122	0.0623916	8.49778	1.59707e-05	8.23383e-05	13.7016	13.7966	13.7402	13.7911	13.0349	13.2804	13.1911	13.3466
LSM11	P83369	10	30	Not Significant	-0.422343	0.0484466	8.49778	1.60186e-05	8.25377e-05	13.1166	13.2094	12.9827	13.1999	13.5708	13.5327	13.5293	13.5652
DOT1L	Q8TEK3;Q8TEK3-1	31	23.2	Not Significant	0.48749	0.0559694	8.49778	1.61294e-05	8.30348e-05	12.6795	12.873	12.7671	12.6951	12.1359	12.2805	12.3398	12.3086
DUS3L	Q96G46;Q96G46-2;Q96G46-3	35	65.2	Not Significant	0.228447	0.0262293	8.49778	1.61338e-05	8.30348e-05	13.9628	13.9569	14.0141	13.9364	13.7612	13.7605	13.6946	13.7401
SIGMAR1	Q99720;Q99720-3;Q99720-2;Q99720-4;Q99720-5	6	40.8	Not Significant	0.259332	0.0297821	8.49778	1.61621e-05	8.31325e-05	14.0942	14.0346	14.0317	14.0165	13.8309	13.779	13.8044	13.7253
BPTF	Q12830-2	1	42.7	Not Significant	0.326981	0.037566	8.49778	1.62121e-05	8.33417e-05	14.5016	14.4795	14.576	14.5109	14.2461	14.1585	14.2444	14.111
COQ10B	Q9H8M1;Q9H8M1-2	4	14.7	Not Significant	0.184828	0.0212413	8.49778	1.6252e-05	8.34989e-05	13.9428	13.9177	13.9599	13.9393	13.7368	13.7414	13.7823	13.7599
MTMR4	Q9NYA4	3	5.4	Not Significant	0.450365	0.0517757	8.49778	1.62955e-05	8.36743e-05	14.72	14.6837	14.6642	14.69	14.0703	14.2922	14.312	14.2821
RFC4	P35249;P35249-2	25	78.5	Not Significant	-0.313746	0.0360735	8.49778	1.63096e-05	8.36984e-05	14.5936	14.5934	14.6617	14.66	14.9195	14.9895	14.8606	14.994
MEGF10	Q96KG7	1	1.4	Not Significant	-0.339271	0.0390304	8.49778	1.63809e-05	8.39675e-05	12.7492	12.7425	12.743	12.6182	13.0558	13.0259	13.1248	13.0036
CACNA2D1	P54289-4;P54289-5;P54289;P54289-3;P54289-2	27	30.9	Not Significant	-0.316795	0.0364551	8.49778	1.64172e-05	8.40836e-05	14.0058	14.048	13.9901	14.0297	14.3222	14.3543	14.2467	14.4175
TRIM26	Q12899	17	42.3	Not Significant	0.282467	0.0325062	8.49778	1.64224e-05	8.40836e-05	14.0182	14.0747	14.021	13.9651	13.789	13.7421	13.6761	13.7419
DKC1	O60832;O60832-2	38	72.8	Not Significant	0.258431	0.0297538	8.49778	1.6481e-05	8.43351e-05	14.3227	14.3109	14.4165	14.3297	14.1184	14.0613	14.0622	14.1041
KDM1A	O60341;O60341-2	43	67.7	Not Significant	-0.327118	0.0376737	8.49778	1.65205e-05	8.44684e-05	13.9018	13.9632	13.8379	13.9178	14.2446	14.2655	14.1451	14.2739
TMEM223	A0PJW6	6	33.7	Not Significant	0.281321	0.0324007	8.49778	1.6526e-05	8.44684e-05	14.3687	14.4508	14.4381	14.4963	14.1725	14.2006	14.1365	14.1191
KIF20B	Q96Q89-3;Q96Q89;Q96Q89-2;Q96Q89-4;Q96Q89-5	29	18.3	Not Significant	0.264461	0.030466	8.49778	1.65557e-05	8.45302e-05	14.6564	14.6529	14.7476	14.6511	14.4385	14.3615	14.429	14.4211
SLC25A28	Q96A46	1	4.1	Not Significant	-0.376918	0.0434366	8.49778	1.66017e-05	8.47096e-05	13.1256	12.9904	12.9298	13.0956	13.429	13.386	13.3989	13.4352
C7orf26	Q96N11;Q96N11-2	5	18.3	Not Significant	-0.301455	0.0347451	8.49778	1.66199e-05	8.47537e-05	13.3599	13.2594	13.3103	13.3612	13.5561	13.6816	13.6325	13.6265
ANKRD17	O75179-2;O75179;O75179-7;O75179-6;O75179-4;O75179-3;O75179-5	37	26.1	Not Significant	-0.175255	0.0202145	8.49778	1.67152e-05	8.51911e-05	14.1396	14.1206	14.1317	14.1376	14.2884	14.326	14.2917	14.3245
PRKCH	P24723;P24723-2	10	23.3	Not Significant	-0.313996	0.0362215	8.49778	1.67299e-05	8.52175e-05	14.1687	14.189	14.0885	14.1136	14.4613	14.5045	14.3704	14.4796
USF2	Q15853-2;Q15853;Q15853-4;Q15853-3	6	21.9	Not Significant	0.251068	0.028976	8.49778	1.67912e-05	8.54319e-05	14.9596	14.9605	15.021	14.9478	14.7748	14.6942	14.7357	14.6799
USP7	Q93009;Q93009-3;REV__Q86YS3	73	75.3	Not Significant	0.265972	0.0307021	8.49778	1.68166e-05	8.54954e-05	14.5096	14.4761	14.5711	14.4918	14.2897	14.2144	14.2748	14.2059
SLC25A19	Q9HC21;Q9HC21-2	16	39.7	Not Significant	-0.302751	0.0349529	8.49778	1.68361e-05	8.54954e-05	13.5956	13.6282	13.708	13.7188	13.9088	13.9753	13.9905	13.987
COG2	Q14746;Q14746-2	35	55.7	Not Significant	-0.40836	0.047147	8.49778	1.68398e-05	8.54954e-05	13.1954	13.0216	12.9925	13.1194	13.4545	13.5129	13.45	13.5448
PRF1	P14222	1	1.3	Not Significant	-0.261357	0.0301754	8.49778	1.6842e-05	8.54954e-05	14.4133	14.324	14.3485	14.3845	14.5885	14.6612	14.5967	14.6694
LRRFIP1	Q32MZ4-2;Q32MZ4	1	62.6	Not Significant	-0.275504	0.0318219	8.49778	1.68959e-05	8.57202e-05	14.0681	14.0531	14.0253	13.9548	14.3199	14.3373	14.2517	14.2943
PRKRA	O75569;O75569-3;O75569-2	17	55.6	Not Significant	0.227634	0.0263008	8.49778	1.69364e-05	8.58766e-05	14.0687	14.0369	14.0364	14.1123	13.8107	13.8136	13.8512	13.8684
MED17	Q9NVC6;Q9NVC6-2	20	38.7	Not Significant	-0.227853	0.0263338	8.49778	1.69748e-05	8.60224e-05	14.3405	14.345	14.4294	14.3724	14.6012	14.6152	14.57	14.6123
VAV2	P52735-3;P52735-2;P52735	6	10	Not Significant	0.27556	0.031862	8.49778	1.70342e-05	8.62744e-05	15.116	14.9987	15.0927	15.0227	14.7393	14.7994	14.7962	14.7929
DHX35	Q9H5Z1-2;Q9H5Z1	7	12.1	Not Significant	0.226167	0.0261554	8.49778	1.70567e-05	8.63321e-05	13.5252	13.5815	13.5897	13.5934	13.3221	13.3343	13.3352	13.3936
SYMPK	Q92797;Q92797-2	74	61.3	Not Significant	-0.332757	0.0384845	8.49778	1.7065e-05	8.63321e-05	13.8169	13.8183	13.7473	13.8184	14.1147	14.1897	14.0373	14.1901
HNRNPK	P61978-2;P61978	1	76.5	Not Significant	-0.216397	0.025038	8.49778	1.71227e-05	8.65751e-05	14.2421	14.2936	14.3252	14.3078	14.5204	14.4926	14.4892	14.5322
DYNLL2	Q96FJ2	2	58.4	Not Significant	-0.181107	0.0209569	8.49778	1.71359e-05	8.65924e-05	13.4911	13.4944	13.4486	13.5046	13.6625	13.6737	13.6692	13.6577
TDP1	Q9NUW8;Q9NUW8-2	16	25.8	Not Significant	-0.335322	0.0388308	8.49778	1.72339e-05	8.70383e-05	13.5002	13.4452	13.4058	13.5164	13.742	13.8303	13.7572	13.8794
RILP	Q96NA2-2;Q96NA2	1	7.9	Not Significant	0.367268	0.0425368	8.49778	1.72547e-05	8.7082e-05	14.5778	14.489	14.6178	14.5323	14.2784	14.1061	14.2037	14.1595
BEGAIN	Q9BUH8	2	5.1	Not Significant	0.48116	0.0557308	8.49778	1.7262e-05	8.7082e-05	13.101	13.0832	13.0106	13.0304	12.5295	12.4729	12.5533	12.7449
TAB2	Q9NYJ8-2;Q9NYJ8	3	6.9	Not Significant	-0.208487	0.0241667	8.49778	1.73643e-05	8.75426e-05	13.7244	13.6688	13.698	13.6843	13.9303	13.9197	13.8614	13.8981
SIRT7	Q9NRC8;Q9NRC8-2	2	4.2	Not Significant	0.313877	0.0363864	8.49778	1.73773e-05	8.75426e-05	13.1426	13.1489	13.1489	13.1741	12.7477	12.9286	12.8356	12.847
SLC6A15	Q9H2J7;Q9H2J7-3;Q9H2J7-2	19	24.7	Not Significant	0.177073	0.0205282	8.49778	1.73828e-05	8.75426e-05	14.3717	14.3887	14.343	14.3518	14.2016	14.1735	14.1826	14.1892
MRPL20	Q9BYC9;Q9BYC9-2	13	51.7	Not Significant	-0.505873	0.0586605	8.49778	1.74154e-05	8.76572e-05	12.8183	12.7983	12.6281	12.9238	13.2543	13.34	13.2521	13.3455
LRRC47	Q8N1G4	37	68.6	Not Significant	0.343102	0.0397924	8.49778	1.7438e-05	8.77212e-05	14.5772	14.5479	14.5892	14.6679	14.2043	14.2952	14.1867	14.3237
JADE1	Q6IE81;Q6IE81-2;Q6IE81-3	8	13.1	Not Significant	0.244797	0.0284109	8.49778	1.75315e-05	8.8142e-05	13.5409	13.6505	13.6038	13.6385	13.3731	13.3414	13.3575	13.3825
EYA3	Q99504-5;Q99504-3;Q99504;Q99504-2;Q99504-4	6	17.3	Not Significant	-0.470379	0.0546161	8.49778	1.75923e-05	8.83977e-05	12.4469	12.3274	12.3991	12.1943	12.8551	12.7785	12.8622	12.7534
KATNA1	O75449;O75449-2	7	12	Not Significant	0.294349	0.0341817	8.49778	1.76103e-05	8.84384e-05	14.3912	14.4076	14.5138	14.4073	14.1842	14.0978	14.1524	14.1081
SRP72	O76094;O76094-2	44	75.3	Not Significant	-0.277229	0.0322091	8.49778	1.76755e-05	8.87157e-05	14.383	14.4407	14.3517	14.4188	14.675	14.6984	14.6067	14.7231
TM9SF2	Q99805	18	33.5	Not Significant	-0.181091	0.0210619	8.49778	1.78212e-05	8.92961e-05	14.4739	14.4333	14.4609	14.4193	14.6175	14.635	14.633	14.6262
RNF5	Q99942	7	40	Not Significant	-0.338242	0.0393653	8.49778	1.79112e-05	8.96968e-05	14.2463	14.2231	14.1454	14.2065	14.5082	14.6153	14.4614	14.5895
UQCRC2	P22695	26	72.6	Not Significant	0.273608	0.0318453	8.49778	1.79212e-05	8.96968e-05	14.7676	14.7946	14.7233	14.7523	14.4276	14.558	14.493	14.465
LRPAP1	P30533	28	59.1	Not Significant	-0.249996	0.0291174	8.49778	1.80177e-05	9.01287e-05	13.2128	13.2547	13.2915	13.2421	13.4555	13.555	13.4766	13.5138
MAP2	P11137;P11137-3;P11137-2	2	6.9	Not Significant	0.239135	0.0278677	8.49778	1.80941e-05	9.04096e-05	13.4619	13.5461	13.5183	13.5814	13.2899	13.2935	13.2826	13.285
ATR	Q13535;Q13535-2;Q13535-3	35	16.3	Not Significant	-0.355237	0.0414127	8.49778	1.81447e-05	9.05611e-05	13.3318	13.2942	13.3916	13.4968	13.744	13.7352	13.723	13.7331
MRPL51	Q4U2R6	4	33.6	Not Significant	0.291759	0.0340284	8.49778	1.82097e-05	9.08343e-05	13.7798	13.7779	13.7954	13.6604	13.477	13.4941	13.4432	13.4322
ARL14EP	Q8N8R7	5	25.4	Not Significant	0.309605	0.0361411	8.49778	1.83313e-05	9.13707e-05	13.8427	13.9876	13.869	13.9569	13.6414	13.6111	13.5834	13.582
TAF6	P49848;P49848-3;P49848-4;P49848-2	22	47	Not Significant	0.281232	0.0328305	8.49778	1.83377e-05	9.13707e-05	13.945	13.9694	13.8661	13.92	13.6126	13.6736	13.5941	13.6952
SNURFL	B1AK76	1	7.4	Not Significant	0.201445	0.0235232	8.49778	1.83792e-05	9.15264e-05	14.1047	14.0815	14.0397	14.0588	13.8447	13.8914	13.8863	13.8565
DDX31	Q9H8H2;Q9H8H2-2;Q9H8H2-4;Q9H8H2-3	27	33.4	Not Significant	-0.466508	0.0544888	8.49778	1.84142e-05	9.16494e-05	14.3852	14.3248	14.2911	14.2913	14.6869	14.8615	14.698	14.912
PTPMT1	Q8WUK0;Q8WUK0-2;Q8WUK0-3	9	50.7	Not Significant	0.174162	0.0203448	8.49778	1.8431e-05	9.16818e-05	14.2434	14.2577	14.28	14.247	14.1015	14.0631	14.0831	14.0836
C17orf75	Q9HAS0	18	69.7	Not Significant	0.336332	0.0392923	8.49778	1.84443e-05	9.16968e-05	14.3103	14.2095	14.3951	14.2529	13.948	13.9459	13.9402	13.9883
SEC14L2	O76054-5;O76054	3	13.1	Not Significant	-0.269233	0.0314651	8.49778	1.84974e-05	9.18789e-05	14.7792	14.7877	14.6985	14.7735	15.0028	15.0745	14.9786	15.0599
RNASEH2C	Q8TDP1	7	56.1	Not Significant	-0.382854	0.0447454	8.49778	1.85015e-05	9.18789e-05	13.4213	13.4383	13.3939	13.509	13.708	13.9092	13.8289	13.8479
LRRC14	Q15048	9	22.5	Not Significant	-0.259202	0.0303173	8.49778	1.8612e-05	9.23762e-05	13.9986	14.0221	13.9674	14.0117	14.2804	14.2525	14.1892	14.3145
ZNF207	O43670-2	1	26.3	Not Significant	-0.17588	0.0205735	8.49778	1.86259e-05	9.23935e-05	13.8567	13.8252	13.8056	13.8104	14.0072	13.9926	13.9985	14.0031
CIB2	O75838-4	1	15.9	Not Significant	-0.286337	0.0335043	8.49778	1.86689e-05	9.25555e-05	14.9764	15.0563	14.9884	14.9734	15.3223	15.2979	15.2041	15.3154
ALG14	Q96F25	3	24.5	Not Significant	0.50015	0.0585862	8.49778	1.88259e-05	9.32818e-05	13.3202	13.531	13.4985	13.548	12.9182	13.091	12.9186	12.9694
TMBIM1	Q969X1	1	4.8	Not Significant	0.26166	0.0306533	8.49778	1.88409e-05	9.33041e-05	14.5288	14.463	14.5855	14.4963	14.2525	14.2214	14.265	14.2881
SLC2A13	Q96QE2	10	16.5	Not Significant	0.229862	0.0269315	8.49778	1.88586e-05	9.33404e-05	13.182	13.2144	13.1708	13.2444	12.9802	12.9281	13.0112	12.9726
AP1G1	O43747;O43747-2	35	44.6	Not Significant	0.243574	0.0285434	8.49778	1.88858e-05	9.34228e-05	14.5196	14.5213	14.5898	14.5286	14.3509	14.2787	14.3002	14.2552
CRTC2	Q53ET0	8	18.2	Not Significant	-0.325225	0.0381287	8.49778	1.89508e-05	9.36922e-05	13.8857	13.8694	13.7961	13.9077	14.1953	14.2359	14.0981	14.2305
HTRA1	Q92743	9	21.9	Not Significant	-0.473219	0.0554966	8.49778	1.89963e-05	9.38209e-05	13.8003	13.6441	13.7323	13.741	14.1522	14.2968	14.0758	14.2857
ZNF592	Q92610	26	26	Not Significant	0.29263	0.0343185	8.49778	1.89978e-05	9.38209e-05	14.974	14.9938	15.0376	14.9718	14.763	14.645	14.748	14.6506
ANKRD16	Q6P6B7-2;Q6P6B7	3	17.1	Not Significant	0.28431	0.033363	8.49778	1.90866e-05	9.4207e-05	15.0175	15.0878	15.1421	15.1041	14.8577	14.8005	14.8007	14.7554
SETD2	Q9BYW2;Q9BYW2-2;Q9BYW2-3	50	21.8	Not Significant	-0.198739	0.0233272	8.49778	1.91229e-05	9.43339e-05	13.8535	13.8262	13.9055	13.8763	14.0502	14.0768	14.0668	14.0626
MCOLN1	Q9GZU1	9	22.9	Not Significant	0.20814	0.024436	8.49778	1.91555e-05	9.44283e-05	13.6343	13.6651	13.6235	13.6052	13.4033	13.4689	13.4153	13.408
DDX50	Q9BQ39	35	51.8	Not Significant	0.198297	0.0232817	8.49778	1.91632e-05	9.44283e-05	14.5902	14.6096	14.6235	14.6179	14.4494	14.416	14.3711	14.4115
RAC3	P60763	1	30.7	Not Significant	-0.190531	0.022387	8.49778	1.92761e-05	9.48808e-05	14.0827	14.1266	14.1178	14.1359	14.276	14.3239	14.3053	14.3199
NUP98	P52948-5;P52948;P52948-2;P52948-6;P52948-4;P52948-3	89	51.9	Not Significant	-0.234677	0.0275741	8.49778	1.92763e-05	9.48808e-05	13.7093	13.6966	13.6239	13.6347	13.9174	13.8909	13.9247	13.8701
SPINDOC	Q9BUA3	9	43	Not Significant	0.238296	0.0280076	8.49778	1.93202e-05	9.50444e-05	13.8955	13.9263	13.9532	13.9632	13.7405	13.664	13.722	13.6585
DNAJA2	O60884	20	66	Not Significant	0.2963	0.0348379	8.49778	1.93751e-05	9.51971e-05	13.7057	13.7356	13.8002	13.7241	13.5079	13.3732	13.4711	13.4283
USP37	Q86T82-2;Q86T82	5	6.1	Not Significant	0.230497	0.027102	8.49778	1.93811e-05	9.51971e-05	14.4734	14.4892	14.5759	14.4955	14.2968	14.2617	14.2825	14.271
DNAJB9	Q9UBS3	6	36.3	Not Significant	0.198704	0.0233646	8.49778	1.93858e-05	9.51971e-05	14.0333	14.0701	14.0135	14.0544	13.8473	13.8617	13.807	13.8605
GON7	Q9BXV9	6	94	Not Significant	0.205988	0.0242224	8.49778	1.9394e-05	9.51971e-05	14.6124	14.5637	14.6007	14.5866	14.3959	14.3571	14.426	14.3605
CREB3L2	Q70SY1-2	1	8.3	Not Significant	0.247861	0.0291511	8.49778	1.94189e-05	9.52668e-05	14.5124	14.5042	14.4429	14.5251	14.2239	14.2816	14.2038	14.2838
SLC12A6	Q9UHW9-3;Q9UHW9-4;Q9UHW9;Q9UHW9-5	2	15.4	Not Significant	-0.255842	0.0301037	8.49778	1.9488e-05	9.55535e-05	13.8295	13.8945	13.8882	13.8576	14.0863	14.0882	14.1275	14.1912
WDR45B	Q5MNZ6	7	32.8	Not Significant	-0.213685	0.0251491	8.49778	1.95223e-05	9.56164e-05	13.4826	13.4353	13.4306	13.49	13.6745	13.6864	13.6986	13.6337
PHLDA2	Q53GA4	3	32.2	Not Significant	0.249671	0.0293873	8.49778	1.95377e-05	9.56394e-05	14.6499	14.6896	14.739	14.7455	14.4183	14.4959	14.4633	14.4478
TAP2	Q03519;Q03519-2	19	38.5	Not Significant	-0.560927	0.0660523	8.49778	1.96034e-05	9.59084e-05	12.8014	12.7496	12.9357	12.8221	13.235	13.4874	13.3273	13.5029
ZNF638	Q14966-6	1	51.2	Not Significant	0.265531	0.0312837	8.49778	1.96804e-05	9.62322e-05	14.0436	14.0729	14.1351	14.0798	13.8759	13.8335	13.792	13.7679
TEDC1	Q86SX3-2;Q86SX3-6;Q86SX3;Q86SX3-4;Q86SX3-5;Q86SX3-3	4	9.7	Not Significant	-0.276756	0.0326241	8.49778	1.9764e-05	9.65351e-05	13.7549	13.7691	13.7274	13.8549	14.0109	14.0943	14.0592	14.049
SURF4	O15260;O15260-2;O15260-3	7	28.6	Not Significant	0.548826	0.0647383	8.49778	1.98636e-05	9.69152e-05	14.0613	14.2202	14.1591	13.9028	13.5889	13.5166	13.4733	13.5693
FECH	P22830;P22830-2	22	58.2	Not Significant	0.335268	0.0395629	8.49778	1.99231e-05	9.71525e-05	14.6547	14.6352	14.4987	14.619	14.2741	14.3124	14.2032	14.2769
HEXA	P06865;P06865-2	24	50.5	Not Significant	0.216655	0.0255722	8.49778	1.99599e-05	9.72772e-05	14.3303	14.2993	14.3652	14.2967	14.1474	14.0797	14.1031	14.0947
RUNDC1	Q96C34-2;Q96C34	3	5.2	Not Significant	0.281545	0.0332336	8.49778	1.99705e-05	9.72772e-05	14.3557	14.2345	14.3682	14.2817	14.0442	14.0067	14.0486	14.0145
STK3	Q13188	1	57.6	Not Significant	0.296399	0.0350202	8.49778	2.01167e-05	9.79359e-05	14.3958	14.396	14.4576	14.3198	14.1064	14.0604	14.1539	14.063
DDX6	P26196	31	71	Not Significant	-0.279876	0.0330805	8.49778	2.01752e-05	9.81282e-05	14.457	14.4883	14.4538	14.37	14.7081	14.7547	14.6682	14.7575
ERLIN2	O94905;O94905-2;O94905-3	18	62.2	Not Significant	-0.509163	0.0601827	8.49778	2.01783e-05	9.81282e-05	12.5889	12.4637	12.4289	12.2641	12.9688	12.9683	12.9325	12.9127
S100A13	Q99584	6	49	Not Significant	0.272407	0.0322144	8.49778	2.02558e-05	9.84517e-05	14.2153	14.2262	14.3143	14.222	14.016	13.9235	13.949	13.9997
NGDN	Q8NEJ9-2;Q8NEJ9	15	49.5	Not Significant	0.325943	0.0385487	8.49778	2.02691e-05	9.84625e-05	12.4497	12.4675	12.4268	12.3576	12.0655	12.1145	12.1839	12.0339
SPRY3	O43610	2	7.3	Not Significant	0.391865	0.046382	8.49778	2.03928e-05	9.90097e-05	14.1334	14.1611	14.3071	14.247	13.8066	13.8069	13.909	13.7587
ZYX	Q15942;Q15942-2	27	58.7	Not Significant	0.267836	0.0317046	8.49778	2.04073e-05	9.90258e-05	14.0564	14.0245	14.0956	14.0732	13.7523	13.8593	13.7468	13.8199
MTFR1L	Q9H019;Q9H019-3;Q9H019-2	15	49.7	Not Significant	0.265688	0.0314606	8.49778	2.04585e-05	9.92205e-05	13.2661	13.2204	13.29	13.2065	13.0474	12.9673	12.9354	12.9702
OCLN	Q16625-4;Q16625;Q16625-5;Q16625-2;Q16625-3	7	44.3	Not Significant	0.27894	0.0330347	8.49778	2.0482e-05	9.92802e-05	13.9139	13.8883	13.9866	13.9272	13.6057	13.6064	13.6867	13.7014
NAA40	Q86UY6-4;Q86UY6-3;Q86UY6	2	18.8	Not Significant	0.384597	0.0455786	8.49778	2.05891e-05	9.97453e-05	14.3568	14.1796	14.3166	14.22	13.9123	13.8668	13.8134	13.9421
ENDOD1	O94919	17	51.6	Not Significant	-0.391569	0.0464105	8.49778	2.06085e-05	9.97573e-05	13.0028	12.8983	12.8938	12.7858	13.2672	13.2942	13.2334	13.3523
NOL11	Q9H8H0;Q9H8H0-2	34	65.4	Not Significant	0.321124	0.0380624	8.49778	2.0614e-05	9.97573e-05	14.6861	14.7066	14.8423	14.6878	14.4445	14.3772	14.4079	14.4087
PTP4A3	O75365;O75365-2;O75365-3	6	48.6	Not Significant	0.315289	0.0373767	8.49778	2.06391e-05	9.98245e-05	13.9031	13.9574	13.8391	14.0024	13.5765	13.6262	13.589	13.6492
HOXC9	P31274	1	10.4	Not Significant	-0.581335	0.0689306	8.49778	2.06733e-05	9.99357e-05	13.7505	13.8439	13.6504	13.7231	14.208	14.4335	14.2022	14.4496
BCL7A	Q4VC05-2	1	52.8	Not Significant	0.438829	0.0520689	8.49778	2.07823e-05	0.000100408	13.3107	13.2863	13.2731	13.3499	12.9148	12.7994	12.9982	12.7524
PPP2R5A	Q15172;Q15172-2	13	33.3	Not Significant	0.307362	0.0364884	8.49778	2.08635e-05	0.000100746	14.2803	14.3524	14.4434	14.3638	14.0395	14.101	14.0526	14.0173
SENP7	Q9BQF6;Q9BQF6-2;Q9BQF6-4;Q9BQF6-3	1	13.3	Not Significant	0.174008	0.0206609	8.49778	2.08914e-05	0.000100787	14.3166	14.3021	14.3326	14.3371	14.1474	14.1326	14.1384	14.174
RALGAPB	Q86X10-3	1	34.9	Not Significant	0.380223	0.0451467	8.49778	2.08945e-05	0.000100787	14.7092	14.7221	14.8782	14.6749	14.3943	14.3658	14.3099	14.3935
PSMA4	P25789;P25789-2	16	75.9	Not Significant	0.226839	0.0269655	8.49778	2.10813e-05	0.000101633	14.0208	13.9541	14.0021	13.9697	13.7441	13.7832	13.7153	13.7966
FKBP11	Q9NYL4-2;Q9NYL4	8	58.2	Not Significant	0.271667	0.0323035	8.49778	2.11262e-05	0.000101794	13.947	13.8725	13.8602	13.9404	13.578	13.6217	13.6479	13.6859
PAF1	Q8N7H5;Q8N7H5-3;Q8N7H5-2	28	58.9	Not Significant	0.236941	0.0281854	8.49778	2.11902e-05	0.000102047	15.007	15.0462	15.0926	15.0276	14.8529	14.8057	14.8036	14.7634
TRIM37	O94972-2;O94972-3;O94972	3	3.2	Not Significant	-0.215155	0.0255995	8.49778	2.12259e-05	0.000102164	14.1747	14.1993	14.1296	14.1249	14.3936	14.3672	14.3883	14.3401
MCM9	Q9NXL9-4;Q9NXL9	2	4.1	Not Significant	0.206748	0.024616	8.49778	2.13371e-05	0.000102622	13.8634	13.9199	13.8563	13.8642	13.6345	13.6735	13.6684	13.7004
AKAP1	Q92667;Q92667-2	27	37.7	Not Significant	0.297896	0.0354698	8.49778	2.13441e-05	0.000102622	14.8145	14.7591	14.8989	14.7867	14.5511	14.4767	14.5526	14.4872
SLC39A3	Q9BRY0;Q9BRY0-2	2	12.7	Not Significant	0.522314	0.0622413	8.49778	2.14779e-05	0.00010321	11.0901	11.0776	11.2104	11.0289	10.4026	10.6156	10.653	10.6467
SQSTM1	Q13501-2	1	84.8	Not Significant	0.217449	0.0259225	8.49778	2.1543e-05	0.000103467	14.1746	14.1437	14.2377	14.2055	13.9677	13.9877	13.9875	13.9488
CHCHD5	Q9BSY4;Q9BSY4-2	11	88.2	Not Significant	-0.29579	0.0352795	8.49778	2.16268e-05	0.000103813	14.2623	14.1911	14.1264	14.2455	14.5172	14.4486	14.5379	14.5048
TRIAP1	O43715	7	73.7	Not Significant	0.344627	0.0411159	8.49778	2.16731e-05	0.000103979	15.2808	15.224	15.4244	15.2929	14.9835	14.9757	14.9303	14.9541
SENP2	Q9HC62;Q9HC62-2	8	9.7	Not Significant	0.299493	0.0357387	8.49778	2.17081e-05	0.000104092	13.659	13.6804	13.6558	13.7151	13.2879	13.4391	13.3634	13.4218
KDM2B	Q8NHM5-4;Q8NHM5-2;Q8NHM5-3;Q8NHM5;Q8NHM5-5	26	25.1	Not Significant	0.411687	0.0491411	8.49778	2.17565e-05	0.000104264	13.739	13.776	13.7672	13.8441	13.4814	13.2502	13.4114	13.3365
ATP1B3	P54709;P54709-2	16	61.6	Not Significant	0.192912	0.0230285	8.49778	2.17675e-05	0.000104264	13.82	13.8255	13.8791	13.8283	13.6657	13.6598	13.6242	13.6315
YARS1	P54577	47	81.8	Not Significant	-0.269551	0.0321862	8.49778	2.18151e-05	0.000104412	13.9906	14.059	14.0711	14.1272	14.2966	14.3427	14.3204	14.3664
EIPR1	Q53HC9	12	42.1	Not Significant	-0.183487	0.0219105	8.49778	2.18218e-05	0.000104412	14.2374	14.2348	14.2305	14.2058	14.4436	14.4176	14.3981	14.3833
TSPAN10	Q9H1Z9	14	45.4	Not Significant	0.404856	0.0484409	8.49778	2.21574e-05	0.000105898	12.8557	12.9364	12.8629	13.0414	12.4519	12.4791	12.5809	12.5652
DNAJB12	Q9NXW2;Q9NXW2-2	21	56.3	Not Significant	0.251845	0.030134	8.49778	2.21621e-05	0.000105898	14.2092	14.2901	14.2971	14.3193	13.9978	14.0709	14.0273	14.0124
LRBA	P50851-2	1	35.4	Not Significant	0.2386	0.0285514	8.49778	2.2175e-05	0.000105898	13.6737	13.7767	13.7254	13.717	13.5072	13.5051	13.439	13.4871
CD59	P13987;P13987-2	4	25	Not Significant	0.340106	0.040699	8.49778	2.21799e-05	0.000105898	13.824	13.7783	13.7982	13.6824	13.5029	13.3822	13.4597	13.3777
ATP2B1	P20020-6;P20020;P20020-4;P20020-1;P20020-5;P20020-2	30	46.8	Not Significant	0.319415	0.0382397	8.49778	2.22542e-05	0.000106139	13.7707	13.84	13.8755	13.8817	13.6135	13.4797	13.4859	13.5111
COA6	Q5JTJ3-3;Q5JTJ3;Q5JTJ3-2	9	74.7	Not Significant	-0.189393	0.0226933	8.49778	2.24015e-05	0.000106784	14.3022	14.3217	14.27	14.3107	14.5168	14.4946	14.4578	14.4928
ATP1B1	P05026-2;P05026	17	50.8	Not Significant	0.304979	0.0365537	8.49778	2.24523e-05	0.00010697	14.3228	14.2597	14.3751	14.308	13.979	14.0604	13.9446	14.0617
NSD2	O96028-5	1	59.5	Not Significant	0.282672	0.0339034	8.49778	2.25707e-05	0.000107476	14.6881	14.6671	14.7837	14.6831	14.466	14.3937	14.4536	14.378
GGT2	P36268-2;P36268;P36268-3	1	20.4	Not Significant	0.232496	0.0278917	8.49778	2.26105e-05	0.000107608	14.0074	14.0033	14.0409	13.9727	13.7152	13.7876	13.7754	13.816
AK4	P27144	11	57.8	Not Significant	-0.166094	0.0199454	8.49778	2.27823e-05	0.000108368	14.544	14.5116	14.5105	14.5199	14.6814	14.7075	14.6842	14.6773
ERP44	Q9BS26	21	58.9	Not Significant	-0.524968	0.0630539	8.49778	2.28187e-05	0.000108483	14.3304	14.3149	14.1798	14.362	14.7747	14.9028	14.6756	14.9338
HNRNPH2	P55795	13	62.1	Not Significant	0.429604	0.0516079	8.49778	2.28463e-05	0.000108557	14.8658	14.8876	14.7926	14.7456	14.4843	14.2867	14.4606	14.3415
ZFAND1	Q8TCF1;Q8TCF1-3;Q8TCF1-4;Q8TCF1-2	9	44.8	Not Significant	0.186168	0.0223719	8.49778	2.29068e-05	0.000108786	14.4589	14.4684	14.4086	14.4449	14.2686	14.2565	14.235	14.276
SELENOO	Q9BVL4	19	37.7	Not Significant	0.252257	0.0303574	8.49778	2.316e-05	0.00010993	13.7372	13.6901	13.7142	13.7534	13.4048	13.4886	13.5274	13.465
FYTTD1	Q96QD9;Q96QD9-2;Q96QD9-3;Q96QD9-4	14	51.9	Not Significant	-0.272141	0.0327621	8.49778	2.32243e-05	0.000110151	13.5891	13.6034	13.5379	13.658	13.8112	13.9106	13.867	13.8881
FBRSL1	Q9HCM7	8	8.6	Not Significant	-0.224459	0.0270248	8.49778	2.32436e-05	0.000110151	13.7994	13.7358	13.7825	13.749	14.0296	14.0039	13.9919	13.9391
SCYL1	Q96KG9-2;Q96KG9;Q96KG9-3;Q96KG9-4;Q96KG9-5;Q96KG9-6	34	52.8	Not Significant	0.269391	0.0324427	8.49778	2.32881e-05	0.000110291	14.3983	14.3724	14.4673	14.355	14.1821	14.0858	14.137	14.1105
LZTR1	Q8N653	1	1.2	Not Significant	0.226483	0.0272768	8.49778	2.32979e-05	0.000110291	13.6904	13.7485	13.7894	13.7777	13.5502	13.5291	13.5207	13.4999
ABHD11	Q8NFV4;Q8NFV4-4;Q8NFV4-6;Q8NFV4-5;Q8NFV4-3;Q8NFV4-2	12	42.9	Not Significant	0.325891	0.0392532	8.49778	2.3316e-05	0.000110318	14.1509	14.1254	14.0851	14.2163	13.8243	13.8687	13.7293	13.8518
TK1	P04183	10	49.6	Not Significant	0.330794	0.0398697	8.49778	2.34323e-05	0.000110809	15.5796	15.5707	15.7395	15.6472	15.3473	15.2745	15.3103	15.2818
VPS35L	Q7Z3J2;Q7Z3J2-2	39	46.5	Not Significant	0.208509	0.0251488	8.49778	2.35596e-05	0.000111344	14.1993	14.1507	14.2505	14.2078	14.0037	13.9818	13.9955	13.9933
SELENOS	Q9BQE4	6	46	Not Significant	0.319241	0.0385075	8.49778	2.35739e-05	0.000111344	14.6986	14.6088	14.5361	14.6367	14.244	14.3024	14.3026	14.3543
MELTF	P08582;P08582-2	27	53.7	Not Significant	0.268931	0.0324406	8.49778	2.35829e-05	0.000111344	14.3212	14.2338	14.3459	14.2276	13.9995	14.0269	13.9896	14.0368
FAM168A	Q92567-2;Q92567	2	7.7	Not Significant	0.308326	0.0371984	8.49778	2.36099e-05	0.000111412	14.2982	14.3051	14.4433	14.3346	14.0804	14.0323	14.0479	13.9873
ENDOG	Q14249	9	36.4	Not Significant	-0.478205	0.0577117	8.49778	2.36667e-05	0.000111622	12.197	12.0523	12.0856	12.1292	12.4508	12.7131	12.5595	12.6535
PPDPF	Q9H3Y8;Q9H3Y8-2	4	53.5	Not Significant	-0.194547	0.0234951	8.49778	2.37936e-05	0.000112161	13.517	13.5493	13.4878	13.5015	13.715	13.7397	13.684	13.695
BCL2L1	Q07817-2;Q07817-3;Q07817	3	16.5	Not Significant	-0.276015	0.0333651	8.49778	2.39649e-05	0.000112849	13.2259	13.2983	13.2401	13.2405	13.5606	13.4936	13.5909	13.4637
SNX21	Q969T3;Q969T3-3;Q969T3-2	4	16.6	Not Significant	0.49003	0.059286	8.49778	2.41208e-05	0.000113463	13.2731	13.0181	13.1134	13.2151	12.601	12.619	12.7646	12.675
YBX3	P16989-2	1	61.4	Not Significant	0.319054	0.0386072	8.49778	2.41525e-05	0.000113552	13.7747	13.7247	13.7215	13.8339	13.353	13.4807	13.461	13.4839
GLTP	Q9NZD2	5	21.5	Not Significant	0.378343	0.0458379	8.49778	2.43812e-05	0.000114567	14.5185	14.5258	14.4733	14.3982	14.2085	14.0548	14.1156	14.0235
YOD1	Q5VVQ6-2;Q5VVQ6	10	37.5	Not Significant	-0.276689	0.0335265	8.49778	2.4406e-05	0.000114623	13.7408	13.7789	13.666	13.7296	14.0021	14.0286	13.9396	14.0517
UNC119B	A6NIH7	10	65.7	Not Significant	0.357279	0.0433305	8.49778	2.45738e-05	0.00011529	13.6314	13.6028	13.6074	13.7443	13.2571	13.3044	13.2208	13.3744
NCK2	O43639	14	55.8	Not Significant	-0.201024	0.0243863	8.49778	2.46217e-05	0.000115408	13.6194	13.6686	13.6239	13.675	13.876	13.8312	13.8202	13.8635
MEF2A	Q02078-4;Q02078-6;Q02078-2;Q02078-8;Q02078-7	1	19.8	Not Significant	0.22317	0.0270768	8.49778	2.46496e-05	0.000115408	13.8126	13.888	13.8354	13.8421	13.6006	13.6365	13.5835	13.6648
ANKHD1	Q8IWZ3-6;Q8IWZ3;Q8IWZ3-4;Q8IWZ3-5	34	30	Not Significant	-0.160614	0.0194871	8.49778	2.46507e-05	0.000115408	14.1817	14.1812	14.1708	14.207	14.3324	14.353	14.3511	14.3467
GPBP1L1	Q9HC44	2	4.6	Not Significant	0.224081	0.0272135	8.49778	2.48316e-05	0.000116194	14.3817	14.3629	14.4343	14.3681	14.2148	14.1318	14.1526	14.1515
RANBP10	Q6VN20;Q6VN20-3;Q6VN20-2	15	35.5	Not Significant	0.377028	0.0458414	8.49778	2.50533e-05	0.00011717	14.2385	14.2096	14.1361	14.2496	13.8692	13.8113	13.9236	13.7216
COPS9	Q8WXC6	3	100	Not Significant	0.234886	0.0285791	8.49778	2.51885e-05	0.000117647	14.1608	14.1796	14.228	14.1824	14.0013	13.912	13.98	13.918
SSNA1	O43805	6	47.1	Not Significant	0.302517	0.0368091	8.49778	2.51949e-05	0.000117647	14.4678	14.495	14.4259	14.4112	14.2241	14.0643	14.1631	14.1383
SATB1	Q01826;Q01826-2	1	2.6	Not Significant	0.333349	0.0405636	8.49778	2.52089e-05	0.00011765	13.2131	13.1974	13.2078	13.1774	12.8454	12.754	12.9213	12.9416
GPAT4	Q86UL3	18	43.6	Not Significant	0.163831	0.0199433	8.49778	2.52816e-05	0.000117928	14.3011	14.2916	14.3348	14.3139	14.1552	14.14	14.153	14.138
LIN52	Q52LA3	3	28.4	Not Significant	-0.449594	0.0547358	8.49778	2.53037e-05	0.000117947	13.1582	13.3151	13.3081	13.393	13.643	13.8221	13.7484	13.7592
FOXRED2	Q8IWF2;Q8IWF2-2	17	30.1	Not Significant	0.262049	0.0319045	8.49778	2.53121e-05	0.000117947	13.9661	13.9407	14.0336	13.9621	13.6614	13.7505	13.7584	13.6841
FAM92A	A1XBS5-2;A1XBS5;A1XBS5-3	2	12.4	Not Significant	0.542692	0.0661106	8.49778	2.54229e-05	0.000118401	13.0059	12.8772	12.9179	12.9359	12.2483	12.4958	12.5293	12.2928
POMGNT1	Q8WZA1;Q8WZA1-2	20	38.8	Not Significant	0.263651	0.0321221	8.49778	2.54487e-05	0.00011846	15.0191	14.9932	14.986	14.8953	14.7137	14.7064	14.6689	14.75
PITPNM2	Q9BZ72-3;Q9BZ72-2;Q9BZ72	2	3.6	Not Significant	0.234206	0.0285599	8.49778	2.562e-05	0.000119122	13.7701	13.7766	13.679	13.7194	13.5397	13.4905	13.4802	13.498
ACTR1B	P42025	5	43.6	Not Significant	0.323767	0.0394834	8.49778	2.56312e-05	0.000119122	13.7357	13.8426	13.756	13.7792	13.4204	13.4705	13.3832	13.5443
MYBL1	P10243-2;P10243	3	9.4	Not Significant	0.278473	0.0339666	8.49778	2.56701e-05	0.000119197	13.6797	13.596	13.6441	13.5547	13.2878	13.3263	13.3774	13.3689
KRR1	Q13601;Q13601-2	20	57	Not Significant	0.204994	0.0250045	8.49778	2.56739e-05	0.000119197	14.0942	14.1386	14.0856	14.1417	13.9519	13.8927	13.8872	13.9083
DMAC2	Q9NW81;Q9NW81-4;Q9NW81-5;Q9NW81-6;Q9NW81-3;Q9NW81-2	9	34.2	Not Significant	0.408852	0.0498744	8.49778	2.56897e-05	0.000119208	14.2201	14.1784	14.2713	14.1794	13.6669	13.7918	13.8527	13.9025
SRRT	Q9BXP5-2;Q9BXP5;REV__Q9BXP5-5;REV__Q9BXP5-4;REV__Q9BXP5-2;REV__Q9BXP5-3;REV__Q9BXP5	1	58.3	Not Significant	0.309734	0.0378145	8.49778	2.58517e-05	0.00011981	13.6463	13.5098	13.5569	13.552	13.2108	13.2763	13.3248	13.2142
HRH2	P25021;P25021-2	1	2.2	Not Significant	-0.23583	0.028793	8.49778	2.58598e-05	0.00011981	14.3599	14.3828	14.3497	14.3361	14.6181	14.6156	14.5183	14.6199
FKBP2	P26885	9	70.4	Not Significant	0.22027	0.0269151	8.49778	2.60206e-05	0.00012043	14.1848	14.2494	14.2521	14.228	14.0219	13.9633	14.0487	13.9993
L3MBTL3	Q96JM7-2;Q96JM7	8	8.7	Not Significant	-0.45594	0.0557663	8.49778	2.62151e-05	0.000121236	13.8532	13.8735	13.8034	14.0809	14.3317	14.3371	14.3779	14.3881
MPRIP	Q6WCQ1;Q6WCQ1-2;Q6WCQ1-3	49	57.3	Not Significant	-0.388412	0.0475085	8.49778	2.62219e-05	0.000121236	13.9404	13.7066	13.8578	13.7832	14.1719	14.234	14.2006	14.2351
GNS	P15586;P15586-2	20	41.3	Not Significant	-0.288903	0.0353917	8.49778	2.65327e-05	0.000122609	14.0474	14.0615	13.976	14.0281	14.3447	14.3495	14.2239	14.3505
NCEH1	Q6PIU2-2;Q6PIU2;Q6PIU2-3	15	38.7	Not Significant	0.413405	0.0506582	8.49778	2.65912e-05	0.000122815	16.0031	15.9596	15.8048	15.8494	15.4759	15.4068	15.5509	15.5296
SNW1	Q13573	32	61	Not Significant	0.205171	0.025144	8.49778	2.6611e-05	0.000122843	14.3375	14.3139	14.3496	14.318	14.1594	14.1366	14.1324	14.0698
IPO5	O00410;O00410-3;O00410-2	52	72.7	Not Significant	0.209994	0.0257375	8.49778	2.66304e-05	0.000122864	13.6772	13.6504	13.6522	13.6815	13.4608	13.4611	13.4005	13.499
ACAT2	Q9BWD1;Q9BWD1-2	13	41.6	Not Significant	0.267684	0.0328101	8.49778	2.6643e-05	0.000122864	13.8964	13.8432	13.9195	13.9458	13.6529	13.5684	13.6298	13.6832
SGPP1	Q9BX95	7	18.4	Not Significant	0.548427	0.0672321	8.49778	2.66766e-05	0.000122955	13.3675	13.2042	13.3406	13.1777	12.6294	12.6555	12.7134	12.898
LSM10	Q969L4	2	14.6	Not Significant	0.22934	0.0281403	8.49778	2.68603e-05	0.000123674	14.1928	14.1103	14.1453	14.126	13.8764	13.9056	13.9653	13.9097
KPNA1	P52294	13	40.9	Not Significant	0.360584	0.0442556	8.49778	2.69136e-05	0.000123855	14.5802	14.6235	14.7175	14.5223	14.3013	14.2363	14.187	14.2766
MRPL2	Q5T653	17	48.2	Not Significant	-0.560638	0.0688362	8.49778	2.69955e-05	0.000124132	12.8248	12.8535	12.8941	13.1102	13.3855	13.5083	13.4367	13.5946
FAM104A	Q969W3;Q969W3-2	1	5.4	Not Significant	0.329973	0.040516	8.49778	2.70017e-05	0.000124132	13.4102	13.3194	13.3051	13.3675	12.9718	13.083	12.9461	13.0815
OXR1	Q8N573-8;Q8N573;Q8N573-5;Q8N573-3;Q8N573-6;Q8N573-4;Q8N573-7	2	38.5	Not Significant	-0.377888	0.0464092	8.49778	2.7046e-05	0.000124272	13.1669	13.1676	13.2163	13.3288	13.5175	13.6784	13.5779	13.6173
ORC4	O43929;O43929-2;O43929-3;CON__Q2YDI2	11	28.7	Not Significant	-0.186001	0.0228483	8.49778	2.70919e-05	0.000124419	13.1553	13.1108	13.1198	13.1399	13.3174	13.329	13.2802	13.3432
DIABLO	Q9NR28-2;Q9NR28;Q9NR28-3	13	69.4	Not Significant	0.190982	0.0234652	8.49778	2.71368e-05	0.000124561	14.0914	14.0941	14.122	14.1189	13.9011	13.9209	13.8827	13.9577
FCGRT	P55899	5	17	Not Significant	0.237968	0.029252	8.49778	2.72349e-05	0.000124861	13.5379	13.4866	13.5685	13.5138	13.2384	13.295	13.3413	13.2802
CLGN	O14967;O14967-2	6	17.5	Not Significant	-0.248438	0.0305404	8.49778	2.72442e-05	0.000124861	14.6286	14.5635	14.5835	14.6691	14.8624	14.9021	14.8166	14.8574
VPS13C	Q709C8-3;Q709C8;Q709C8-4;Q709C8-2	73	25.8	Not Significant	-0.249184	0.0306424	8.49778	2.73138e-05	0.000125053	14.2413	14.2232	14.1735	14.1828	14.4545	14.4807	14.385	14.4972
EPHA3	P29320;P29320-2	2	2.8	Not Significant	-0.382071	0.0469837	8.49778	2.73142e-05	0.000125053	13.9939	14.0956	14.1458	14.1674	14.5204	14.5286	14.3813	14.5006
HTN1	P15515	1	28.1	Not Significant	0.203278	0.0250062	8.49778	2.73885e-05	0.000125315	14.5546	14.5531	14.578	14.5279	14.3908	14.3106	14.3679	14.3313
PLEKHA3	Q9HB20	7	24	Not Significant	0.276701	0.0340402	8.49778	2.73996e-05	0.000125315	13.7135	13.5892	13.6014	13.6828	13.3396	13.411	13.3501	13.3794
GLRX2	Q9NS18;Q9NS18-2	5	40.2	Not Significant	-0.258553	0.0318143	8.49778	2.74434e-05	0.000125452	13.3903	13.4431	13.4013	13.4834	13.6335	13.6921	13.6816	13.7452
UPF1	Q92900-2;Q92900	62	65.3	Not Significant	-0.213811	0.0263108	8.49778	2.74583e-05	0.000125455	14.1654	14.1369	14.2074	14.1895	14.3601	14.4158	14.3582	14.4204
ANKRD44	Q8N8A2;Q8N8A2-2;Q8N8A2-4;Q8N8A2-3;Q8N8A2-5	19	28.2	Not Significant	0.264188	0.0325486	8.49778	2.77082e-05	0.000126532	14.1664	14.101	14.2046	14.1251	13.8252	13.9349	13.8985	13.8818
NAA11	Q9BSU3	1	27.5	Not Significant	0.334893	0.0412722	8.49778	2.77723e-05	0.00012676	13.793	13.9382	13.9229	13.8992	13.4749	13.6186	13.5536	13.5667
PWP2	Q15269	36	43.4	Not Significant	-0.225824	0.0278389	8.49778	2.78356e-05	0.000126953	13.7803	13.7521	13.8443	13.8067	14.0688	13.9976	14.0127	14.0077
SNRNP70	P08621;P08621-2;P08621-4;P08621-3	35	56.5	Not Significant	0.309024	0.0380974	8.49778	2.78464e-05	0.000126953	14.6198	14.6498	14.7358	14.6263	14.4157	14.2711	14.3505	14.3584
SWAP70	Q9UH65	37	59	Not Significant	0.333521	0.0411196	8.49778	2.78572e-05	0.000126953	13.9441	13.9543	14.1006	13.9587	13.5999	13.6825	13.636	13.7052
NANS	Q9NR45	20	69.6	Not Significant	0.336282	0.0415274	8.49778	2.82042e-05	0.000128463	15.0116	14.9492	14.8175	14.8968	14.5477	14.6072	14.6165	14.5587
GNL3L	Q9NVN8	20	36.8	Not Significant	-0.161647	0.019963	8.49778	2.82174e-05	0.000128463	13.915	13.8802	13.924	13.9077	14.0807	14.0654	14.0667	14.0608
UQCR11	O14957	1	21.4	Not Significant	-0.397602	0.049114	8.49778	2.82661e-05	0.000128619	14.1343	14.0723	14.1687	14.0514	14.3862	14.5801	14.4703	14.5806
PNN	Q9H307;REV__B1AK53-2;REV__Q9UKV3-3;REV__Q9UKV3-2;REV__B1AK53	56	56.8	Not Significant	0.201105	0.0248497	8.49778	2.83365e-05	0.000128873	14.0598	14.1127	14.1222	14.0608	13.8825	13.9108	13.8567	13.9012
TPST1	O60507	4	13.8	Not Significant	0.33171	0.0410262	8.49778	2.85381e-05	0.000129691	14.0067	14.0026	14.0404	13.8943	13.5719	13.6976	13.6452	13.7024
TFB1M	Q8WVM0	17	57.5	Not Significant	0.319858	0.0395616	8.49778	2.85454e-05	0.000129691	13.4074	13.4861	13.4846	13.3868	13.0644	13.2015	13.0699	13.1497
PKIA	P61925	4	69.7	Not Significant	-0.154134	0.0190789	8.49778	2.87146e-05	0.000130393	14.2293	14.2251	14.2473	14.2526	14.3889	14.4037	14.3879	14.3904
BRI3	O95415-2;O95415	2	27.6	Not Significant	-0.210767	0.0260963	8.49778	2.8776e-05	0.000130606	14.2078	14.2309	14.2046	14.1687	14.4047	14.452	14.3664	14.4319
SARNP	P82979	16	48.1	Not Significant	-0.179269	0.0222173	8.49778	2.89825e-05	0.000131409	14.2793	14.2934	14.2482	14.2322	14.4544	14.4466	14.4462	14.4231
FRMD3	A2A2Y4-4;A2A2Y4-3;A2A2Y4-5;A2A2Y4-2;A2A2Y4	2	12.7	Not Significant	0.503388	0.0623986	8.49778	2.90266e-05	0.000131542	13.7391	13.7508	13.7917	13.7782	13.2642	13.07	13.4027	13.3094
TMEM43	Q9BTV4	23	60.2	Not Significant	0.240815	0.0298642	8.49778	2.91267e-05	0.000131929	13.9878	13.9778	13.9316	13.9189	13.7076	13.7279	13.6541	13.7631
ZNF793	Q6ZN11-3;Q6ZN11;Q6ZN11-2	1	7.1	Not Significant	0.397351	0.0492901	8.49778	2.91866e-05	0.000132133	13.9541	13.828	14.0137	13.9839	13.5811	13.4397	13.573	13.5966
ARF5	P84085	7	80	Not Significant	-0.199805	0.0247929	8.49778	2.92558e-05	0.000132379	13.6515	13.6988	13.6066	13.6466	13.8367	13.8601	13.8669	13.8391
FBXW8	Q8N3Y1	2	2.7	Not Significant	0.371034	0.0460731	8.49778	2.94168e-05	0.000132976	14.0389	14.2063	14.1029	14.1602	13.808	13.8245	13.685	13.7068
COA4	Q9NYJ1;Q9NYJ1-2	7	88.5	Not Significant	0.533107	0.0662003	8.49778	2.94232e-05	0.000132976	13.6695	13.3293	13.4651	13.4576	12.9067	12.8914	13.0068	12.9841
STK11	Q15831-2;Q15831	3	11.1	Not Significant	0.281759	0.0349899	8.49778	2.94326e-05	0.000132976	15.5526	15.5884	15.5715	15.4856	15.2177	15.3449	15.2399	15.2684
MAGOH	P61326;P61326-2	1	78.8	Not Significant	0.23454	0.0291369	8.49778	2.95164e-05	0.000133287	14.5859	14.6475	14.628	14.6409	14.442	14.3329	14.4127	14.3764
ARID4A	P29374;P29374-3;P29374-2	21	21.6	Not Significant	0.181688	0.0225832	8.49778	2.96363e-05	0.000133761	14.8307	14.8239	14.8664	14.8449	14.6893	14.6272	14.671	14.6517
ZC3H13	Q5T200	5	43.6	Not Significant	-0.411138	0.051159	8.49778	2.98845e-05	0.000134745	12.8733	12.8417	12.7728	12.9784	13.1704	13.3036	13.2905	13.3461
EHHADH	Q08426;Q08426-2	19	34.3	Not Significant	0.240265	0.0299039	8.49778	2.99382e-05	0.000134918	13.6964	13.6152	13.6961	13.6523	13.4225	13.4096	13.482	13.3848
SPEG	Q15772-1;Q15772	3	0.9	Not Significant	0.18256	0.0227276	8.49778	2.99967e-05	0.000135114	13.7204	13.7161	13.7459	13.7561	13.518	13.5699	13.5768	13.5435
OGA	O60502;O60502-4;O60502-2;O60502-3	29	38.2	Not Significant	-0.284761	0.0354737	8.49778	3.01427e-05	0.000135703	12.8837	12.8835	12.9539	12.9958	13.1485	13.247	13.2502	13.2102
SPECC1	Q5M775;Q5M775-4;Q5M775-2;Q5M775-5;Q5M775-3	38	42	Not Significant	0.249833	0.0311415	8.49778	3.02827e-05	0.000136221	13.383	13.3902	13.3165	13.4166	13.0652	13.1299	13.1613	13.1506
CNTROB	Q8N137;Q8N137-3;Q8N137-2;Q8N137-5;Q8N137-4	5	9	Not Significant	0.528815	0.0659219	8.49778	3.03016e-05	0.000136221	15.823	15.756	15.5884	15.6488	15.2511	15.0511	15.2793	15.1195
RGS3	P49796-2;P49796-7;P49796-8;P49796-1;P49796-9;P49796-4;P49796-6;P49796	2	6.3	Not Significant	0.243726	0.0303844	8.49778	3.03133e-05	0.000136221	13.8465	13.8532	13.8493	13.8161	13.6158	13.5418	13.6672	13.5652
YTHDC1	Q96MU7-2;Q96MU7	34	40.6	Not Significant	0.231791	0.0288972	8.49778	3.03189e-05	0.000136221	14.3953	14.3166	14.347	14.2913	14.1058	14.1183	14.1346	14.0644
SAV1	Q9H4B6	8	28.5	Not Significant	0.232423	0.0289861	8.49778	3.03991e-05	0.000136513	13.8711	13.9695	13.8598	13.9028	13.6705	13.6859	13.6362	13.6809
FAM126B	Q8IXS8	14	31.1	Not Significant	0.159798	0.019936	8.49778	3.04829e-05	0.00013682	13.9543	13.9658	13.9901	13.9772	13.824	13.7987	13.8238	13.8018
ARHGAP31	Q2M1Z3	14	16.7	Not Significant	0.189397	0.0236359	8.49778	3.05534e-05	0.000137005	14.275	14.2722	14.2929	14.2204	14.0491	14.0914	14.0751	14.0874
PUM2	Q8TB72-3;Q8TB72-4;Q8TB72;Q8TB72-2	24	26.3	Not Significant	0.181679	0.0226729	8.49778	3.05549e-05	0.000137005	13.8045	13.8286	13.8194	13.7943	13.6394	13.6216	13.6642	13.595
XAB2	Q9HCS7	33	47.7	Not Significant	-0.461551	0.0576108	8.49778	3.05986e-05	0.000137132	13.434	13.5237	13.4572	13.6847	13.9856	14.0607	13.9033	13.9963
SPRED1	Q7Z699	11	37.8	Not Significant	0.252188	0.0314823	8.49778	3.06295e-05	0.000137202	13.8353	13.7954	13.8674	13.8028	13.5942	13.6068	13.4956	13.5955
NDUFA2	O43678;O43678-2	8	58.6	Not Significant	-0.252967	0.0316005	8.49778	3.07849e-05	0.000137829	13.5995	13.6544	13.5256	13.5441	13.8132	13.8192	13.8459	13.8572
MELK	Q14680;Q14680-2;Q14680-8;Q14680-7;Q14680-6;Q14680-5;Q14680-3;Q14680-4	5	10	Not Significant	-0.263815	0.0329829	8.49778	3.0978e-05	0.000138623	13.901	13.9449	13.8446	13.9091	14.1722	14.1848	14.0903	14.2077
RPL28	P46779;P46779-2;P46779-3;P46779-4;P46779-5	13	65	Not Significant	-0.456703	0.0571047	8.49778	3.10048e-05	0.000138674	13.9838	13.9792	13.9369	14.0127	14.3183	14.5714	14.3395	14.5102
NUP42	O15504;O15504-2;O15504-3	14	39.2	Not Significant	0.340194	0.0425433	8.49778	3.10411e-05	0.000138766	14.7654	14.7582	14.9093	14.7294	14.4855	14.4151	14.491	14.4099
TRIM47	Q96LD4	2	4.1	Not Significant	0.212936	0.0266393	8.49778	3.11319e-05	0.000139063	14.2937	14.3263	14.3361	14.2739	14.147	14.07	14.0937	14.0675
TMF1	P82094;P82094-2	45	47.8	Not Significant	-0.385125	0.0481934	8.49778	3.11939e-05	0.000139171	13.3824	13.3596	13.5331	13.5453	13.798	13.8958	13.8193	13.8477
TEAD3	Q99594	3	15.6	Not Significant	0.349012	0.0436878	8.49778	3.12671e-05	0.000139427	13.6749	13.7551	13.6641	13.6079	13.2968	13.2382	13.3975	13.3735
MRM2	Q9UI43	12	44.7	Not Significant	0.30469	0.0381453	8.49778	3.1301e-05	0.000139508	14.6135	14.6947	14.6982	14.5828	14.3017	14.4209	14.3066	14.3412
SARS1	P49591	39	68.7	Not Significant	-0.523207	0.0655154	8.49778	3.13492e-05	0.00013959	13.7135	13.6939	13.6945	13.6132	14.2385	14.2762	13.9908	14.3023
DBNDD1	Q9H9R9-3;Q9H9R9;Q9H9R9-2	3	12.6	Not Significant	-0.167876	0.0210214	8.49778	3.13507e-05	0.00013959	14.0129	14.0204	13.9743	13.9823	14.1846	14.1606	14.158	14.1582
BRCA1	P38398-4;P38398;P38398-8;P38398-7;P38398-6;P38398-5;P38398-3;P38398-2	43	25.9	Not Significant	-0.234922	0.0294245	8.49778	3.14131e-05	0.000139799	14.9008	14.8984	14.9106	14.8145	15.1625	15.0998	15.0876	15.114
DTNBP1	Q96EV8;Q96EV8-2;Q96EV8-3	10	38.2	Not Significant	-0.507157	0.0635356	8.49778	3.14615e-05	0.000139944	11.7212	11.7656	11.969	11.8986	12.3619	12.2579	12.3014	12.4619
MFN1	Q8IWA4;Q8IWA4-3;Q8IWA4-2	35	58.7	Not Significant	-0.217555	0.0272621	8.49778	3.15251e-05	0.000140074	13.6604	13.5962	13.6406	13.6913	13.8312	13.8514	13.8865	13.8896
PDCD5	O14737;O14737-2	11	80	Not Significant	-0.425669	0.0533426	8.49778	3.15315e-05	0.000140074	13.3904	13.3229	13.2916	13.3643	13.7767	13.7588	13.6322	13.9041
SMYD2	Q9NRG4;Q9NRG4-2	4	12.5	Not Significant	0.368498	0.0461794	8.49778	3.15379e-05	0.000140074	13.066	13.1503	13.1757	12.9735	12.731	12.6683	12.7737	12.7185
HOXA1	P49639	1	5.1	Not Significant	0.227801	0.0285497	8.49778	3.15558e-05	0.000140084	14.2337	14.2518	14.3322	14.232	14.0569	14.0025	14.0343	14.0448
RRP12	Q5JTH9;Q5JTH9-2;Q5JTH9-3	64	57.7	Not Significant	0.312655	0.039194	8.49778	3.16154e-05	0.000140279	14.6882	14.7019	14.6708	14.7671	14.337	14.4161	14.3383	14.4861
SLC31A1	O15431	2	15.8	Not Significant	-0.281101	0.0352496	8.49778	3.16914e-05	0.000140501	14.2716	14.3573	14.2949	14.2649	14.5427	14.6523	14.5967	14.5214
ZNF408	Q9H9D4	1	2.5	Not Significant	0.279412	0.0350386	8.49778	3.1697e-05	0.000140501	13.9432	13.9348	13.9827	14.0282	13.6186	13.7526	13.681	13.719
FUCA2	Q9BTY2;Q9BTY2-2	19	40.3	Not Significant	-0.322945	0.0405005	8.49778	3.17138e-05	0.000140505	14.0464	14.0138	14.0321	14.1874	14.3472	14.3908	14.4057	14.4276
NEO1	Q92859-4;Q92859;Q92859-3;Q92859-2	10	9.2	Not Significant	0.227709	0.0285673	8.49778	3.18018e-05	0.000140825	13.9909	14.0439	14.042	14.1131	13.796	13.8335	13.8295	13.8201
GAK	O14976;O14976-2	30	31.1	Not Significant	0.16094	0.0201927	8.49778	3.18242e-05	0.000140855	14.2968	14.3094	14.2894	14.263	14.1308	14.1151	14.13	14.139
FCRLA	Q7L513;Q7L513-2;Q7L513-9;Q7L513-10;Q7L513-3;Q7L513-12;Q7L513-5;Q7L513-4;Q7L513-14;Q7L513-11;Q7L513-8;Q7L513-6;Q7L513-13	9	34.8	Not Significant	0.177909	0.0223285	8.49778	3.18971e-05	0.000141107	14.0659	14.0291	14.0363	14.0369	13.8379	13.9006	13.8511	13.8669
APBB2	Q92870;Q92870-4;Q92870-2;Q92870-3	9	16.4	Not Significant	0.288663	0.0362388	8.49778	3.19648e-05	0.000141337	13.8417	13.8517	13.7215	13.8318	13.5512	13.4578	13.5472	13.5359
PTMS	P20962	4	23.5	Not Significant	0.190944	0.0239869	8.49778	3.21239e-05	0.000141953	14.4461	14.476	14.5001	14.454	14.3203	14.2739	14.2621	14.2563
L1CAM	P32004-3;P32004-2;P32004	14	12.7	Not Significant	-0.250766	0.0315034	8.49778	3.21361e-05	0.000141953	13.9419	13.9447	13.8935	13.9259	14.1103	14.1957	14.1584	14.2447
ABHD5	Q8WTS1	6	28.9	Not Significant	0.315383	0.0396384	8.49778	3.22423e-05	0.000142351	14.2777	14.2348	14.3797	14.2218	14.0091	13.9123	13.9894	13.9417
GAR1	Q9NY12-2;Q9NY12	10	38.7	Not Significant	0.201042	0.0252779	8.49778	3.23418e-05	0.00014272	14.1263	14.0947	14.1238	14.0716	13.8857	13.9203	13.866	13.9403
MYO1C	O00159-2	1	68.8	Not Significant	0.241779	0.0304204	8.49778	3.25071e-05	0.000143308	14.0184	14.0352	14.1119	14.0089	13.8439	13.7591	13.7961	13.8081
DHCR24	Q15392-2;Q15392	14	31.6	Not Significant	0.164545	0.0207085	8.49778	3.25738e-05	0.000143531	13.7778	13.744	13.7734	13.7554	13.5731	13.6133	13.5944	13.6118
PER3	P56645;P56645-2	2	2.1	Not Significant	0.281489	0.0354645	8.49778	3.28416e-05	0.000144568	14.7529	14.6776	14.8488	14.7222	14.4628	14.473	14.4648	14.4749
RNF185	Q96GF1;Q96GF1-2	4	37.5	Not Significant	0.218629	0.0275486	8.49778	3.2876e-05	0.00014463	14.3571	14.3953	14.4735	14.4232	14.2055	14.1911	14.1853	14.1927
DDX59	Q5T1V6;Q5T1V6-2	12	25.7	Not Significant	0.234546	0.0295557	8.49778	3.28881e-05	0.00014463	14.3601	14.3898	14.4633	14.4618	14.1868	14.1845	14.1579	14.2077
APEH	P13798	26	53	Not Significant	0.242495	0.0305654	8.49778	3.29531e-05	0.000144844	14.0478	14.0356	14.1026	14.1237	13.8807	13.7824	13.846	13.8306
NVL	O15381;O15381-5;O15381-2;O15381-3;O15381-4	33	44.9	Not Significant	-0.471558	0.0594455	8.49778	3.29863e-05	0.00014486	13.5776	13.5208	13.4558	13.4256	14.0008	13.8834	14.1164	13.8656
MINDY4	Q4G0A6	3	4.5	Not Significant	0.218842	0.0275879	8.49778	3.29892e-05	0.00014486	14.1184	14.1923	14.192	14.2378	13.9684	13.9693	13.9567	13.9707
SIMC1	Q8NDZ2;Q8NDZ2-5;Q8NDZ2-2;Q8NDZ2-4;Q8NDZ2-3	4	7.1	Not Significant	0.241064	0.0304101	8.49778	3.31601e-05	0.00014544	15.0314	15.0854	15.0149	14.9645	14.8253	14.7596	14.7852	14.7617
PLEC	Q15149-4	2	78.8	Not Significant	-0.291603	0.0367869	8.49778	3.31701e-05	0.00014544	14.0183	14.024	13.9268	13.9041	14.2399	14.2723	14.2113	14.3161
HEATR5A	Q86XA9;Q86XA9-2;Q86XA9-3	25	13.8	Not Significant	0.267399	0.0337454	8.49778	3.32585e-05	0.000145755	14.0621	14.1705	14.2079	14.1991	13.8993	13.8786	13.9024	13.8896
ARL6IP4	Q66PJ3-9;Q66PJ3-3;Q66PJ3-10;Q66PJ3-4	1	33.9	Not Significant	0.268963	0.0339541	8.49778	3.33429e-05	0.000146053	14.2682	14.2075	14.3613	14.2437	14.0287	13.982	13.9943	13.9998
ZNF414	Q96IQ9	1	10.6	Not Significant	-0.254637	0.032151	8.49778	3.33851e-05	0.000146167	14.0673	14.1031	14.0259	14.1363	14.3439	14.3505	14.2786	14.3782
VARS1	P26640;P26640-2	74	61.6	Not Significant	0.240906	0.030433	8.49778	3.35169e-05	0.000146672	14.0752	14.0718	14.092	14.0599	13.8141	13.8979	13.7655	13.8576
MAGT1	Q9H0U3;Q9H0U3-2	8	26	Not Significant	0.270145	0.0341337	8.49778	3.3569e-05	0.000146827	13.0165	13.0773	13.0153	13.0613	12.757	12.7027	12.779	12.8512
APC	P25054-2;P25054;P25054-3	34	15.4	Not Significant	-0.218069	0.0275791	8.49778	3.38032e-05	0.000147779	14.0651	14.1387	14.1672	14.1571	14.3752	14.3393	14.3327	14.3533
SPOP	O43791	3	9.4	Not Significant	-0.183333	0.0232011	8.49778	3.39699e-05	0.000148435	14.9641	15.0091	15.0086	14.9562	15.1706	15.1945	15.1607	15.1456
KRAS	P01116-2;P01116	4	73.4	Not Significant	-0.205562	0.0260182	8.49778	3.40103e-05	0.000148539	14.1925	14.2376	14.2157	14.2228	14.4586	14.4487	14.3685	14.4151
ULK1	O75385;REV__Q4G0U5-4;REV__Q4G0U5	8	10.9	Not Significant	0.27929	0.0353539	8.49778	3.40383e-05	0.000148588	15.1409	15.1036	15.2249	15.1154	14.9047	14.8203	14.911	14.8317
THAP12	O43422;O43422-2	17	30.2	Not Significant	0.270965	0.034303	8.49778	3.40588e-05	0.000148605	14.6161	14.6268	14.7018	14.6413	14.4048	14.3111	14.4405	14.3457
SETDB2	Q96T68-2;Q96T68-3;Q96T68	4	4.8	Not Significant	-0.215472	0.0272816	8.49778	3.4095e-05	0.00014869	14.0761	14.0394	14.1398	14.0532	14.323	14.2809	14.2816	14.2848
SHMT2	P34897-3;P34897;P34897-2	39	81.6	Not Significant	0.221728	0.0280778	8.49778	3.41337e-05	0.000148742	14.1531	14.1471	14.2025	14.1237	13.9413	13.9209	13.9853	13.8919
BRMS1L	Q5PSV4-2;Q5PSV4	13	41.5	Not Significant	0.252321	0.0319528	8.49778	3.41402e-05	0.000148742	13.1027	13.2025	13.1481	13.2267	12.915	12.9166	12.8837	12.9554
DUSP22	Q9NRW4;Q9NRW4-2	2	13.6	Not Significant	-0.302869	0.0383574	8.49778	3.4164e-05	0.000148773	11.8238	11.834	11.923	11.9595	12.2327	12.1376	12.2192	12.1623
CCDC158	Q5M9N0	2	1.8	Not Significant	0.348599	0.0441579	8.49778	3.42165e-05	0.000148929	13.9191	14.0804	14.1343	14.0797	13.7284	13.6926	13.6779	13.7202
IRGQ	Q8WZA9	11	30.3	Not Significant	0.230868	0.0292719	8.49778	3.44592e-05	0.000149839	14.7972	14.7727	14.7201	14.8242	14.5387	14.5052	14.5741	14.5727
GFOD1	Q9NXC2;Q9NXC2-2	4	10.5	Not Significant	-0.340135	0.0431457	8.49778	3.45786e-05	0.000150284	14.2516	14.3082	14.2138	14.3107	14.6533	14.6554	14.4903	14.6459
DLC1	Q96QB1-4;Q96QB1-1;Q96QB1-6;Q96QB1	1	1.6	Not Significant	0.263086	0.0333918	8.49778	3.47336e-05	0.000150885	13.8747	13.9948	13.9739	14.0031	13.7283	13.6923	13.6572	13.7162
PSMD9	O00233;O00233-2;O00233-3	10	46.6	Not Significant	0.245223	0.0311432	8.49778	3.4891e-05	0.000151495	14.0469	13.9547	13.9064	13.9497	13.7031	13.7357	13.7198	13.7183
NDUFS7	O75251;O75251-2	9	49.8	Not Significant	0.232441	0.0295262	8.49778	3.49474e-05	0.000151665	14.0345	13.9846	13.939	13.9649	13.7473	13.7926	13.7544	13.6989
TNKS1BP1	Q9C0C2;Q9C0C2-2	74	56	Not Significant	-0.25466	0.0323539	8.49778	3.49904e-05	0.000151775	13.2406	13.3055	13.2882	13.2613	13.4476	13.5447	13.5825	13.5395
ZNF24	P17028;P17028-2	17	64.7	Not Significant	0.197917	0.0251463	8.49778	3.50067e-05	0.000151775	14.7495	14.7221	14.7477	14.7617	14.5549	14.4913	14.5659	14.5772
RFX7	Q2KHR2-3;Q2KHR2-2;Q2KHR2	16	13.6	Not Significant	0.177311	0.0225305	8.49778	3.50326e-05	0.000151814	14.4527	14.3952	14.4011	14.3803	14.2227	14.2273	14.2406	14.2294
CNTD1	Q8N815	1	2.1	Not Significant	-0.204977	0.0260555	8.49778	3.51302e-05	0.000152163	13.202	13.1401	13.1474	13.1817	13.3402	13.3897	13.3486	13.4125
AP2A2	O94973-2;O94973-3	1	60.1	Not Significant	0.327364	0.0416256	8.49778	3.52129e-05	0.000152447	13.3335	13.3855	13.3803	13.4069	12.9818	13.031	13.1712	13.0127
CYP27A1	Q02318	26	54	Not Significant	0.289938	0.0368844	8.49778	3.53404e-05	0.000152924	13.9607	14.0154	13.8733	13.9916	13.7061	13.704	13.6109	13.6604
CBX1	P83916	16	76.8	Not Significant	-0.291052	0.0370371	8.49778	3.54203e-05	0.000153196	13.4455	13.4485	13.3094	13.3752	13.7262	13.7031	13.68	13.6335
PRKG1	Q13976-2;Q13976;Q13976-3	6	13.3	Not Significant	0.331054	0.0421427	8.49778	3.55173e-05	0.000153541	14.6323	14.6589	14.697	14.662	14.211	14.3917	14.3256	14.3978
MCM2	P49736	51	63.5	Not Significant	0.177664	0.0226199	8.49778	3.55591e-05	0.000153647	14.2491	14.2176	14.2638	14.2293	14.074	14.0337	14.0913	14.05
MARCKS	P29966	19	73.8	Not Significant	-0.268328	0.0341693	8.49778	3.56085e-05	0.000153723	14.1771	14.2448	14.2546	14.3209	14.5276	14.4638	14.5407	14.5387
PSMD10	O75832;O75832-2	10	65.5	Not Significant	-0.218936	0.02788	8.49778	3.56113e-05	0.000153723	13.3992	13.3834	13.4279	13.4142	13.5872	13.6794	13.5844	13.6493
ARPC4	P59998;P59998-3;P59998-2;P59998-4	12	74.4	Not Significant	0.301033	0.0383734	8.49778	3.5886e-05	0.000154834	14.7045	14.7851	14.8477	14.7402	14.5363	14.4428	14.4781	14.4161
KATNIP	O60303	4	4.1	Not Significant	0.26388	0.0336474	8.49778	3.59668e-05	0.000155026	14.5875	14.6082	14.6964	14.6314	14.3019	14.3932	14.36	14.4129
TUFT1	Q9NNX1-3;Q9NNX1-2;Q9NNX1	1	2.4	Not Significant	0.289091	0.0368643	8.49778	3.59826e-05	0.000155026	14.993	15.0418	15.0835	15.0653	14.8132	14.734	14.8061	14.6739
PLEKHA7	Q6IQ23-2;Q6IQ23;Q6IQ23-3	14	12.5	Not Significant	-0.175755	0.0224196	8.49778	3.60767e-05	0.000155281	13.8574	13.8669	13.8401	13.8909	14.0422	14.0624	14.0061	14.0476
TRMT1L	Q7Z2T5;Q7Z2T5-2	39	62.6	Not Significant	0.236026	0.0301113	8.49778	3.61071e-05	0.000155337	15.3576	15.2777	15.3164	15.3795	15.111	15.1221	15.1102	15.0438
TMEM30A	Q9NV96;Q9NV96-2;Q9NV96-3	15	47.6	Not Significant	-0.240627	0.0307363	8.49778	3.64461e-05	0.00015672	13.4078	13.3308	13.3611	13.4252	13.5693	13.6684	13.6288	13.621
TYR	P14679;P14679-2	25	56.7	Not Significant	-0.254914	0.0325811	8.49778	3.66161e-05	0.000157375	13.8747	13.9486	13.849	13.9324	14.1315	14.1781	14.1083	14.2064
PKLR	P30613-2;P30613	1	3.5	Not Significant	-0.222858	0.028491	8.49778	3.66839e-05	0.000157591	13.3137	13.2736	13.2352	13.3152	13.4766	13.4751	13.536	13.5414
POU3F2	P20265-3;P20265-2;P20265	1	14.3	Not Significant	0.216318	0.0276672	8.49778	3.68068e-05	0.000157903	14.1065	14.0658	14.1163	14.1128	13.8474	13.9029	13.848	13.9378
ARL8A	Q96BM9	5	62.9	Not Significant	0.203993	0.0260931	8.49778	3.68313e-05	0.000157903	13.9092	13.9175	13.9582	13.8843	13.6945	13.6864	13.7123	13.76
NAB1	Q13506;Q13506-2	8	20.7	Not Significant	-0.172019	0.0220036	8.49778	3.68361e-05	0.000157903	13.8576	13.7944	13.8031	13.8037	13.9771	13.9871	13.984	13.9987
PCNT	O95613;O95613-2	49	16	Not Significant	-0.162387	0.0207722	8.49778	3.68452e-05	0.000157903	14.0533	14.0592	14.0238	14.0647	14.2305	14.1904	14.2184	14.2113
IL1RAPL2	Q9NP60	1	2.5	Not Significant	0.253093	0.0324061	8.49778	3.71116e-05	0.000158968	14.4049	14.4583	14.4571	14.4234	14.1765	14.2656	14.129	14.1603
PEG10	Q86TG7-4;Q86TG7;Q86TG7-5;Q86TG7-3;Q86TG7-2	13	24.2	Not Significant	-0.177798	0.0227758	8.49778	3.72419e-05	0.00015945	13.7575	13.7067	13.6844	13.7337	13.8875	13.9117	13.8983	13.896
CSNK2A2	P19784	21	69.7	Not Significant	-0.19147	0.024537	8.49778	3.73547e-05	0.000159781	14.1631	14.1924	14.1431	14.1086	14.3678	14.3444	14.3235	14.3373
WDSUB1	Q8N9V3-2;Q8N9V3	4	14.1	Not Significant	-0.290189	0.037188	8.49778	3.73552e-05	0.000159781	14.0722	14.071	14.0055	14.0551	14.3708	14.388	14.2355	14.3703
OGFR	Q9NZT2-2;Q9NZT2	20	39.7	Not Significant	0.330008	0.0422956	8.49778	3.7387e-05	0.000159841	14.8531	14.7219	14.794	14.6971	14.4279	14.4284	14.3757	14.5142
SEMA3A	Q14563	3	4.3	Not Significant	0.470672	0.0603293	8.49778	3.74127e-05	0.000159874	13.6719	13.5862	13.4697	13.4062	13.0254	13.0057	13.0599	13.1603
ZNF106	Q9H2Y7;Q9H2Y7-2	34	21.2	Not Significant	0.209911	0.0269115	8.49778	3.7472e-05	0.00016005	13.5965	13.5809	13.6243	13.528	13.3425	13.4042	13.3733	13.3699
ZC3HAV1	Q7Z2W4;Q7Z2W4-2;Q7Z2W4-4;Q7Z2W4-5	25	66.5	Not Significant	0.211197	0.0270782	8.49778	3.7492e-05	0.000160059	14.2133	14.1525	14.2268	14.2112	13.9857	13.9644	14.0407	13.9684
CA8	P35219	2	11.7	Not Significant	0.250755	0.0321671	8.49778	3.7643e-05	0.000160627	13.972	14.0566	14.1056	14.0682	13.7695	13.8016	13.8389	13.7894
ZMYM4	Q5VZL5;Q5VZL5-4;Q5VZL5-2;Q5VZL5-3	50	44.1	Not Significant	0.178175	0.0228613	8.49778	3.77032e-05	0.000160807	13.7958	13.7702	13.8071	13.8013	13.6392	13.6211	13.6288	13.5726
ID4	P47928	2	6.8	Not Significant	0.297481	0.0381914	8.49778	3.7868e-05	0.000161355	13.0949	13.2007	13.2077	13.0725	12.8308	12.8356	12.8162	12.9034
CIR1	Q86X95;Q86X95-2	13	26.4	Not Significant	0.353643	0.0454265	8.49778	3.80251e-05	0.000161931	14.4019	14.5396	14.582	14.5238	14.25	14.1371	14.1348	14.1108
SEC61A2	Q9H9S3-2;Q9H9S3-3;Q9H9S3	2	14.9	Not Significant	-0.404926	0.0520165	8.49778	3.80395e-05	0.000161931	13.3412	13.3031	13.2035	13.2227	13.6733	13.5966	13.8079	13.6125
PDXP	Q96GD0	8	62.2	Not Significant	-0.281993	0.0362425	8.49778	3.81815e-05	0.000162458	13.8148	13.8262	13.738	13.8277	14.0535	14.1472	14.0129	14.121
PSMD5	Q16401-2;Q16401	22	56.6	Not Significant	-0.456464	0.0586762	8.49778	3.82313e-05	0.000162592	12.4439	12.5543	12.5199	12.6791	13.0527	13.0686	13.0283	12.8734
HSPE1	P61604	14	87.3	Not Significant	0.236947	0.0304754	8.49778	3.83935e-05	0.000163164	13.9574	14.0078	13.901	13.9899	13.7281	13.7389	13.6789	13.7623
ZC3H14	Q6PJT7-4	0	66.4	Not Significant	0.175848	0.0226178	8.49778	3.84022e-05	0.000163164	14.2569	14.2489	14.2855	14.2467	14.0612	14.1217	14.0852	14.0665
IFT140	Q96RY7;Q96RY7-2	8	5.2	Not Significant	0.299139	0.0384838	8.49778	3.84647e-05	0.000163335	14.2591	14.2061	14.3284	14.1407	13.9336	13.9195	13.955	13.9297
ATN1	P54259;REV__Q96QE3	29	35.3	Not Significant	-0.176138	0.0227007	8.49778	3.8991e-05	0.00016531	14.3557	14.3759	14.3824	14.3617	14.546	14.5879	14.5264	14.5199
RPF1	Q9H9Y2	15	51.6	Not Significant	-0.583631	0.075221	8.49778	3.90005e-05	0.00016531	11.9263	12.2709	12.221	11.9963	12.6825	12.7473	12.6391	12.6801
PHF14	O94880-2	3	60.6	Not Significant	-0.213369	0.0275017	8.49778	3.90187e-05	0.00016531	13.3306	13.3539	13.2745	13.3531	13.5731	13.5081	13.5656	13.5188
PRDM2	Q13029-5;Q13029-3;Q13029-2;Q13029	17	15.3	Not Significant	-0.168911	0.0217739	8.49778	3.90528e-05	0.000165376	13.6316	13.6348	13.6683	13.6363	13.7876	13.8212	13.8403	13.7975
PLGRKT	Q9HBL7	3	20.4	Not Significant	0.24137	0.0311193	8.49778	3.90991e-05	0.000165494	13.749	13.8194	13.7965	13.8549	13.5333	13.5316	13.6191	13.5702
FHIT	P49789	12	91.8	Not Significant	0.197556	0.0254727	8.49778	3.91258e-05	0.000165528	14.656	14.6859	14.7137	14.6801	14.5386	14.473	14.4767	14.4571
MVK	Q03426	8	29	Not Significant	0.260043	0.033539	8.49778	3.92066e-05	0.000165788	13.954	14.0185	13.8681	13.9077	13.6779	13.6997	13.6527	13.6778
TTC17	Q96AE7	3	26.5	Not Significant	-0.24455	0.0315426	8.49778	3.92244e-05	0.000165788	14.5654	14.581	14.6228	14.6611	14.8498	14.907	14.799	14.8527
PRDX3	P30048-2;P30048	14	61.8	Not Significant	0.387553	0.0500058	8.49778	3.93325e-05	0.000166166	12.6439	12.6184	12.7541	12.7815	12.3335	12.3552	12.1982	12.3608
GGA3	Q9NZ52;Q9NZ52-2;Q9NZ52-4;Q9NZ52-3	20	31	Not Significant	0.20164	0.0260217	8.49778	3.93802e-05	0.000166288	13.8323	13.8808	13.8335	13.8536	13.6835	13.671	13.5964	13.6429
PLTP	P55058;P55058-3;P55058-4;P55058-2	5	13	Not Significant	0.203053	0.0262066	8.49778	3.94089e-05	0.000166331	13.9529	13.9967	14.0075	13.9329	13.8095	13.751	13.7699	13.7474
BAG3	O95817	32	76.9	Not Significant	-0.27492	0.0355112	8.49778	3.96547e-05	0.000167289	13.9506	13.9204	13.9071	14.0486	14.2665	14.2507	14.2226	14.1866
MNT	Q99583;REV__Q99583	8	15.1	Not Significant	0.183757	0.0237545	8.49778	3.9891e-05	0.000168207	14.0522	14.0166	14.0694	14.0379	13.8252	13.8972	13.8619	13.8567
FURIN	P09958	3	4.8	Not Significant	0.279652	0.0361654	8.49778	4.00115e-05	0.000168635	14.2777	14.2975	14.3495	14.1926	14.0054	13.9627	13.983	14.0475
MATN2	O00339-2;O00339;O00339-3;O00339-4	19	28.3	Not Significant	-0.245424	0.0317613	8.49778	4.0225e-05	0.000169454	14.0076	13.9991	13.926	13.9828	14.2264	14.2455	14.1539	14.2712
CDKN2A	Q8N726;Q8N726-2	4	24.2	Not Significant	0.208246	0.0269618	8.49778	4.03574e-05	0.000169772	13.5961	13.5846	13.6233	13.6506	13.4508	13.3926	13.4167	13.3617
LYN	P07948;P07948-2	15	41.2	Not Significant	0.182686	0.0236787	8.49778	4.06956e-05	0.000171033	14.6931	14.6723	14.7196	14.6952	14.5515	14.5132	14.4752	14.5095
NTAN1	Q96AB6	2	6.5	Not Significant	0.247404	0.0320702	8.49778	4.07251e-05	0.000171075	14.6197	14.5886	14.6996	14.6055	14.4088	14.3405	14.4207	14.3537
RUSF1	Q96GQ5;Q96GQ5-2	19	44.9	Not Significant	0.178122	0.0230907	8.49778	4.07441e-05	0.000171075	13.8787	13.9319	13.9083	13.8626	13.7366	13.702	13.7224	13.7079
SSBP4	Q9BWG4-2;Q9BWG4	2	7.7	Not Significant	0.339206	0.0439785	8.49778	4.07844e-05	0.000171164	14.4175	14.3784	14.4674	14.4149	13.9665	14.1415	14.1581	14.0553
CLASP2	O75122;O75122-2	2	40.5	Not Significant	0.327022	0.042415	8.49778	4.09011e-05	0.000171492	15.264	15.2973	15.4587	15.3612	15.0478	14.9802	15.0413	15.0038
ZNF362	Q5T0B9	11	49.3	Not Significant	-0.342453	0.044425	8.49778	4.09608e-05	0.000171662	13.9016	13.8193	13.8384	13.9275	14.25	14.2805	14.2312	14.0949
PACS2	Q86VP3-4;Q86VP3;Q86VP3-3;Q86VP3-2	8	15.1	Not Significant	0.233594	0.0303125	8.49778	4.1056e-05	0.00017198	13.6549	13.6352	13.5779	13.5412	13.3412	13.3531	13.3932	13.3873
SCD	O00767	13	28.7	Not Significant	0.202215	0.0262456	8.49778	4.11155e-05	0.000172033	14.4817	14.4431	14.494	14.4988	14.2245	14.2856	14.315	14.2836
ENTHD1	Q8IYW4	1	1.6	Not Significant	0.151235	0.0196295	8.49778	4.11242e-05	0.000172033	14.0539	14.0416	14.0282	14.0533	13.8834	13.8942	13.8815	13.913
EZH2	Q15910;Q15910-3;Q15910-2;Q15910-4;Q15910-5	27	48.7	Not Significant	-0.244181	0.0316935	8.49778	4.11266e-05	0.000172033	13.7777	13.8477	13.7209	13.7769	14.0236	14.0495	13.9771	14.0496
CRIP2	P52943;P52943-2	8	55.3	Not Significant	0.242877	0.0315415	8.49778	4.12968e-05	0.000172664	14.2815	14.2828	14.1697	14.233	13.9933	14.0077	13.9599	14.0346
ACADSB	P45954;P45954-2	19	61.1	Not Significant	0.252564	0.0328314	8.49778	4.15989e-05	0.000173846	14.1546	14.1327	14.1923	14.189	13.8411	13.9699	13.8941	13.9533
PDSS1	Q5T2R2;Q5T2R2-3;Q5T2R2-2	4	10.4	Not Significant	0.219891	0.0285993	8.49778	4.17666e-05	0.000174465	14.222	14.2887	14.2317	14.2303	14.0416	13.9678	14.0693	14.0144
METTL9	Q9H1A3	2	61.3	Not Significant	-0.218262	0.0283909	8.49778	4.1804e-05	0.000174539	13.6709	13.6294	13.6333	13.6942	13.9131	13.8735	13.817	13.8972
DLAT	P10515	27	55.2	Not Significant	0.242403	0.0315798	8.49778	4.22931e-05	0.000176333	14.3123	14.3276	14.3632	14.3536	14.1721	14.0427	14.1085	14.0638
SHPRH	Q149N8-2;Q149N8-4;Q149N8	3	1.9	Not Significant	-0.282317	0.0367955	8.49778	4.24293e-05	0.000176819	14.2845	14.3117	14.2297	14.3553	14.5878	14.6134	14.4963	14.6129
AMOT	Q4VCS5;Q4VCS5-2	9	12.1	Not Significant	0.30494	0.0397565	8.49778	4.2529e-05	0.000177151	14.4326	14.4429	14.4772	14.4869	14.1392	14.0942	14.1144	14.2721
DCAF13	Q9NV06;Q9NV06-2	24	56.4	Not Significant	-0.303899	0.0396487	8.49778	4.27552e-05	0.00017801	13.357	13.4372	13.2507	13.3237	13.6663	13.6419	13.6012	13.6749
PURB	Q96QR8	15	73.7	Not Significant	0.230702	0.0301019	8.49778	4.27879e-05	0.000178063	14.3278	14.2783	14.3094	14.243	14.0435	14.0714	14.0086	14.1122
NME2P1	O60361	1	68.6	Not Significant	-0.461549	0.060229	8.49778	4.28209e-05	0.000178118	13.2047	13.3604	13.3756	13.2968	13.751	13.8918	13.8153	13.6257
PDLIM2	Q96JY6;Q96JY6-5;Q96JY6-3;Q96JY6-4	3	12.8	Not Significant	0.329795	0.04304	8.49778	4.28509e-05	0.000178159	13.7357	13.7601	13.6994	13.616	13.3213	13.384	13.4657	13.321
LMO4	P61968	3	22.4	Not Significant	0.264088	0.0344847	8.49778	4.30365e-05	0.000178828	13.6171	13.6142	13.5976	13.585	13.3074	13.2961	13.4415	13.3126
[truncated: 6,288 more rows]

## Sheet: MP46
Identifications				Differential Expression						log2(MSStatsTMT Normalized TMT Reporter Intensity)
Gene.names	Protein	Unique Peptides	Sequence coverage [%]	is_significant	log2FC	SE	DF	pvalue	adj.pvalue	FR Treatment (Channel 7)	FR Treatment (Channel 8)	FR Treatment (Channel 10)	FR Treatment (Channel 11)	Control (Channel 4)	Control (Channel 5)	Control (Channel 6)	Control (Channel 9)
KLC1	Q07866-3	1	55.9	Significant	1.32935	0.0214508	8.76659	6.84656e-13	5.80246e-09	13.7041	13.6866	13.6956	13.69	12.4014	12.3294	12.3753	12.3527
DLST	P36957;P36957-2	24	58.7	Significant	-1.49767	0.0274665	8.76659	2.09712e-12	8.88653e-09	13.5862	13.5398	13.5534	13.5971	15.0724	15.0123	15.1213	15.0611
LCP1	P13796	1	12.9	Significant	-1.24112	0.0254964	8.76659	5.65365e-12	1.27981e-08	13.4757	13.4562	13.4405	13.4958	14.692	14.6691	14.7615	14.71
VBP1	P61758;P61758-2	16	70.1	Significant	-1.70645	0.0355228	8.76659	6.34667e-12	1.27981e-08	12.8968	12.8137	12.8642	12.8616	14.5537	14.4756	14.6073	14.6254
POLD2	P49005	17	53.1	Significant	0.971619	0.0206321	8.76659	7.55048e-12	1.27981e-08	14.6667	14.6194	14.6095	14.6318	13.6458	13.6532	13.6651	13.6768
NUDT16L1	Q9BRJ7;Q9BRJ7-2	7	40.3	Significant	-1.76209	0.0393444	8.76659	1.17063e-11	1.65351e-08	12.8192	12.685	12.8492	12.8317	14.5035	14.5929	14.5875	14.5495
PCGF1	Q9BSM1-3;Q9BSM1	1	6.2	Significant	-0.834786	0.0189915	8.76659	1.37851e-11	1.66898e-08	13.2567	13.2428	13.2863	13.2452	14.0889	14.1005	14.0901	14.0906
RNF7	Q9UBF6;Q9UBF6-4;Q9UBF6-3;Q9UBF6-2	4	60.2	Significant	1.36702	0.0318654	8.76659	1.7045e-11	1.68516e-08	14.6419	14.6685	14.7345	14.7129	13.2955	13.2673	13.35	13.3768
ZFPL1	O95159	10	32.9	Significant	-1.59576	0.037456	8.76659	1.81079e-11	1.68516e-08	12.9077	13.004	12.9147	12.9076	14.5125	14.4763	14.6249	14.5033
LTA4H	P09960;P09960-4;P09960-2;P09960-3	27	51.7	Significant	-0.765126	0.0182195	8.76659	2.05309e-11	1.68516e-08	13.4278	13.4281	13.4335	13.4385	14.2052	14.1794	14.1901	14.2138
ABCC4	O15439;O15439-2;O15439-4;O15439-3	24	22.9	Significant	-1.41541	0.0339497	8.76659	2.18723e-11	1.68516e-08	11.7347	11.7849	11.8221	11.8473	13.1716	13.1667	13.2704	13.2419
SIRT7	Q9NRC8-2;Q9NRC8	1	3.8	Significant	-0.766703	0.0190625	8.76659	2.99235e-11	1.80077e-08	13.4554	13.4973	13.4839	13.4703	14.2339	14.2558	14.2344	14.2495
TEFM	Q96QE5;Q96QE5-4	16	49.4	Significant	1.63408	0.0409442	8.76659	3.20156e-11	1.80077e-08	14.8694	14.9216	14.8563	14.8351	13.1627	13.3383	13.1773	13.2678
AKAP5	P24588	5	11.2	Significant	-1.61602	0.0405376	8.76659	3.23346e-11	1.80077e-08	13.4576	13.4591	13.3733	13.4632	15.0358	15.0239	15.1672	14.9903
KHDRBS3	O75525-2;O75525	7	33.2	Significant	1.3306	0.0335702	8.76659	3.39968e-11	1.80077e-08	15.014	15.0623	14.9758	14.9093	13.6703	13.6893	13.6252	13.6543
NDUFV1	P49821-2;P49821	29	68.6	Significant	-0.823279	0.0211715	8.76659	4.01604e-11	2.00212e-08	13.3987	13.3622	13.3707	13.3329	14.1949	14.1896	14.1696	14.2035
PTP4A3	O75365;O75365-2;O75365-3	5	36.4	Significant	-1.472	0.038403	8.76659	4.55335e-11	2.14387e-08	11.6919	11.5392	11.6627	11.6965	13.1301	13.0772	13.1677	13.1034
CELSR1	Q9NYQ6;Q9NYQ6-2	16	6.9	Significant	-0.967428	0.0258397	8.76659	5.58919e-11	2.49307e-08	13.0261	13.0275	13.0666	12.978	13.9643	13.9825	13.9863	14.0349
GIPC2	Q8TF65	1	5.4	Significant	1.6682	0.0449933	8.76659	6.08467e-11	2.50196e-08	14.0466	13.8708	13.8839	13.9412	12.3081	12.1772	12.2819	12.3025
PCBP4	P57723-2;P57723	2	9.4	Significant	0.835238	0.0225757	8.76659	6.19955e-11	2.50196e-08	14.8618	14.8095	14.8645	14.895	14.0274	14.0263	14.0137	14.0225
SGO2	Q562F6;Q562F6-2;Q562F6-3	5	4	Significant	-1.13347	0.0310839	8.76659	7.03439e-11	2.70984e-08	13.7496	13.675	13.757	13.7068	14.7907	14.8439	14.9036	14.8842
CACYBP	Q9HB71;Q9HB71-3;Q9HB71-2	27	76.8	Significant	-0.728401	0.0201759	8.76659	7.67359e-11	2.74262e-08	13.5104	13.5045	13.4845	13.5025	14.1982	14.2393	14.2544	14.2236
NDUFB8	O95169-3;O95169;O95169-2	6	52.9	Significant	-0.830135	0.0230257	8.76659	7.76671e-11	2.74262e-08	13.1973	13.2229	13.2679	13.1963	14.0623	14.0257	14.0605	14.0565
UBE2C	O00762;O00762-3;O00762-2;O00762-4	8	67.6	Significant	-1.16522	0.0327146	8.76659	8.63289e-11	2.83636e-08	13.0282	13.0111	13.0798	13.0098	14.2056	14.1574	14.2779	14.1489
FRS2	Q8WU20	6	18.1	Significant	-0.820661	0.0230617	8.76659	8.70152e-11	2.83636e-08	12.7368	12.6891	12.7018	12.6951	13.5048	13.5318	13.5005	13.5682
ANK2	Q01484-5;Q01484-2	0	44.6	Significant	-0.692563	0.0198486	8.76659	1.03275e-10	3.21816e-08	14.2109	14.2467	14.2001	14.1978	14.894	14.9156	14.9013	14.9148
HIP1	O00291;O00291-4;O00291-3	36	41.5	Significant	-0.901959	0.0259362	8.76659	1.06323e-10	3.21816e-08	13.665	13.678	13.7106	13.6259	14.5787	14.5382	14.5575	14.6129
TSSK1B	Q9BXA7	2	10.4	Significant	-0.728974	0.0213831	8.76659	1.26433e-10	3.43499e-08	13.5804	13.6153	13.6264	13.5781	14.3064	14.3199	14.3383	14.3515
SYNJ1	O43426;O43426-4;O43426-2;O43426-5	22	16.4	Significant	-0.661187	0.0194089	8.76659	1.2724e-10	3.43499e-08	13.9717	13.978	13.9837	13.9528	14.6246	14.6322	14.6586	14.6156
FURIN	P09958	3	4.8	Significant	-0.782001	0.0230059	8.76659	1.29699e-10	3.43499e-08	13.5046	13.563	13.5665	13.5208	14.3191	14.3121	14.3007	14.351
ALG14	Q96F25	2	15.3	Significant	-1.72822	0.0511427	8.76659	1.36512e-10	3.50588e-08	12.0244	12.1552	12.2359	12.256	13.9377	13.8332	13.8771	13.9364
RIPK4	P57078-2;P57078	2	4	Significant	-0.854821	0.0255071	8.76659	1.46729e-10	3.62754e-08	13.4989	13.5372	13.5586	13.5504	14.3356	14.4031	14.4056	14.42
CIP2A	Q8TCG1-2;Q8TCG1	18	24	Significant	0.6679	0.0199772	8.76659	1.4981e-10	3.62754e-08	14.3428	14.3274	14.3113	14.3423	13.6858	13.6681	13.6358	13.6626
MTPAP	Q9NVV4	1	50.5	Significant	-0.870342	0.0262198	8.76659	1.59468e-10	3.74863e-08	13.6713	13.685	13.7361	13.658	14.5473	14.5274	14.607	14.5501
XPO1	O14980	53	55.7	Significant	0.950919	0.0288011	8.76659	1.67077e-10	3.74863e-08	14.3677	14.44	14.3872	14.4017	13.393	13.4249	13.4914	13.4834
PRMT2	P55345;P55345-7;P55345-4;P55345-6;P55345-2;P55345-5;P55345-3	8	34.4	Significant	-0.947833	0.0287274	8.76659	1.6808e-10	3.74863e-08	13.9518	13.9189	13.9625	13.9401	14.8604	14.8839	14.9679	14.8524
AVL9	Q8NBF6;Q8NBF6-2	14	30.4	Significant	-0.84772	0.0258873	8.76659	1.79462e-10	3.89985e-08	13.1336	13.0536	13.1141	13.1547	13.9833	13.9434	13.9497	13.9706
PKM	P14618-2	3	78.5	Significant	-1.18154	0.0364171	8.76659	1.94518e-10	4.12135e-08	12.8552	12.9052	12.93	12.9362	14.0226	14.0397	14.1674	14.123
POLR3G	O15318	5	31.4	Significant	-0.616283	0.0192498	8.76659	2.18444e-10	4.51539e-08	13.2139	13.2249	13.2215	13.2043	13.8317	13.8205	13.861	13.8165
NFATC2	Q13469-5;Q13469-3;Q13469-4;Q13469-2;Q13469	4	10	Significant	-1.42164	0.0445912	8.76659	2.26531e-10	4.57108e-08	12.9511	13.0255	13.0592	12.9282	14.3878	14.3412	14.3971	14.5244
PIGU	Q9H490-2;Q9H490	6	10.8	Significant	-0.659048	0.0215213	8.76659	3.21531e-10	6.33716e-08	13.3588	13.3751	13.4106	13.4184	14.0634	14.0305	14.0591	14.0461
ENTHD1	Q8IYW4	1	1.6	Significant	0.838636	0.0278247	8.76659	3.6919e-10	7.11109e-08	14.273	14.2848	14.3054	14.2593	13.3852	13.4817	13.4155	13.4855
FBXL18	Q96ME1-4;Q96ME1-2;Q96ME1;Q96ME1-3	13	30.8	Significant	0.724894	0.0241133	8.76659	3.77597e-10	7.1114e-08	14.7294	14.7491	14.7878	14.758	14.0792	14.0073	14.0295	14.0086
PARD3B	Q8TEW8-5;Q8TEW8-2;Q8TEW8	1	2.8	Significant	-0.785348	0.0265383	8.76659	4.32866e-10	7.56574e-08	13.5765	13.6057	13.6173	13.5922	14.4159	14.3172	14.3858	14.414
SAP30L	Q9HAJ7;Q9HAJ7-2;Q9HAJ7-3	9	59.6	Significant	0.635418	0.0214923	8.76659	4.36458e-10	7.56574e-08	14.2889	14.3148	14.2614	14.2636	13.6521	13.642	13.6228	13.6702
ELP1	O95163	22	21.4	Significant	0.939243	0.0319129	8.76659	4.53952e-10	7.56574e-08	15.0488	15.1067	15.1038	15.0549	14.0534	14.1689	14.1744	14.1606
POLR1E	Q9GZS1;Q9GZS1-1	21	49.9	Significant	0.729405	0.0248053	8.76659	4.57487e-10	7.56574e-08	13.6123	13.6075	13.6789	13.6524	12.945	12.884	12.8905	12.914
POLR2M	Q6EEV4-2;Q6EEV4	3	74.4	Significant	0.665883	0.022709	8.76659	4.68815e-10	7.56574e-08	14.9775	14.9714	14.9393	14.9192	14.2947	14.3101	14.253	14.286
GEN1	Q17RS7	2	2.1	Significant	-0.616952	0.0210621	8.76659	4.73063e-10	7.56574e-08	13.8267	13.8259	13.8185	13.8503	14.4578	14.4121	14.4437	14.4757
CD82	P27701-2;P27701	2	4.5	Significant	-0.689929	0.0235635	8.76659	4.74831e-10	7.56574e-08	13.7439	13.7234	13.7622	13.7929	14.4469	14.4412	14.4791	14.4149
ARL6	Q9H0F7;Q9H0F7-2	2	10.8	Significant	-1.40558	0.0482276	8.76659	4.94234e-10	7.56574e-08	11.5746	11.5706	11.7144	11.6216	13.0029	13.0531	13.1264	12.9211
ZDHHC13	Q8IUH4;Q8IUH4-2;Q8IUH4-3	1	3.9	Significant	1.20755	0.0416108	8.76659	5.12969e-10	7.56574e-08	14.5065	14.5722	14.5388	14.5415	13.4308	13.3816	13.2523	13.2642
NBAS	A2RRP1;A2RRP1-2	47	24.5	Significant	0.768706	0.0265362	8.76659	5.21014e-10	7.56574e-08	14.3791	14.3449	14.3346	14.38	13.5556	13.6489	13.5997	13.5595
SOD1	P00441	13	85.7	Significant	-0.762906	0.0263423	8.76659	5.22105e-10	7.56574e-08	13.0227	12.9544	13.0035	12.9762	13.7795	13.6981	13.7512	13.7795
PCCA	P05165;P05165-2;P05165-3	28	47	Significant	-1.07475	0.0372227	8.76659	5.36056e-10	7.56574e-08	13.8565	13.8495	14.0117	13.8655	14.9556	14.9851	14.9904	14.9511
OPTN	Q96CV9-3;Q96CV9;Q96CV9-2	7	13.1	Significant	-0.69027	0.0239208	8.76659	5.38798e-10	7.56574e-08	13.2027	13.228	13.2723	13.2857	13.9305	13.9256	13.9379	13.9559
SLC16A7	O60669	2	4.8	Significant	-0.60354	0.0209408	8.76659	5.44555e-10	7.56574e-08	13.8757	13.8779	13.8316	13.8301	14.4396	14.4648	14.4549	14.4702
CREM	Q03060-6;Q03060-31;Q03060-21;Q03060-26;Q03060-32;Q03060-23;Q03060-24;Q03060-8;Q03060-9;Q03060-7;Q03060;Q03060-15;Q03060-16;Q03060-20;Q03060-22;Q03060-12;Q03060-1;Q03060-2;Q03060-30;Q03060-13;Q03060-14;Q03060-19;Q03060-28;Q03060-25;Q03060-29;Q03060-10;Q03060-27;Q03060-11;Q03060-17	#VALUE!	#VALUE!	Significant	-0.654867	0.0227939	8.76659	5.59769e-10	7.65167e-08	13.5874	13.5367	13.5773	13.5867	14.2664	14.2009	14.2229	14.2174
IRF2	P14316-2;P14316	4	14.7	Significant	-0.739204	0.0258201	8.76659	5.77125e-10	7.76371e-08	13.3007	13.2444	13.3185	13.2926	14.0501	13.9942	14.0655	14.0033
DNTTIP2	Q5QJE6	39	64.6	Significant	-0.914567	0.0321262	8.76659	6.0611e-10	7.99272e-08	13.2848	13.4154	13.3605	13.3012	14.2966	14.2435	14.2332	14.2469
PLA2G4A	P47712	5	7.9	Significant	0.678032	0.023871	8.76659	6.18059e-10	7.99272e-08	14.2825	14.307	14.3364	14.3051	13.5853	13.6213	13.6519	13.6605
LANCL2	Q9NS86	13	36.2	Significant	-0.843801	0.0297314	8.76659	6.22442e-10	7.99272e-08	12.8613	12.9448	12.8593	12.8536	13.7218	13.668	13.7466	13.7579
AGRN	O00468-6;O00468-3;O00468-5;O00468-4;O00468-7;O00468;O00468-2	28	18.9	Significant	-1.21664	0.0429471	8.76659	6.32424e-10	7.99969e-08	13.091	12.984	13.0913	13.0308	14.185	14.266	14.3749	14.2379
TLE4	Q04727-4;Q04727;Q04727-3;Q04727-2	3	21.3	Significant	0.859796	0.0304573	8.76659	6.52002e-10	8.12606e-08	15.0695	15.1352	15.0534	15.0476	14.2141	14.2557	14.1527	14.244
POGZ	Q7Z3K3-7;Q7Z3K3-6	1	49.2	Significant	1.04743	0.0372875	8.76659	6.80515e-10	8.26712e-08	14.515	14.6609	14.5229	14.5114	13.4842	13.5133	13.4726	13.5504
LHFPL2	Q6ZUX7	3	18.9	Significant	1.07389	0.0382932	8.76659	6.90425e-10	8.26712e-08	13.9179	13.8143	13.9201	13.9737	12.8815	12.7825	12.7983	12.868
COPS8	Q99627;Q99627-2	9	69.4	Significant	-1.24836	0.0445306	8.76659	6.92585e-10	8.26712e-08	12.3881	12.2638	12.4716	12.3424	13.6447	13.5593	13.5905	13.6649
KCTD5	Q9NXV2	3	11.1	Significant	-0.750345	0.0268501	8.76659	7.11759e-10	8.37799e-08	14.3765	14.3064	14.2747	14.3505	15.0883	15.0445	15.0893	15.0874
ABHD12	Q8N2K0-2;Q8N2K0;Q8N2K0-3	15	52	Significant	-1.0252	0.0371194	8.76659	7.88277e-10	8.92627e-08	11.9746	11.8877	12.0471	11.9424	12.9423	12.9919	13.0468	12.9716
CPSF2	Q9P2I0	38	65.5	Significant	-0.960102	0.034771	8.76659	7.89935e-10	8.92627e-08	12.7006	12.6036	12.7256	12.6899	13.6192	13.6177	13.7158	13.6074
SOS2	Q07890-2;Q07890	2	7.6	Significant	0.677576	0.0245954	8.76659	8.05817e-10	8.97014e-08	14.3999	14.4414	14.4444	14.4126	13.7777	13.7392	13.7734	13.6976
TOMM7	Q9P0U1	3	60	Significant	-0.688298	0.0251003	8.76659	8.38783e-10	9.1137e-08	13.3463	13.3543	13.4105	13.4064	14.0556	14.0319	14.0947	14.0886
HSPA4L	O95757	31	52.9	Significant	0.761978	0.0278799	8.76659	8.63342e-10	9.2618e-08	14.6679	14.7308	14.6463	14.6938	13.9308	13.939	13.8658	13.9552
DST	Q03001-8;Q03001-10;REV__Q9BX97	1	10.7	Significant	-1.82555	0.0671771	8.76659	9.07165e-10	9.61028e-08	11.5588	11.2463	11.2814	11.3274	13.187	13.0802	13.2421	13.2068
PLIN3	O60664;O60664-4;O60664-3;O60664-2	26	79.5	Significant	-0.758924	0.0280662	8.76659	9.47113e-10	9.75615e-08	12.5147	12.4667	12.5848	12.5218	13.3137	13.2753	13.2785	13.2563
TXNDC5	Q8NBS9;Q8NBS9-2	25	63.2	Significant	-0.721802	0.0267246	8.76659	9.56747e-10	9.75615e-08	13.9432	14.0414	14.0155	13.9509	14.6979	14.7276	14.7088	14.7039
GNAS	P63092-2;Q5JWF2-2	1	66.3	Significant	-0.699919	0.0259173	8.76659	9.5769e-10	9.75615e-08	14.0358	14.0132	14.0738	14.079	14.7812	14.7004	14.7684	14.7515
SUZ12	Q15022	33	58.5	Significant	-0.638611	0.0236734	8.76659	9.66981e-10	9.75615e-08	13.63	13.5892	13.6526	13.6365	14.2224	14.2755	14.276	14.2888
TAF10	Q12962	8	62.4	Significant	-0.740585	0.0275612	8.76659	1.00034e-09	9.89086e-08	14.9028	14.9794	14.8901	14.9155	15.6394	15.6273	15.6853	15.698
PDCD7	Q8N8D1	4	11.5	Significant	1.61612	0.0601676	8.76659	1.00367e-09	9.89086e-08	14.2713	14.3325	14.4424	14.1812	12.7986	12.6857	12.5874	12.6914
ZNF593	O00488	6	60.4	Significant	-1.38978	0.0521425	8.76659	1.07324e-09	1.02662e-07	13.3695	13.5898	13.4924	13.5348	14.8448	14.925	14.807	14.9688
ATP5ME	P56385	4	62.3	Significant	-0.619788	0.0232657	8.76659	1.0781e-09	1.02662e-07	14.087	14.0658	14.0636	14.1013	14.731	14.6776	14.6629	14.7254
MGMT	P16455	1	6.8	Significant	-0.674807	0.0253987	8.76659	1.10331e-09	1.02776e-07	13.5322	13.5117	13.6021	13.544	14.2058	14.2122	14.2584	14.2128
CACUL1	Q86Y37;Q86Y37-4;Q86Y37-2	5	27.6	Significant	0.70564	0.02659	8.76659	1.11446e-09	1.02776e-07	14.4581	14.4695	14.5213	14.4417	13.7217	13.7921	13.7554	13.7986
IGFBP7	Q16270-2;Q16270	9	49.5	Significant	-0.631139	0.0237857	8.76659	1.11568e-09	1.02776e-07	13.9024	13.8964	13.9176	13.8544	14.5666	14.5108	14.4979	14.5202
PEG3	Q9GZU2-2;Q9GZU2-4;Q9GZU2	1	1	Significant	-0.730835	0.0277807	8.76659	1.20202e-09	1.07268e-07	13.6983	13.759	13.7652	13.8068	14.4626	14.5178	14.4643	14.5079
QDPR	P09417;P09417-2	16	73.8	Significant	-0.656303	0.0249486	8.76659	1.20242e-09	1.07268e-07	13.5714	13.6168	13.6564	13.6353	14.311	14.2497	14.2717	14.2728
UBA5	Q9GZZ9;Q9GZZ9-2	13	54.7	Significant	-0.848145	0.0323568	8.76659	1.2403e-09	1.08664e-07	12.8591	12.8767	12.7803	12.8539	13.686	13.6299	13.7552	13.6915
SCO2	O43819	11	54.5	Significant	-0.896103	0.0341972	8.76659	1.24371e-09	1.08664e-07	13.0268	13.1221	13.0889	13.1351	14.0148	13.9183	14.0414	13.9828
ATXN2L	Q8WWM7;Q8WWM7-6;Q8WWM7-8;Q8WWM7-5;Q8WWM7-4;Q8WWM7-9;Q8WWM7-2;Q8WWM7-3;Q8WWM7-7	44	49.3	Significant	-1.51529	0.058011	8.76659	1.27847e-09	1.09672e-07	12.2602	12.4932	12.5385	12.3853	13.8712	13.9191	13.9894	13.9585
RECQL	P46063	38	63.2	Significant	0.956776	0.0366803	8.76659	1.29407e-09	1.09672e-07	13.9266	13.9644	13.9228	13.9001	12.9153	12.9069	13.0615	13.0032
PPP4R3A	Q6IN85;Q6IN85-2;Q6IN85-4;Q6IN85-5	25	49.5	Significant	-0.732645	0.0281534	8.76659	1.32052e-09	1.10697e-07	13.6732	13.5784	13.6252	13.5889	14.344	14.3059	14.3611	14.3853
TBCE	Q15813;Q15813-2	37	85.8	Significant	-0.706797	0.0272429	8.76659	1.35581e-09	1.10697e-07	13.5575	13.5477	13.6277	13.5672	14.2718	14.2468	14.2748	14.3338
MRPL3	P09001	18	51.7	Significant	-0.673945	0.0259801	8.76659	1.35738e-09	1.10697e-07	13.8194	13.7586	13.7674	13.7893	14.4878	14.4054	14.4497	14.4876
DIAPH1	O60610-2;O60610-3;O60610	41	38.9	Significant	-0.707873	0.0272904	8.76659	1.35841e-09	1.10697e-07	12.8529	12.8545	12.8995	12.845	13.5127	13.6113	13.6022	13.5572
DACT3	Q96B18	2	3.7	Significant	-0.928019	0.035915	8.76659	1.40427e-09	1.12276e-07	13.3667	13.4436	13.3329	13.2943	14.3122	14.3307	14.2349	14.2719
GLUL	P15104	15	52.5	Significant	-0.626525	0.0242956	8.76659	1.42887e-09	1.13174e-07	13.195	13.1898	13.2455	13.1748	13.8043	13.8674	13.809	13.8305
TUBGCP5	Q96RT8-2;Q96RT8	5	5.7	Significant	-0.965572	0.0375941	8.76659	1.47952e-09	1.14493e-07	12.2476	12.2811	12.2002	12.3176	13.3128	13.2301	13.1605	13.2054
SNRNP25	Q9BV90	2	12.1	Significant	-0.672816	0.0262077	8.76659	1.48532e-09	1.14493e-07	13.6001	13.6447	13.6562	13.6746	14.3246	14.2658	14.3526	14.3239
GSTM3	P21266	18	74.2	Significant	1.11045	0.0433054	8.76659	1.5005e-09	1.14493e-07	15.2461	15.2868	15.1715	15.1042	14.0667	14.1641	14.0431	14.0928
SENP2	Q9HC62;Q9HC62-2	10	15.6	Significant	-1.07849	0.0420937	8.76659	1.51136e-09	1.14493e-07	12.5203	12.5919	12.608	12.7355	13.7229	13.661	13.6964	13.6894
LRCH4	O75427	30	62.8	Significant	-0.588959	0.0230961	8.76659	1.57445e-09	1.17055e-07	13.1931	13.2215	13.2507	13.217	13.8236	13.7733	13.8417	13.7995
CDC42BPA	Q5VT25-3	1	35.8	Significant	-1.11727	0.0438536	8.76659	1.58687e-09	1.17055e-07	11.8359	11.8434	11.6927	11.7563	12.8088	12.9273	12.8959	12.9655
CPPED1	Q9BRF8;Q9BRF8-3;Q9BRF8-2	6	22	Significant	-1.17972	0.046369	8.76659	1.60604e-09	1.17055e-07	13.2189	13.1102	13.2988	13.1434	14.3351	14.3132	14.4515	14.3903
MED6	O75586;O75586-2;O75586-3	9	35	Significant	-0.768617	0.0302322	8.76659	1.61598e-09	1.17055e-07	14.053	13.9511	14.014	13.9915	14.8352	14.7481	14.7551	14.7457
AMZ2	Q86W34;Q86W34-5	4	11.9	Significant	0.837617	0.0332137	8.76659	1.73322e-09	1.22409e-07	14.2306	14.0893	14.1111	14.1385	13.2966	13.266	13.324	13.3324
KAT5	Q92993;Q92993-3	1	29	Significant	-0.623511	0.0247916	8.76659	1.77476e-09	1.23288e-07	13.4098	13.482	13.4618	13.417	14.0914	14.0295	14.076	14.0676
PUS7	Q96PZ0;Q96PZ0-2	37	64.4	Significant	-0.662822	0.0264988	8.76659	1.86058e-09	1.27164e-07	13.3321	13.2324	13.2937	13.2981	13.921	13.9413	13.9634	13.982
ELMOD2	Q8IZ81	8	23.5	Significant	-1.03098	0.0414487	8.76659	1.95294e-09	1.29696e-07	12.8436	12.8787	12.6999	12.8539	13.8712	13.7919	13.846	13.8908
IFNAR1	P17181-4;P17181;P17181-3;P17181-2	8	20.9	Significant	-0.641593	0.0258535	8.76659	1.99225e-09	1.29696e-07	13.7229	13.7584	13.7077	13.7819	14.3731	14.3424	14.4116	14.4101
SNX17	Q15036-2;Q15036	15	37.1	Significant	-0.742883	0.0299579	8.76659	2.00543e-09	1.29696e-07	13.1194	13.1381	13.2029	13.1155	13.8212	13.9092	13.9122	13.905
IGSF3	O75054-2;O75054	40	46.8	Significant	-0.637525	0.0259911	8.76659	2.2039e-09	1.372e-07	12.9455	12.9534	12.9821	12.9184	13.5764	13.5658	13.561	13.6462
TIMM17B	O60830;O60830-2	8	57	Significant	-0.598526	0.0244863	8.76659	2.27133e-09	1.387e-07	13.7027	13.6901	13.7662	13.71	14.3424	14.2859	14.302	14.3327
ITPR2	Q14571;Q14571-2	32	17.3	Significant	0.619351	0.0253986	8.76659	2.3186e-09	1.40327e-07	14.6186	14.6678	14.5972	14.591	13.9943	14.0397	13.9947	13.9684
CD44	P16070;P16070-16;P16070-5;P16070-7;P16070-3;P16070-4;P16070-6;P16070-17;P16070-8;P16070-10;P16070-11;P16070-13;P16070-14;P16070-12;P16070-18;P16070-15;P16070-9;P16070-19	17	17.5	Significant	-0.781068	0.0321564	8.76659	2.39868e-09	1.43161e-07	12.9345	12.8757	12.952	13.0007	13.6812	13.7551	13.6914	13.7595
TPPP	O94811	13	52.1	Significant	-0.676289	0.0279893	8.76659	2.51019e-09	1.46928e-07	13.6397	13.6752	13.7177	13.601	14.3383	14.3226	14.3159	14.362
DGCR8	Q8WYQ5;Q8WYQ5-3;Q8WYQ5-2	29	45.1	Significant	0.971303	0.0402163	8.76659	2.51961e-09	1.46928e-07	13.5541	13.609	13.6902	13.6256	12.6176	12.6214	12.6047	12.75
SERBP1	Q8NC51-3;Q8NC51-4	1	66.4	Significant	-1.14093	0.0473084	8.76659	2.55139e-09	1.46928e-07	13.4066	13.2004	13.3477	13.294	14.4357	14.3834	14.53	14.4634
KDM5C	P41229-2;P41229-5;P41229;P41229-3;P41229-4	19	21.1	Significant	-0.782664	0.0324724	8.76659	2.56473e-09	1.46928e-07	13.2842	13.2668	13.3632	13.3317	14.082	14.0299	14.1176	14.1471
FUT11	Q495W5-2;Q495W5	7	18.7	Significant	-0.777951	0.0322784	8.76659	2.56582e-09	1.46928e-07	13.2846	13.3519	13.3816	13.3026	14.0782	14.1388	14.0556	14.1599
STARD8	Q92502;Q92502-2	1	1.4	Significant	-0.701461	0.0292541	8.76659	2.68193e-09	1.49535e-07	13.6977	13.6558	13.7467	13.7261	14.4397	14.3504	14.4391	14.4028
TTC21B	Q7Z4L5	2	1.1	Significant	0.784756	0.0329088	8.76659	2.81287e-09	1.51057e-07	13.7365	13.6893	13.659	13.7463	12.9047	12.9505	12.8561	12.9809
MBD3	O95983;O95983-2	16	59.5	Significant	0.608718	0.0255269	8.76659	2.81311e-09	1.51057e-07	14.741	14.7873	14.7071	14.7155	14.1483	14.1302	14.0879	14.1496
SH2D5	Q6ZV89;Q6ZV89-2	5	10.2	Significant	0.802822	0.0337584	8.76659	2.88004e-09	1.51057e-07	13.8342	13.8402	13.721	13.784	13.0539	12.9518	12.9875	12.9748
CARM1	Q86X55;Q86X55-1;Q86X55-2	17	36.5	Significant	0.686304	0.0288603	8.76659	2.88128e-09	1.51057e-07	14.0664	14.0639	14.1576	14.1559	13.3965	13.4396	13.4255	13.437
HTATIP2	Q9BUP3-3	1	53.6	Significant	-1.04518	0.0439625	8.76659	2.88747e-09	1.51057e-07	13.173	13.2549	13.0902	13.0379	14.185	14.151	14.2045	14.1963
SKA2	Q8WVK7	5	40.5	Significant	-0.712315	0.0300685	8.76659	2.97776e-09	1.53881e-07	13.5122	13.4986	13.6259	13.5292	14.2431	14.24	14.2771	14.2549
KCNK12	REV__H3BV60;Q9HB15	1	1.6	Significant	-0.996646	0.0421388	8.76659	3.01969e-09	1.55102e-07	12.824	12.8848	12.9576	12.8302	13.9299	13.8758	13.9058	13.7717
CUX2	O14529	2	5.7	Significant	-0.777144	0.033063	8.76659	3.18636e-09	1.57611e-07	13.2501	13.3356	13.3966	13.2994	14.1083	14.1164	14.1129	14.0527
USE1	Q9NZ43;Q9NZ43-2;Q9NZ43-3	18	63.7	Significant	0.722571	0.0307707	8.76659	3.2128e-09	1.57611e-07	13.7895	13.8673	13.9018	13.8021	13.0976	13.0954	13.114	13.1635
TMEM120A	Q9BXJ8-2;Q9BXJ8	9	31.1	Significant	-0.650571	0.0277542	8.76659	3.26292e-09	1.57611e-07	13.2039	13.2491	13.2017	13.2216	13.8684	13.8026	13.894	13.9137
ANAPC1	Q9H1A4	46	30.3	Significant	-0.696085	0.0297066	8.76659	3.27311e-09	1.57611e-07	13.2025	13.1362	13.2258	13.2523	13.8559	13.9282	13.9169	13.9001
U2AF2	P26368-2;P26368	26	67.3	Significant	-0.662091	0.0283574	8.76659	3.37613e-09	1.59847e-07	13.7709	13.6904	13.7478	13.7608	14.4634	14.3719	14.3792	14.4037
AIP	O00170	19	59.7	Significant	-1.08006	0.0464201	8.76659	3.47923e-09	1.63814e-07	13.5599	13.7293	13.6468	13.6196	14.7416	14.6434	14.8171	14.6738
RASSF1	Q9NS23-3;Q9NS23-4;Q9NS23-2;Q9NS23-5;Q9NS23	1	4.8	Significant	-0.885587	0.0382163	8.76659	3.60299e-09	1.67777e-07	13.9002	13.7974	13.8351	13.9531	14.7447	14.7021	14.811	14.7705
EMC4	Q5J8M3;Q5J8M3-2;Q5J8M3-3	9	42.1	Significant	-1.22875	0.053158	8.76659	3.68183e-09	1.69322e-07	12.2799	12.253	12.2563	12.2952	13.4494	13.3556	13.6196	13.5748
IVD	P26440;P26440-2	19	50.5	Significant	-0.58514	0.0253257	8.76659	3.69611e-09	1.69322e-07	14.3285	14.3205	14.3453	14.34	14.9388	14.88	14.9714	14.8847
HDGFL2	Q7Z4V5-2;Q7Z4V5-4	1	46.9	Significant	-0.802718	0.0352412	8.76659	4.18003e-09	1.84175e-07	14.1198	14.182	14.2007	14.2002	14.9048	14.9458	15.0421	15.0208
ZBTB40	Q9NUA8;Q9NUA8-2	11	11.6	Significant	-1.10054	0.048356	8.76659	4.20975e-09	1.84175e-07	13.4168	13.513	13.4987	13.3628	14.4579	14.5038	14.5873	14.6445
PEAK1	Q9H792	44	30.9	Significant	-0.748565	0.0330742	8.76659	4.41682e-09	1.90982e-07	13.4387	13.4982	13.5832	13.4888	14.2305	14.2281	14.2997	14.2449
WDR18	Q9BV38	19	50.9	Significant	-0.61478	0.027302	8.76659	4.61558e-09	1.95868e-07	13.4365	13.4374	13.5078	13.4442	14.0474	14.0299	14.0974	14.1103
ALKBH8	Q96BT7;Q96BT7-4	1	2.3	Significant	-0.707851	0.0314915	8.76659	4.68748e-09	1.96938e-07	14.1861	14.1875	14.1999	14.112	14.8737	14.8246	14.9461	14.8725
STT3A	P46977;P46977-2	22	30.1	Significant	-0.740143	0.032942	8.76659	4.70451e-09	1.96938e-07	13.4962	13.4706	13.5866	13.5043	14.2089	14.2504	14.2402	14.3187
MLPH	Q9BV36-3	2	79	Significant	-0.878667	0.0392553	8.76659	4.86035e-09	1.99959e-07	13.5646	13.6262	13.7371	13.5868	14.4543	14.505	14.5354	14.5348
WDSUB1	Q8N9V3;Q8N9V3-2	3	9.5	Significant	-0.607598	0.027191	8.76659	4.93185e-09	2.0192e-07	12.5173	12.5301	12.4625	12.5036	13.1036	13.072	13.0973	13.1708
NDUFS3	O75489;O75489-2	24	79.5	Significant	-0.767475	0.0344187	8.76659	5.02295e-09	2.03364e-07	13.4039	13.4668	13.4631	13.4603	14.1848	14.2051	14.3115	14.1626
MARK2	Q7KZI7-15;Q7KZI7-5;Q7KZI7-10	0	55.9	Significant	-0.594594	0.0266897	8.76659	5.06232e-09	2.03364e-07	13.5148	13.5058	13.4706	13.53	14.0457	14.1326	14.0851	14.1363
ZNF462	Q96JM2-2	0	11.4	Significant	-0.902515	0.0405122	8.76659	5.06311e-09	2.03364e-07	13.2066	13.3986	13.2842	13.3661	14.2052	14.1954	14.2189	14.2461
RHOQ	P17081	7	63.4	Significant	0.598405	0.0270532	8.76659	5.38387e-09	2.11277e-07	14.7112	14.7254	14.7221	14.6396	14.1357	14.1054	14.0602	14.1034
TPST1	O60507	3	10.3	Significant	-0.830587	0.0376083	8.76659	5.45653e-09	2.13106e-07	12.7731	12.7358	12.8957	12.8523	13.6563	13.6084	13.6893	13.6252
LEO1	Q8WVC0;Q8WVC0-2	34	50.2	Significant	-0.92243	0.0418526	8.76659	5.55394e-09	2.14097e-07	12.8234	12.9173	12.9155	12.7672	13.7273	13.851	13.793	13.7418
MANBA	O00462	20	26.6	Significant	-1.19665	0.0543689	8.76659	5.61998e-09	2.15517e-07	13.025	12.9087	13.0545	13.0034	14.0646	14.1493	14.2992	14.265
RFFL	Q8WZ73;Q8WZ73-2;Q8WZ73-3	2	10.7	Significant	-0.795527	0.0361835	8.76659	5.67282e-09	2.15592e-07	12.949	13.0389	13.0254	13.016	13.7874	13.744	13.8977	13.7823
THAP5	Q7Z6K1-2;Q7Z6K1	1	3.1	Significant	-0.916933	0.0420909	8.76659	6.14119e-09	2.28897e-07	14.1796	14.0936	14.2214	14.2538	15.013	15.1512	15.1183	15.1337
SRI	P30626;P30626-2;P30626-3	18	70.7	Significant	-0.870918	0.0401209	8.76659	6.33218e-09	2.33327e-07	12.8612	12.7271	12.8641	12.7101	13.6847	13.6842	13.648	13.6292
MSH3	P20585	43	46.3	Significant	1.14989	0.0530954	8.76659	6.45983e-09	2.3628e-07	14.2376	14.3207	14.4256	14.2623	13.2558	13.1215	13.059	13.2104
SF3B3	Q15393;Q15393-3;Q15393-2	57	62.4	Significant	-0.666644	0.0308287	8.76659	6.54526e-09	2.36942e-07	13.6728	13.6683	13.7147	13.7075	14.3216	14.3792	14.3009	14.4281
IFRD1	O00458;O00458-2	10	23.3	Significant	-0.915653	0.0423626	8.76659	6.57008e-09	2.36942e-07	13.7317	13.6565	13.8532	13.6637	14.6459	14.6432	14.6123	14.6664
SCYL1	Q96KG9-6	1	52.5	Significant	-1.01226	0.0469131	8.76659	6.66891e-09	2.38477e-07	13.0442	12.9994	13.1253	12.9294	13.9928	14.0162	14.0025	14.1358
APAF1	O14727-5;O14727-4;O14727;O14727-3;O14727-2;O14727-6	10	10.4	Significant	-0.854865	0.039719	8.76659	6.81575e-09	2.41683e-07	13.4063	13.5619	13.5854	13.4987	14.3578	14.3298	14.4105	14.3738
CDKN1A	P38936	5	41.5	Significant	0.613466	0.0285752	8.76659	6.96596e-09	2.44965e-07	14.5024	14.4613	14.456	14.4589	13.8685	13.9048	13.7841	13.8673
MCOLN1	Q9GZU1	10	22.9	Significant	-0.888817	0.0414691	8.76659	7.06525e-09	2.46412e-07	13.2492	13.1255	13.3061	13.2565	14.1021	14.1013	14.0919	14.1974
FBXO30	Q8TB52	9	16.1	Significant	0.703524	0.0328512	8.76659	7.1158e-09	2.47157e-07	13.5951	13.6	13.7103	13.5815	12.9344	12.9203	12.8715	12.9465
ERC2	O15083	1	7.2	Significant	-0.815605	0.0382927	8.76659	7.45747e-09	2.54995e-07	13.6886	13.7733	13.8066	13.748	14.5204	14.5478	14.6677	14.543
EMSY	Q7Z589-4;Q7Z589-7;Q7Z589-6;Q7Z589;Q7Z589-5;Q7Z589-2;Q7Z589-3	33	29.7	Significant	-0.668896	0.0314068	8.76659	7.46182e-09	2.54995e-07	14.2404	14.1748	14.2498	14.2412	14.9522	14.8333	14.9258	14.8704
TMEM104	Q8NE00;Q8NE00-2	4	9.9	Significant	1.00451	0.0471979	8.76659	7.50705e-09	2.55511e-07	14.7228	14.6736	14.8678	14.8099	13.8017	13.6724	13.7848	13.7972
CCP110	O43303-2;O43303	3	2.4	Significant	0.646249	0.0305167	8.76659	7.83679e-09	2.64609e-07	14.9377	15.0111	14.9138	14.8994	14.2835	14.3391	14.3016	14.2528
SSH1	Q8WYL5;Q8WYL5-4;Q8WYL5-2;Q8WYL5-5	7	7.8	Significant	-0.940775	0.0444815	8.76659	7.92377e-09	2.66484e-07	13.4508	13.3055	13.4758	13.4193	14.3991	14.4179	14.2836	14.3139
DNAJC14	Q6Y2X3	7	13.1	Significant	0.997992	0.0473901	8.76659	8.22272e-09	2.72743e-07	13.4493	13.5954	13.5273	13.5769	12.5605	12.59	12.4139	12.5924
TPM3	P06753-2;P06753-3	0	86.3	Significant	1.19596	0.0568902	8.76659	8.3476e-09	2.73311e-07	13.1059	13.2046	13.0128	13.0798	11.9814	11.8192	11.8106	12.008
LRATD2	Q96KN1	2	8.4	Significant	-0.844994	0.0405235	8.76659	8.95314e-09	2.82249e-07	13.3671	13.4638	13.4159	13.4517	14.2317	14.2635	14.3801	14.2031
SCRIB	Q14160;Q14160-2	1	66.4	Significant	-0.632943	0.0303563	8.76659	8.95869e-09	2.82249e-07	13.1955	13.0831	13.1562	13.1216	13.8072	13.7191	13.7797	13.7821
SNW1	Q13573	32	62.1	Significant	-0.609551	0.0293238	8.76659	9.19722e-09	2.85518e-07	12.4538	12.4751	12.4818	12.4141	13.0199	13.1345	13.0454	13.0633
MAP3K11	Q16584;Q16584-2	11	19.6	Significant	0.763157	0.0368076	8.76659	9.40257e-09	2.88913e-07	14.2541	14.2731	14.2343	14.2647	13.3869	13.5661	13.4917	13.5288
ZNF697	Q5TEC3	4	12.3	Significant	-1.028	0.0500352	8.76659	1.01698e-08	3.05635e-07	12.0052	11.8163	12.0555	11.9689	13.0237	13.0143	12.9184	13.0015
SRSF12	Q8WXF0	8	38.3	Significant	-0.718381	0.0350152	8.76659	1.02954e-08	3.08317e-07	13.1806	13.3125	13.3367	13.2733	14.0158	13.9659	13.9747	14.0203
FKBP3	Q00688	14	62.1	Significant	-1.19562	0.0590532	8.76659	1.15369e-08	3.27007e-07	13.8357	14.1003	14.0461	13.9761	15.115	15.1549	15.2898	15.181
P4HA2	O15460-2;O15460	21	48.2	Significant	-1.02284	0.0506938	8.76659	1.18838e-08	3.33494e-07	13.5335	13.6021	13.6184	13.5651	14.6496	14.4789	14.7282	14.5539
RECQL5	O94762-4;O94762;O94762-2;O94762-3	22	26.7	Significant	-1.52094	0.0757987	8.76659	1.2463e-08	3.44052e-07	10.6714	10.5882	10.8338	10.8428	12.1972	12.2715	12.1268	12.4243
LSM6	P62312	5	55	Significant	0.77552	0.0386894	8.76659	1.25742e-08	3.45334e-07	15.4443	15.584	15.5379	15.4844	14.7545	14.7669	14.6515	14.7756
TK2	O00142;O00142-6;O00142-2;O00142-3;O00142-4;O00142-5	3	15.5	Significant	0.920305	0.046109	8.76659	1.30445e-08	3.49265e-07	15.1257	15.0411	15.1091	15.0709	14.3047	14.0817	14.1312	14.1481
MBP	P02686-6;P02686-4	1	45	Significant	0.67348	0.0340541	8.76659	1.41164e-08	3.68074e-07	14.4112	14.4806	14.3626	14.4817	13.7655	13.7437	13.8157	13.7172
SLC7A4	O43246	6	12.9	Significant	0.899925	0.045571	8.76659	1.42955e-08	3.6992e-07	12.747	12.7352	12.6022	12.6629	11.7715	11.7356	11.7409	11.8995
CD2BP2	O95400	19	67.2	Significant	0.752093	0.0380915	8.76659	1.43167e-08	3.6992e-07	14.2035	14.3298	14.2856	14.2793	13.5439	13.5679	13.4282	13.5499
NIT1	Q86X76-2;Q86X76-4;Q86X76;Q86X76-3;Q86X76-5	12	41.6	Significant	-0.590166	0.029921	8.76659	1.44434e-08	3.71694e-07	13.9935	13.8998	13.9213	13.9531	14.556	14.4728	14.5718	14.5277
NCAPG2	Q86XI2;Q86XI2-2	38	36.2	Significant	0.697528	0.0353726	8.76659	1.4473e-08	3.71694e-07	14.4607	14.5364	14.364	14.4541	13.7363	13.7584	13.7386	13.7918
RAB9A	P51151	12	67.2	Significant	0.647364	0.0328731	8.76659	1.46419e-08	3.73766e-07	14.0565	14.0444	14.1665	14.0855	13.386	13.4374	13.4782	13.4619
FBXW8	Q8N3Y1	2	2.5	Significant	-0.689647	0.0350642	8.76659	1.48004e-08	3.76469e-07	13.4076	13.4294	13.391	13.3843	14.1732	13.9995	14.1044	14.0938
STAG1	Q8WVM7	1	33.2	Significant	-0.612542	0.0311781	8.76659	1.49405e-08	3.76692e-07	13.8584	13.7566	13.7641	13.8169	14.4312	14.3615	14.4566	14.397
CBFB	Q13951-2	1	34.8	Significant	-1.0849	0.0552861	8.76659	1.50934e-08	3.77336e-07	13.5734	13.6115	13.5079	13.7507	14.6801	14.5976	14.7707	14.7346
FAM126B	Q8IXS8	7	13.4	Significant	-0.606514	0.0309243	8.76659	1.51627e-08	3.77726e-07	14.4682	14.465	14.5815	14.4828	15.1283	15.1136	15.1188	15.063
FBXO38	Q6PIJ6;Q6PIJ6-2;Q6PIJ6-3	5	5.1	Significant	-0.716362	0.0366137	8.76659	1.54815e-08	3.83643e-07	13.3585	13.228	13.2984	13.349	14.0498	13.9595	14.077	14.0131
WDR4	P57081;P57081-2;P57081-3	19	59.2	Significant	-0.585789	0.0301	8.76659	1.62064e-08	3.92542e-07	13.8437	13.7403	13.7536	13.7488	14.3677	14.3334	14.4033	14.3252
MED25	Q71SY5-5;Q71SY5;Q71SY5-4;Q71SY5-6	10	24	Significant	-0.818928	0.0421341	8.76659	1.63876e-08	3.95277e-07	13.305	13.3707	13.5174	13.4355	14.197	14.229	14.23	14.2482
TCF3	P15923-2;P15923;P15923-3	1	2.5	Significant	-0.952443	0.0490784	8.76659	1.6604e-08	3.95277e-07	13.4848	13.6048	13.6999	13.7185	14.5408	14.5716	14.5937	14.6117
PSME1	Q06323;Q06323-3;Q06323-2	17	67.9	Significant	0.596916	0.0309029	8.76659	1.72852e-08	4.06021e-07	13.9587	13.8843	13.9469	13.8978	13.2604	13.3841	13.333	13.3226
C18orf25	Q96B23-2;Q96B23	11	37.3	Significant	-0.61224	0.0317008	8.76659	1.73068e-08	4.06021e-07	13.44	13.3842	13.5182	13.4377	14.086	14.0209	14.0864	14.0358
ARHGAP23	Q9P227;Q9P227-2	17	15.2	Significant	-0.600525	0.0311364	8.76659	1.75091e-08	4.07882e-07	13.6664	13.8003	13.7146	13.673	14.3001	14.333	14.3131	14.3102
PSMD12	O00232;O00232-2	22	55	Significant	-0.777545	0.0403308	8.76659	1.75698e-08	4.07882e-07	13.2722	13.3017	13.4478	13.343	14.1457	14.0535	14.1434	14.1323
COPB1	P53618	54	64.2	Significant	-0.708752	0.0367736	8.76659	1.76147e-08	4.07882e-07	13.34	13.3263	13.492	13.394	14.1088	14.1017	14.1148	14.062
RAB20	Q9NX57	4	20.1	Significant	-1.02526	0.0532285	8.76659	1.77089e-08	4.08021e-07	13.1053	13.0029	13.1639	13.2533	14.1229	14.0861	14.2056	14.2117
TRAPPC6B	Q86SZ2;Q86SZ2-2	8	44.3	Significant	-0.737843	0.0383209	8.76659	1.77652e-08	4.08021e-07	13.4354	13.4065	13.4916	13.4884	14.1306	14.1442	14.2874	14.2112
GMNN	O75496	3	25.8	Significant	-1.13929	0.0595208	8.76659	1.86877e-08	4.23738e-07	13.1275	13.1435	13.3977	13.2504	14.3255	14.3396	14.4562	14.3549
COPB2	P35606;P35606-2	54	73.2	Significant	-0.661054	0.0345591	8.76659	1.87958e-08	4.24343e-07	14.2359	14.2801	14.1684	14.234	14.9328	14.8118	14.8882	14.9299
C12orf57	Q99622	6	70.6	Significant	-0.666983	0.0348963	8.76659	1.89223e-08	4.24343e-07	13.997	14.0202	14.0458	13.9329	14.654	14.6012	14.6725	14.7362
GFUS	Q13630	21	73.8	Significant	-0.712184	0.0373036	8.76659	1.91077e-08	4.27277e-07	13.0777	13.0084	13.1288	13.0221	13.774	13.6942	13.7817	13.8357
FRMPD3	Q5JV73	1	0.7	Significant	-0.735506	0.038564	8.76659	1.92736e-08	4.29304e-07	13.1027	13.1975	13.225	13.1784	13.834	13.9616	13.9693	13.8807
MT-CO2	P00403	8	35.2	Significant	0.62068	0.0326345	8.76659	1.9741e-08	4.34558e-07	14.1084	14.084	14.0964	14.0873	13.4209	13.5092	13.4142	13.5492
SFXN5	Q8TD22	8	29.4	Significant	0.593776	0.0316559	8.76659	2.22342e-08	4.6758e-07	14.7967	14.8272	14.7952	14.7672	14.2703	14.2357	14.1471	14.1582
SPATA31E1	Q6ZUB1	2	1.2	Significant	0.595178	0.0319801	8.76659	2.3778e-08	4.89124e-07	14.283	14.3599	14.2455	14.2665	13.7031	13.7279	13.6316	13.7115
CLYBL	Q8N0X4-2;Q8N0X4	3	8.5	Significant	-0.647764	0.0350058	8.76659	2.49754e-08	5.03968e-07	13.1544	13.1747	13.2418	13.2859	13.8494	13.8441	13.8298	13.9245
NT5C3B	Q969T7-2;Q969T7	4	18.8	Significant	-0.717787	0.0388372	8.76659	2.52376e-08	5.05466e-07	13.3001	13.2842	13.4324	13.4104	14.0617	14.0416	14.1293	14.0656
BAP18	Q8IXM2-2	1	81.9	Significant	0.612743	0.0332265	8.76659	2.5717e-08	5.10425e-07	13.6611	13.6329	13.6362	13.681	13.0944	12.952	13.0844	13.0295
TMEM70	Q9BUB7;Q9BUB7-2;Q9BUB7-3	9	36.5	Significant	-0.677636	0.0371512	8.76659	2.82538e-08	5.43086e-07	12.7504	12.6336	12.7573	12.8034	13.4418	13.4346	13.3663	13.4127
HDHD3	Q9BSH5	13	65.7	Significant	0.770524	0.0422449	8.76659	2.82597e-08	5.43086e-07	14.845	14.9245	14.9292	14.861	14.1545	14.1814	13.9971	14.1447
TMPRSS13	CON__P00761;Q9BYE2-3;Q9BYE2-2;Q9BYE2-6;Q9BYE2	8	53.2	Significant	-0.71734	0.0393535	8.76659	2.84112e-08	5.43532e-07	14.1379	14.1981	14.1137	14.0766	14.8726	14.7769	14.9338	14.8122
ZNF513	Q8N8E2-2;Q8N8E2	5	16.5	Significant	-0.625136	0.0343059	8.76659	2.84872e-08	5.43759e-07	12.7429	12.7272	12.821	12.7878	13.3328	13.3753	13.4	13.4713
SEPTIN3	Q9UH03-2;Q9UH03	9	26	Significant	-1.00788	0.0554306	8.76659	2.90237e-08	5.4958e-07	12.9819	12.8617	13.0342	13.0473	13.9691	13.9635	13.8995	14.1244
RHOA	P61586	5	74.6	Significant	-0.735797	0.0404994	8.76659	2.92246e-08	5.4958e-07	13.1257	13.1302	13.2777	13.1483	13.8765	13.95	13.9503	13.8483
RBM33	Q96EV2;Q96EV2-2	29	31	Significant	-0.815097	0.0448681	8.76659	2.92461e-08	5.4958e-07	13.3048	13.4736	13.4993	13.4272	14.2109	14.2379	14.3149	14.2016
AP1B1	Q10567-3;Q10567-4	1	59.6	Significant	-0.728055	0.0401372	8.76659	2.96261e-08	5.51827e-07	15.5395	15.558	15.5037	15.573	16.3589	16.1995	16.3257	16.2024
RPL12	P30050;P30050-2	15	77	Significant	-1.37199	0.0756582	8.76659	2.96982e-08	5.51956e-07	11.3778	11.5062	11.2059	11.4911	12.8773	12.676	12.6654	12.8502
MT-ND1	P03886	2	6.3	Significant	-0.585976	0.0323982	8.76659	3.037e-08	5.5832e-07	13.1114	13.105	13.1424	12.9914	13.6712	13.6634	13.6751	13.6844
E2F8	A0AVK6	2	2.4	Significant	0.731932	0.0405265	8.76659	3.07475e-08	5.62818e-07	13.6015	13.5225	13.6302	13.6478	12.8748	12.776	12.945	12.8786
MPND	Q8N594-2;Q8N594	2	7.5	Significant	-1.04566	0.0579395	8.76659	3.09406e-08	5.63773e-07	11.6855	11.5016	11.6072	11.424	12.6761	12.5355	12.5497	12.6397
SNAP29	O95721	13	52.7	Significant	-0.686105	0.0380794	8.76659	3.13789e-08	5.65496e-07	12.6943	12.6292	12.7419	12.6249	13.3941	13.2709	13.3671	13.4026
ROCK2	O75116	64	49.8	Significant	-0.661782	0.0367361	8.76659	3.14276e-08	5.65496e-07	13.9545	13.9417	13.9644	13.9867	14.6986	14.531	14.6723	14.5924
MGST2	Q99735-2;Q99735	1	18.2	Significant	-0.642983	0.0360014	8.76659	3.38319e-08	5.8955e-07	13.9915	14.06	14.1143	14.0146	14.651	14.639	14.7575	14.7048
DOCK11	Q5JSL3	4	2.8	Significant	-0.71483	0.0400514	8.76659	3.40287e-08	5.8955e-07	13.1993	13.2955	13.245	13.2371	13.8444	13.9838	14.0214	13.9866
DCPS	Q96C86	17	55.8	Significant	0.617412	0.0348088	8.76659	3.58863e-08	6.0585e-07	13.8591	13.8543	13.7619	13.8282	13.2518	13.2334	13.2262	13.1225
ZNF638	Q14966-6	1	49.5	Significant	-1.01816	0.0574326	8.76659	3.60473e-08	6.07358e-07	12.8365	12.7431	12.8069	12.9249	13.8024	13.8003	14.0083	13.7729
EPC2	Q52LR7	6	11.6	Significant	-0.622164	0.0353018	8.76659	3.79035e-08	6.28634e-07	12.4124	12.3634	12.4161	12.3598	12.9683	13.0189	13.103	12.9502
TADA2B	Q86TJ2;Q86TJ2-3;Q86TJ2-2	4	10	Significant	-0.626281	0.0361377	8.76659	4.37575e-08	6.89445e-07	13.0934	13.1569	13.0939	13.0935	13.6444	13.7162	13.7889	13.7933
POMGNT1	Q8WZA1;Q8WZA1-2	17	29.1	Significant	0.670609	0.0388654	8.76659	4.54253e-08	7.02517e-07	15.1003	15.2357	15.1856	15.1213	14.4496	14.5056	14.5651	14.4402
CLCN5	P51795;P51795-1	8	15.3	Significant	0.784459	0.0459363	8.76659	4.9618e-08	7.37106e-07	12.9719	12.9255	13.0056	12.8504	12.1171	12.075	12.2572	12.1662
HNRNPM	P52272	1	86.6	Significant	-1.24235	0.0733085	8.76659	5.29694e-08	7.64189e-07	11.3778	11.3876	11.3728	11.3796	12.6386	12.7235	12.7515	12.3736
SLC16A3	O15427	8	17.4	Significant	0.801293	0.0475149	8.76659	5.52285e-08	7.78852e-07	13.6158	13.4596	13.6208	13.5679	12.741	12.8645	12.7732	12.6802
CDK5RAP2	Q96SN8-4;Q96SN8-2;Q96SN8;Q96SN8-3	15	8.1	Significant	-0.656017	0.0390023	8.76659	5.64757e-08	7.92436e-07	13.4232	13.5482	13.5879	13.4527	14.1334	14.1315	14.1673	14.2039
SLC35A2	P78381-5;P78381-2;P78381;P78381-4	2	12.7	Significant	-0.60977	0.036358	8.76659	5.7888e-08	8.01737e-07	12.888	12.8835	12.8919	12.7819	13.5242	13.3971	13.5058	13.4571
HIPK1	Q86Z02-2;Q86Z02;Q86Z02-4;Q86Z02-3	1	2.8	Significant	-0.59217	0.035316	8.76659	5.79922e-08	8.01769e-07	13.7536	13.8485	13.8122	13.8846	14.3518	14.4087	14.4385	14.4688
TMEM192	Q8IY95-2;Q8IY95	9	30.7	Significant	0.659589	0.0393546	8.76659	5.82169e-08	8.03563e-07	14.1224	14.2892	14.278	14.1554	13.5623	13.562	13.5325	13.5499
TSC2	P49815-4;P49815;P49815-5;P49815-3;P49815-2;P49815-7;P49815-6;P49815-8	24	17.4	Significant	-0.902553	0.0539617	8.76659	5.92432e-08	8.13988e-07	13.5685	13.7946	13.7757	13.6852	14.6001	14.5154	14.6536	14.6651
NDC1	Q9BTX1-5;Q9BTX1-2;Q9BTX1;Q9BTX1-6;Q9BTX1-4;Q9BTX1-3	20	38	Significant	0.613116	0.0367685	8.76659	6.07996e-08	8.25801e-07	14.2849	14.4088	14.4008	14.2826	13.6792	13.7622	13.748	13.7352
AATF	Q9NY61	26	56.2	Significant	0.705668	0.0423489	8.76659	6.11677e-08	8.28109e-07	12.9631	12.9013	12.9307	12.8084	12.1531	12.2903	12.1478	12.1896
ACP1	P24666-2	1	64.6	Significant	0.8142	0.0488941	8.76659	6.15098e-08	8.2824e-07	14.8576	14.9918	14.868	14.9093	14.0923	13.9673	14.122	14.1882
MRPL2	Q5T653	16	50.8	Significant	-0.719094	0.0431876	8.76659	6.15683e-08	8.2824e-07	13.5479	13.4178	13.5515	13.6364	14.263	14.2366	14.3017	14.2288
CHD2	O14647;O14647-2;O14647-3	51	34	Significant	-0.613433	0.0369546	8.76659	6.31928e-08	8.43399e-07	14.6155	14.6739	14.6112	14.5999	15.2068	15.2079	15.3463	15.1933
NDUFA11	Q86Y39;Q86Y39-2	7	58.9	Significant	1.08389	0.0653704	8.76659	6.38086e-08	8.48945e-07	14.238	14.1707	14.0683	14.2651	13.0255	13.215	12.9657	13.2003
ZFYVE27	Q5T4F4-6;Q5T4F4-5;Q5T4F4-2;Q5T4F4;Q5T4F4-3;Q5T4F4-7;Q5T4F4-8	3	15	Significant	-0.760088	0.0459693	8.76659	6.53399e-08	8.6095e-07	12.0778	11.956	12.1621	11.9902	12.8072	12.8065	12.7503	12.8626
ALG12	Q9BV10	9	29.1	Significant	-0.611896	0.0370123	8.76659	6.54221e-08	8.6095e-07	12.7092	12.6943	12.8469	12.7888	13.3466	13.3899	13.3383	13.412
NKX2-4	Q9H2Z4	1	6.2	Significant	-0.725779	0.0439186	8.76659	6.56475e-08	8.62578e-07	12.6963	12.6975	12.7266	12.6695	13.363	13.4461	13.5475	13.3363
PEDS1	A5PLL7;A5PLL7-2	7	36.7	Significant	0.896063	0.054316	8.76659	6.66148e-08	8.71235e-07	13.6609	13.8445	13.7924	13.6039	12.7838	12.7797	12.875	12.879
E2F1	Q01094	2	13.7	Significant	0.763946	0.0465152	8.76659	6.92028e-08	8.98152e-07	15.0385	15.0653	15.0543	14.9774	14.3247	14.264	14.3552	14.1358
WDR73	Q6P4I2	3	7.4	Significant	-0.647566	0.0395162	8.76659	7.05152e-08	9.01382e-07	14.5362	14.6246	14.5112	14.5077	15.1616	15.1489	15.2921	15.1674
CHST12	Q9NRB3	4	14.5	Significant	-0.989982	0.0606558	8.76659	7.29822e-08	9.25704e-07	12.9562	13.1509	13.247	13.0855	13.9977	14.1506	14.1106	14.1406
CNTFR	P26992	7	32.5	Significant	-0.614077	0.037687	8.76659	7.40248e-08	9.32184e-07	13.8716	13.7133	13.7102	13.804	14.3874	14.3674	14.3783	14.4222
ARPC2	O15144	30	82	Significant	-0.588976	0.0362508	8.76659	7.58628e-08	9.46888e-07	14.1777	14.1286	14.1569	14.2457	14.825	14.6856	14.7901	14.764
TMEM258	P61165	1	10.1	Significant	0.65386	0.040283	8.76659	7.64849e-08	9.53249e-07	14.106	14.1346	13.9845	14.0502	13.4413	13.4654	13.3316	13.4216
GAPVD1	Q14C86-3;Q14C86-5;Q14C86-2;Q14C86;Q14C86-6;Q14C86-4	33	28.6	Significant	-0.719773	0.0444382	8.76659	7.78833e-08	9.63593e-07	12.8884	12.7568	12.9282	12.8866	13.5839	13.5567	13.6755	13.5228
TMEM9	Q9P0T7	5	44.3	Significant	-1.03921	0.0644769	8.76659	8.12198e-08	9.89691e-07	14.2128	14.2761	14.5099	14.1863	15.3362	15.3107	15.3171	15.3778
TPM1	P09493-3;P09493-10;P09493-8	0	55.6	Significant	-0.595448	0.0369596	8.76659	8.15085e-08	9.89691e-07	14.0397	14.0144	14.0869	14.1259	14.5952	14.6293	14.7343	14.6899
NOLC1	Q14978-2;Q14978	2	55.4	Significant	-0.624068	0.0388674	8.76659	8.38887e-08	9.97872e-07	13.7891	13.8088	13.854	13.836	14.4868	14.3814	14.5382	14.3779
HLA-A	P04439-2	3	56.3	Significant	-0.625199	0.0392751	8.76659	9.02717e-08	1.05524e-06	13.1599	13.0835	13.1086	13.0475	13.7702	13.741	13.6198	13.7693
CCNE2	O96020-2;O96020	1	5.6	Significant	-1.38923	0.087366	8.76659	9.11023e-08	1.05765e-06	12.7328	12.5073	12.2868	12.6919	13.9732	13.8966	13.9754	13.9305
DNAJC5	Q9H3Z4;Q9H3Z4-2	9	58.6	Significant	-0.603401	0.037996	8.76659	9.21152e-08	1.06215e-06	13.691	13.5616	13.6682	13.6861	14.3334	14.2515	14.2287	14.2069
EPB41	P11171-2;P11171;P11171-5;P11171-7;P11171-4;P11171-3;P11171-6	37	60.4	Significant	-0.650943	0.041131	8.76659	9.48492e-08	1.08335e-06	13.6932	13.5563	13.7167	13.7031	14.2997	14.2572	14.3766	14.3395
WTIP	A6NIX2	2	14.9	Significant	0.701269	0.0445008	8.76659	9.83572e-08	1.10996e-06	14.4031	14.5163	14.6189	14.4272	13.7668	13.7878	13.8019	13.8039
USP8	P40818;P40818-2	41	42.6	Significant	0.597799	0.038241	8.76659	1.05307e-07	1.1636e-06	13.3191	13.4639	13.3898	13.4021	12.733	12.8515	12.7613	12.838
FKBP8	Q14318-2	1	47	Significant	0.620194	0.040079	8.76659	1.14799e-07	1.25364e-06	14.9246	14.9276	15.0348	14.9009	14.2483	14.4039	14.34	14.315
SPATA18	Q8TC71-2;Q8TC71	2	3.6	Significant	0.83674	0.054158	8.76659	1.16339e-07	1.26144e-06	14.5761	14.3845	14.3132	14.4125	13.512	13.6239	13.5709	13.6326
DYNC1H1	Q14204	282	66.6	Significant	-0.725849	0.0474763	8.76659	1.27171e-07	1.33966e-06	13.6301	13.6501	13.7723	13.6216	14.3478	14.3784	14.5131	14.338
COQ8A	Q8NI60;Q8NI60-3;Q8NI60-4;Q8NI60-2	18	34.8	Significant	0.729703	0.0480008	8.76659	1.33458e-07	1.38271e-06	13.9102	13.9008	13.956	13.7896	13.2819	13.105	13.1172	13.1337
SPTBN1	Q01082-3	1	79.5	Significant	-0.840499	0.0553531	8.76659	1.34775e-07	1.38956e-06	13.2272	13.5032	13.3445	13.3188	14.2124	14.1568	14.2546	14.1319
XYLT2	Q9H1B5	2	2.5	Significant	-0.687835	0.0456297	8.76659	1.43339e-07	1.45485e-06	13.396	13.5687	13.6218	13.5216	14.2479	14.1671	14.2163	14.2281
ORAI2	Q96SN7	1	8.3	Significant	-0.668943	0.0449742	8.76659	1.60535e-07	1.58201e-06	13.6365	13.6232	13.7031	13.7258	14.4527	14.2454	14.3089	14.3576
PCM1	Q15154-3	1	17.9	Significant	0.680488	0.0458099	8.76659	1.62311e-07	1.59211e-06	13.2595	13.1473	13.2735	13.2395	12.5871	12.4209	12.5961	12.5937
MLLT1	Q03111	21	41	Significant	-0.81084	0.0546467	8.76659	1.63867e-07	1.60181e-06	12.9033	12.7362	12.6492	12.754	13.6346	13.5643	13.479	13.6081
KDM5B	Q9UGL1;Q9UGL1-2	23	18.4	Significant	-1.04422	0.0704506	8.76659	1.65352e-07	1.60537e-06	12.7926	12.4668	12.6883	12.687	13.7296	13.5729	13.7184	13.7907
ZFP36L2	P47974	12	47	Significant	0.601148	0.0406263	8.76659	1.67735e-07	1.61174e-06	13.9732	14.1397	14.1342	14.0547	13.4381	13.4826	13.4455	13.531
JMY	Q8N9B5-2;Q8N9B5	7	9	Significant	0.989814	0.0670511	8.76659	1.71122e-07	1.62767e-06	14.0635	14.1187	14.0959	14.0891	13.299	13.1001	12.9196	13.0891
PIGP	P57054-3;P57054-2;P57054	2	10.2	Significant	-0.752876	0.0510508	8.76659	1.7255e-07	1.63758e-06	12.8599	12.8648	12.8973	12.6705	13.6447	13.5719	13.5749	13.5126
NCEH1	Q6PIU2-2;Q6PIU2;Q6PIU2-3	13	36.3	Significant	-0.648467	0.0440352	8.76659	1.74692e-07	1.65236e-06	13.0087	12.9714	13.0474	13.0146	13.7025	13.5348	13.6469	13.7517
BICC1	Q9H694-2;Q9H694	2	3.8	Significant	0.885626	0.0602493	8.76659	1.77398e-07	1.66679e-06	14.4536	14.5882	14.5725	14.4846	13.7969	13.5664	13.5197	13.6735
UBLCP1	Q8WVY7	13	45.6	Significant	0.633502	0.0431694	8.76659	1.79922e-07	1.6849e-06	14.9823	14.9422	15.0318	14.9365	14.4456	14.3499	14.2383	14.325
MAP4	P27816-5	1	62.7	Significant	-0.589169	0.0402067	8.76659	1.82148e-07	1.69451e-06	14.6767	14.6774	14.5673	14.7252	15.2269	15.2737	15.3177	15.1851
SLC37A1	P57057	1	3.2	Significant	-0.729912	0.0498516	8.76659	1.83393e-07	1.70236e-06	12.5913	12.6807	12.5666	12.5503	13.2765	13.3924	13.2162	13.4234
SH3TC2	Q8TF17-5;Q8TF17	3	1.9	Significant	0.969426	0.0664414	8.76659	1.88881e-07	1.74186e-06	14.1229	14.3572	14.4208	14.3862	13.2809	13.4551	13.3098	13.3636
ARHGAP8	P85298-3;P85298	1	2	Significant	0.587976	0.0403933	8.76659	1.9269e-07	1.76165e-06	14.8478	14.9064	14.9207	14.8812	14.3482	14.2947	14.1873	14.3739
VAPA	Q9P0L0-2	1	70.7	Significant	-0.94474	0.0653351	8.76659	2.03812e-07	1.82453e-06	13.8142	13.9191	14.1508	13.9254	14.8357	14.8895	14.8911	14.9721
ORMDL1	Q9P0S3	2	38.6	Significant	-1.08282	0.074887	8.76659	2.03873e-07	1.82453e-06	11.8766	12.0776	12.2609	12.0551	13.0489	13.124	13.2124	13.2161
TOM1	O60784-2;O60784-4	1	58.6	Significant	-0.670408	0.0465845	8.76659	2.12174e-07	1.87115e-06	14.7302	14.5759	14.6403	14.7363	15.3888	15.2408	15.3397	15.395
SDC3	O75056	3	9.5	Significant	-0.614862	0.042992	8.76659	2.23636e-07	1.94391e-06	13.6333	13.5854	13.7916	13.6652	14.3027	14.2467	14.3257	14.26
BICD2	Q8TD16;Q8TD16-2	26	34	Significant	-0.58602	0.041087	8.76659	2.28835e-07	1.96891e-06	14.443	14.4325	14.5262	14.352	14.9615	15.0352	15.0064	15.0947
IMMT	Q16891-4	1	76.1	Significant	-0.661118	0.0467008	8.76659	2.43761e-07	2.07042e-06	13.1786	13.4213	13.2888	13.2911	13.9246	13.9454	13.9482	14.006
ASCC2	Q9H1I8;Q9H1I8-3;Q9H1I8-2	22	35.9	Significant	-1.17565	0.0832358	8.76659	2.48471e-07	2.0974e-06	12.3396	12.4208	12.4705	12.5574	13.5039	13.7599	13.7844	13.4427
SPRED1	Q7Z699	2	7.9	Significant	-0.738593	0.0527779	8.76659	2.68611e-07	2.20375e-06	13.2942	13.4225	13.5442	13.4347	14.1508	14.1416	14.2539	14.1036
SC5D	O75845	3	7.7	Significant	0.632438	0.045201	8.76659	2.69048e-07	2.20463e-06	14.3501	14.4198	14.4342	14.3524	13.7342	13.7852	13.645	13.8623
ETFB	P38117;P38117-2	21	78.8	Significant	0.60196	0.0433666	8.76659	2.87706e-07	2.32039e-06	13.9924	14.1354	14.1918	14.1249	13.5395	13.4829	13.4574	13.5568
RNF2	Q99496;Q99496-2	10	47.6	Significant	0.60548	0.0436788	8.76659	2.90978e-07	2.33748e-06	16.5715	16.4783	16.5998	16.5125	15.8861	16.0118	15.8484	15.994
SLC9A3R2	Q15599;Q15599-2;Q15599-3	10	38.3	Significant	0.592214	0.0429037	8.76659	3.01573e-07	2.38617e-06	13.3203	13.2796	13.378	13.2456	12.623	12.802	12.742	12.6876
PABPN1	Q86U42;Q86U42-2	2	47.4	Significant	-0.606502	0.0440205	8.76659	3.06328e-07	2.41276e-06	13.6018	13.5731	13.6103	13.5488	14.1826	14.0657	14.2905	14.2212
BTG3	Q14201;Q14201-2	1	7.1	Significant	-0.680192	0.0495455	8.76659	3.15665e-07	2.46795e-06	14.1222	13.9194	13.9704	14.0827	14.7348	14.6169	14.7544	14.7093
TUBB8B	A6NNZ2	1	18.2	Significant	-0.845229	0.0623595	8.76659	3.51508e-07	2.66035e-06	13.5512	13.8087	13.8191	13.6163	14.4822	14.5237	14.5992	14.5711
MBOAT2	Q6ZWT7	11	21.5	Significant	0.733043	0.0540861	8.76659	3.51702e-07	2.66035e-06	14.7042	14.7676	14.6756	14.6486	14.0538	14.0382	13.8063	13.9654
KIF18B	Q86Y91-6;Q86Y91	13	22.3	Significant	-0.82076	0.0605684	8.76659	3.52202e-07	2.66035e-06	10.9952	11.055	11.1433	11.2985	11.905	11.9391	12.0137	11.9174
DNAJA3	Q96EY1-2;Q96EY1-3	1	50.3	Significant	-0.673525	0.0500174	8.76659	3.71362e-07	2.76078e-06	14.8315	14.918	14.6947	14.8636	15.5335	15.4186	15.5615	15.4883
IRF9	Q00978	7	24.9	Significant	-0.817881	0.0607568	8.76659	3.72346e-07	2.76567e-06	12.9026	13.0341	13.0477	12.8687	13.6707	13.7294	13.8034	13.921
SKP2	Q13309;Q13309-2;Q13309-4	7	26.4	Significant	-0.80018	0.0595424	8.76659	3.77668e-07	2.79296e-06	13.3362	13.3252	13.4596	13.477	14.2597	14.1621	14.3164	14.0606
TAMM41	Q96BW9-2;Q96BW9-3;Q96BW9	8	37.3	Significant	-0.641538	0.0481769	8.76659	4.07852e-07	2.96168e-06	13.5637	13.6619	13.4603	13.5962	14.1863	14.126	14.2759	14.2601
PSMB4	P28070	9	54.2	Significant	-0.729054	0.0547643	8.76659	4.08815e-07	2.96168e-06	13.4141	13.2515	13.2388	13.4433	14.144	13.9857	14.0873	14.047
TBC1D7	Q9P0N9;Q9P0N9-2;Q9P0N9-3;Q9P0N9-4	10	32.1	Significant	0.619263	0.0469975	8.76659	4.45603e-07	3.13879e-06	12.6205	12.6174	12.4441	12.4978	11.8878	11.9589	11.8656	11.9904
ASPM	Q8IZT6-2;Q8IZT6	8	5.5	Significant	-0.601666	0.0458504	8.76659	4.61252e-07	3.228e-06	13.6282	13.649	13.6318	13.6974	14.2014	14.1725	14.393	14.2462
DCLK2	Q8N568;Q8N568-3	1	2.3	Significant	-0.589464	0.0454928	8.76659	5.12841e-07	3.46874e-06	12.9418	12.9584	12.7754	12.9177	13.4655	13.5163	13.5515	13.4178
PLEKHA3	Q9HB20	5	21.7	Significant	-0.686072	0.0529724	8.76659	5.1477e-07	3.47077e-06	13.3114	13.0658	13.2966	13.1955	13.9425	13.8476	13.8915	13.9321
RTN4	Q9NQC3-3	1	40.2	Significant	-1.00186	0.0774352	8.76659	5.19283e-07	3.4845e-06	11.8707	11.6624	12.0036	11.9758	12.8148	13.0008	12.9146	12.7897
MEA1	Q16626	2	16.2	Significant	-0.636963	0.050013	8.76659	5.92354e-07	3.82758e-06	13.6248	13.5808	13.737	13.8075	14.313	14.3631	14.3592	14.2626
HACD4	Q5VWC8	1	3.9	Significant	-0.75129	0.0592598	8.76659	6.15409e-07	3.9274e-06	14.5554	14.6407	14.8525	14.6793	15.431	15.4268	15.3683	15.507
SUMO3	P55854;P55854-2	1	27.2	Significant	-2.90926	0.230276	8.76659	6.33585e-07	4.02656e-06	11.2212	10.0261	10.4597	10.6014	13.2929	13.741	13.6652	13.2464
PPIG	Q13427;Q13427-2	41	43.6	Significant	1.56329	0.126739	8.76659	7.7377e-07	4.69749e-06	15.8428	16.1591	15.855	15.9961	14.5905	14.0237	14.4038	14.5818
MAD2L1BP	Q15013;Q15013-3	6	29.2	Significant	-0.595389	0.0484433	8.76659	7.97298e-07	4.80249e-06	13.3728	13.3731	13.2845	13.1936	13.888	13.8341	13.8865	13.9969
GPKOW	Q92917	28	74.4	Significant	-0.617926	0.0505056	8.76659	8.28012e-07	4.9488e-06	14.1883	14.2931	14.436	14.2698	14.9832	14.9137	14.9014	14.8605
NME4	O00746;O00746-2	8	47.1	Significant	0.592697	0.0487102	8.76659	8.66717e-07	5.14746e-06	14.8008	14.8079	14.6444	14.8651	14.1999	14.1822	14.2515	14.1137
TNS3	Q68CZ2;Q68CZ2-2;Q68CZ2-3	37	41.5	Significant	-0.653661	0.0541111	8.76659	9.20561e-07	5.38795e-06	12.9376	13.105	13.1563	13.0748	13.6849	13.6483	13.718	13.8372
DNAJB1	P25685;P25685-2	30	79.4	Significant	-0.602934	0.0504745	8.76659	1.01044e-06	5.78113e-06	13.5156	13.3758	13.6175	13.5283	14.0834	14.1336	14.0513	14.1807
C7orf50	Q9BRJ6	16	73.2	Significant	-0.935696	0.0786832	8.76659	1.04873e-06	5.9372e-06	14.0201	13.9723	14.2778	13.838	14.9268	14.9719	14.9846	14.9677
PXDN	Q92626;Q92626-2	17	16.8	Significant	0.629135	0.0534187	8.76659	1.1364e-06	6.29067e-06	13.023	13.0931	12.9734	12.9222	12.2811	12.4843	12.3013	12.4285
FTH1	P02794	8	48.6	Significant	-0.818518	0.0696999	8.76659	1.16395e-06	6.40549e-06	11.2623	11.219	11.4149	11.2528	11.9085	12.2242	12.1196	12.1707
TOM1L2	Q6ZVM7-5;Q6ZVM7;Q6ZVM7-2;Q6ZVM7-3;Q6ZVM7-4	5	17.2	Significant	0.880615	0.0750059	8.76659	1.16629e-06	6.41008e-06	14.6133	14.5566	14.602	14.6082	13.4995	13.7229	13.9272	13.7081
CD81	P60033	3	25	Significant	-0.743562	0.0635444	8.76659	1.19905e-06	6.53501e-06	13.1443	13.2654	13.4771	13.2582	14.0683	13.9539	14.0478	14.0491
RXRB	P28702;P28702-3	8	33.4	Significant	-1.01088	0.0868118	8.76659	1.24847e-06	6.73936e-06	11.0942	10.8458	11.1358	11.1051	12.0531	12.2776	11.937	11.9567
RCC2	Q9P258	37	78.4	Significant	-0.809635	0.0696989	8.76659	1.27394e-06	6.84487e-06	12.9116	12.8269	12.6389	12.9528	13.6965	13.5233	13.7115	13.6374
ANKRD1	Q15327	1	3.8	Significant	-0.596574	0.0513609	8.76659	1.27472e-06	6.84487e-06	13.0376	12.9305	13.1737	13.0805	13.7143	13.5862	13.619	13.689
PTK7	Q13308;Q13308-6;Q13308-4;Q13308-2;Q13308-3;Q13308-5	47	50.2	Significant	1.01569	0.0875305	8.76659	1.28519e-06	6.87625e-06	15.7304	15.8481	15.7629	15.7286	14.8601	14.5334	14.642	14.9718
CC2D2B	Q6DHV5	1	1	Significant	-0.600735	0.051865	8.76659	1.30478e-06	6.9547e-06	13.413	13.4389	13.6113	13.4411	14.0452	13.9849	14.1486	14.1286
MFSD4B	Q5TF39	3	7.1	Significant	-0.779698	0.0678016	8.76659	1.38477e-06	7.28486e-06	12.4146	12.14	12.4499	12.445	13.1103	13.1991	13.0831	13.1758
NR1H2	P55055-2;P55055	2	10.5	Significant	-0.709638	0.0617919	8.76659	1.40017e-06	7.34869e-06	12.2833	12.1154	12.455	12.3366	13.0059	13.0415	13.0065	12.9751
CPOX	P36551;P36551-2	27	67.6	Significant	-1.3963	0.121722	8.76659	1.41342e-06	7.4034e-06	13.1931	12.6102	12.8436	13.0699	14.2694	14.5006	14.3536	14.1785
RTN4IP1	Q8WWV3;Q8WWV3-2;Q8WWV3-3	14	47.2	Significant	-0.650354	0.05683	8.76659	1.44164e-06	7.51409e-06	12.8157	12.8791	12.8206	12.7904	13.4715	13.4117	13.6545	13.3694
CENPL	Q8N0S6-2;Q8N0S6;Q8N0S6-3	5	12.8	Significant	-0.62701	0.0548792	8.76659	1.46116e-06	7.59246e-06	12.5055	12.7562	12.6695	12.7521	13.3085	13.247	13.357	13.2789
PFDN1	O60925	9	68.9	Significant	-0.634935	0.0558101	8.76659	1.51351e-06	7.77392e-06	12.0176	11.7671	11.8757	11.7885	12.5229	12.5697	12.4469	12.4491
DENND4A	Q7Z401;Q7Z401-2	3	1.8	Significant	-0.727707	0.064534	8.76659	1.6284e-06	8.23733e-06	12.0611	11.9419	12.1648	12.2402	12.8825	12.7504	12.9071	12.7788
XPNPEP3	Q9NQH7-4;Q9NQH7;Q9NQH7-2;Q9NQH7-3;Q9NQH7-5	15	48.3	Significant	0.77843	0.0693918	8.76659	1.69973e-06	8.49363e-06	14.7731	14.9303	14.9086	14.8151	13.8948	14.1723	14.2126	14.0338
PRAF2	O60831	4	27	Significant	-0.634838	0.0572923	8.76659	1.88118e-06	9.21561e-06	13.0387	13.1334	13.2228	13.109	13.8157	13.7503	13.6139	13.8632
OAT	P04181;P04181-2	26	70.8	Significant	-0.925353	0.0838078	8.76659	1.93705e-06	9.42441e-06	12.3714	11.997	12.0525	12.298	13.2171	13.0455	13.0917	13.066
HM13	Q8TCT9-5;Q8TCT9	2	30.7	Significant	1.05335	0.0954633	8.76659	1.94765e-06	9.46464e-06	14.2804	14.4797	14.4573	14.3387	13.4114	13.1248	13.2186	13.5879
APOO	Q9BUR5;Q9BUR5-2	8	49.5	Significant	0.659312	0.0603034	8.76659	2.10044e-06	1.00515e-05	13.2818	13.3888	13.1977	13.2632	12.6961	12.5349	12.5163	12.7469
ZDHHC17	Q8IUH5;Q8IUH5-3;Q8IUH5-2	4	10.6	Significant	0.741005	0.0681325	8.76659	2.19314e-06	1.03837e-05	14.9123	15.1707	15.0747	15.0414	14.3059	14.3956	14.3914	14.1421
BRME1	Q0VDD7-2;Q0VDD7	1	3.1	Significant	-0.693608	0.0638613	8.76659	2.21778e-06	1.04537e-05	11.8653	11.8189	11.7916	11.9978	12.5993	12.3902	12.6026	12.6559
NSMCE1	Q8WV22	6	26.7	Significant	-0.614751	0.0566069	8.76659	2.21971e-06	1.04569e-05	13.6419	13.4259	13.4095	13.6272	14.1073	14.1132	14.165	14.178
EIF4B	P23588;P23588-2;REV__P23588-2;REV__P23588	63	81.7	Significant	-0.778794	0.0724819	8.76659	2.42309e-06	1.12401e-05	13.0985	12.7518	12.9411	12.8879	13.6181	13.8271	13.6489	13.7003
PDK4	Q16654	1	4.6	Significant	0.596459	0.0560483	8.76659	2.62182e-06	1.19784e-05	13.7173	13.6543	13.8835	13.8746	13.1003	13.2248	13.2285	13.1902
STXBP2	Q15833;Q15833-2;Q15833-3	22	46	Significant	-1.10621	0.104401	8.76659	2.71686e-06	1.23064e-05	12.9739	12.6698	12.4264	12.7316	13.7239	13.9301	13.8618	13.7108
RPAP2	Q8IXW5-2;Q8IXW5	2	4.5	Significant	0.626043	0.0592717	8.76659	2.78813e-06	1.25054e-05	16.0429	16.0355	16.247	15.9238	15.4025	15.4592	15.4266	15.4565
FNIP2	Q9P278;Q9P278-2	14	19.4	Significant	-0.645829	0.0621069	8.76659	3.16781e-06	1.38673e-05	12.8834	12.9126	13.1402	12.8702	13.624	13.5412	13.5419	13.6827
NELFA	Q9H3P2;Q9H3P2-7	21	54.5	Significant	-0.62879	0.0606708	8.76659	3.25546e-06	1.41851e-05	12.2414	12.092	12.2533	12.1745	12.9527	12.7751	12.8722	12.6763
MNAT1	P51948;P51948-2	17	60.8	Significant	-0.791452	0.07668	8.76659	3.36643e-06	1.45787e-05	14.3935	14.6988	14.5531	14.3196	15.3371	15.2021	15.33	15.2616
PPP2R5C	Q13362-2	1	46.3	Significant	0.640273	0.0621357	8.76659	3.41217e-06	1.47391e-05	12.2803	12.005	12.2072	12.2856	11.5892	11.6189	11.5213	11.4876
EEF1G	P26641;P26641-2	40	73.2	Significant	0.641573	0.0626196	8.76659	3.57543e-06	1.525e-05	12.2692	12.2745	12.3617	12.2507	11.4606	11.6817	11.7895	11.658
CDX2	Q99626	1	5.4	Significant	-1.06695	0.105971	8.76659	4.12129e-06	1.70464e-05	11.6276	11.2459	11.6746	11.7449	12.7327	12.5986	12.7381	12.4914
SH3BGRL	O75368	11	86	Significant	-0.701931	0.0702585	8.76659	4.38897e-06	1.79002e-05	11.1197	11.2413	11.0524	11.1618	11.9352	11.9293	11.8872	11.6312
ALG9	Q9H6U8;Q9H6U8-3;Q9H6U8-2;Q9H6U8-4	11	21.1	Significant	0.793557	0.0795053	8.76659	4.42309e-06	1.80219e-05	13.6867	13.6112	13.8839	13.7169	12.9739	12.7697	13.1152	12.8657
TMOD1	P28289;P28289-2	3	13.9	Significant	-0.689196	0.0694244	8.76659	4.62188e-06	1.86704e-05	13.4226	13.1639	13.2763	13.2823	14.0837	13.813	13.9471	14.0583
MCM6	Q14566	55	63.9	Significant	-0.718207	0.0735307	8.76659	5.27185e-06	2.07712e-05	12.953	12.5973	12.7055	12.8986	13.4666	13.564	13.5307	13.4659
TECR	Q9NZ01;Q9NZ01-2	14	38.3	Significant	-0.838783	0.0863179	8.76659	5.49577e-06	2.14145e-05	11.7446	11.8809	11.9082	11.6936	12.5788	12.7279	12.4357	12.8401
CELF1	Q92879-2;Q92879-3;Q92879	1	39.4	Significant	-1.10783	0.114254	8.76659	5.59373e-06	2.17363e-05	11.6571	11.1492	11.3965	11.3083	12.5699	12.4612	12.6543	12.2571
SCRIB	Q14160-3	2	66.6	Significant	0.665047	0.0686634	8.76659	5.64326e-06	2.18786e-05	15.2155	15.0989	14.8996	15.0633	14.4209	14.4836	14.2686	14.4439
SLC9A1	P19634;P19634-2	15	24.2	Significant	-0.672362	0.0697434	8.76659	5.86015e-06	2.25851e-05	12.6635	12.4306	12.5392	12.6306	13.1136	13.1734	13.4029	13.2635
OPRD1	P41143	2	8.3	Significant	1.6487	0.172515	8.76659	6.28749e-06	2.38632e-05	15.7349	16.4739	16.2216	16.1164	14.5834	14.3081	14.2228	14.8376
MYO7B	Q6PIF6-2;Q6PIF6	1	0.8	Significant	1.11707	0.11702	8.76659	6.34561e-06	2.40085e-05	14.4283	14.7026	15.0411	14.812	13.4828	13.64	13.768	13.625
NGLY1	Q96IV0-3;Q96IV0;Q96IV0-2;Q96IV0-5	11	23.5	Significant	0.856769	0.0899461	8.76659	6.45714e-06	2.43452e-05	14.1176	13.6767	13.8951	14.1045	13.073	13.1645	13.0701	13.0594
SETD1A	O15047	43	32.7	Significant	0.650382	0.0691036	8.76659	7.11288e-06	2.63124e-05	14.0967	14.1799	14.268	14.2469	13.376	13.4929	13.6226	13.6984
ATR	Q13535-2;Q13535-3;Q13535	12	6.2	Significant	-2.33964	0.248985	8.76659	7.20461e-06	2.65984e-05	10.1737	9.60481	9.73939	9.54173	12.3554	12.2264	11.3302	12.5062
AGPAT4	Q9NRZ5;Q9NRZ5-2	6	17.2	Significant	-1.16997	0.124984	8.76659	7.42919e-06	2.73069e-05	12.5854	12.1241	12.1661	12.4501	13.4679	13.5104	13.757	13.2702
ORMDL2	Q53FV1	3	38.6	Significant	-1.23539	0.133072	8.76659	7.94161e-06	2.87875e-05	12.782	12.0665	12.5358	12.6368	13.6652	13.7042	13.7477	13.8456
CSNK1A1	P48729-3	1	56.9	Significant	-1.5052	0.16282	8.76659	8.21473e-06	2.95838e-05	12.6892	12.4463	12.6599	12.5507	14.066	14.411	14.3173	13.5727
ME1	P48163-2	1	35	Significant	1.27863	0.139113	8.76659	8.60463e-06	3.07049e-05	13.5596	14.0803	13.9774	13.7743	12.6504	12.4017	12.3512	12.8738
CCDC174	Q6PII3	5	12.8	Significant	-0.607431	0.0661192	8.76659	8.63752e-06	3.08093e-05	13.8011	14.001	14.0274	13.8118	14.5138	14.4939	14.4154	14.648
ADSS2	P30520	18	49.1	Significant	-0.600025	0.0653357	8.76659	8.66149e-06	3.08559e-05	12.7046	12.612	12.8819	12.6369	13.446	13.2735	13.2645	13.2516
AARS1	P49588;P49588-2	54	75	Significant	-0.595817	0.0658276	8.76659	9.73087e-06	3.38543e-05	12.0244	11.7914	11.9653	12.0464	12.6762	12.592	12.4918	12.4507
SPR	P35270;REV__Q16649	15	60.5	Significant	-0.696305	0.0770991	8.76659	9.90325e-06	3.43865e-05	13.6253	13.3797	13.2557	13.443	14.1197	14.1632	14.2161	13.9899
SNAPC4	Q5SXM2	5	4.6	Significant	1.12536	0.125027	8.76659	1.01734e-05	3.51343e-05	13.7028	14.022	14.1222	13.7632	12.7486	12.6141	13.0982	12.648
BCKDHB	P21953;P21953-2	13	49.5	Significant	0.648667	0.0723811	8.76659	1.05334e-05	3.60981e-05	12.9523	13.1374	13.034	13.0213	12.2795	12.5982	12.273	12.3997
TMEM41B	Q5BJD5;Q5BJD5-3;Q5BJD5-2	3	22.3	Significant	-0.861176	0.0961477	8.76659	1.05806e-05	3.62231e-05	10.5016	10.6435	10.4129	10.9085	11.4034	11.4385	11.5724	11.4968
STEAP3	Q658P3-3;Q658P3;Q658P3-2;Q658P3-4	4	10.1	Significant	0.649095	0.0730038	8.76659	1.12193e-05	3.79423e-05	14.0869	14.3093	14.2278	14.1793	13.4354	13.616	13.4303	13.7252
SURF2	Q15527	4	27	Significant	1.06628	0.120379	8.76659	1.15619e-05	3.88751e-05	12.4107	12.8457	12.847	12.7741	11.694	11.6041	11.4179	11.8963
IFT20	Q8IY31;Q8IY31-2;Q8IY31-4;Q8IY31-3	2	23.5	Significant	-0.850216	0.0980431	8.76659	1.36854e-05	4.49375e-05	12.2521	12.6764	12.4095	12.2569	13.1238	13.3964	13.1786	13.297
INPP5E	Q9NRR6-2;Q9NRR6	1	1.1	Significant	0.722896	0.0838164	8.76659	1.42896e-05	4.66502e-05	13.0356	13.275	13.4121	13.0304	12.3834	12.5397	12.4682	12.4702
ZNF507	Q8TCN5-2;Q8TCN5	3	2.7	Significant	-0.765165	0.0904565	8.76659	1.66622e-05	5.33405e-05	11.1293	11.2898	11.4245	11.3904	11.9489	12.3189	12.051	11.9758
PLIN2	Q99541	5	11.2	Significant	-0.609916	0.0722231	8.76659	1.68821e-05	5.38892e-05	13.5498	13.2896	13.5676	13.5912	14.054	14.0199	14.2329	14.1311
MTMR11	A4FU01-4;A4FU01	1	2	Significant	0.595146	0.0711956	8.76659	1.82941e-05	5.76367e-05	12.3549	12.6051	12.3182	12.2985	11.7921	11.8793	11.6796	11.8451
FUBP1	Q96AE4	1	63.5	Significant	0.643034	0.0771757	8.76659	1.87704e-05	5.90058e-05	12.4626	12.5794	12.6904	12.4843	11.8556	11.7438	11.9482	12.0969
TADA2A	O75478-2;O75478	1	3.3	Significant	-1.18124	0.141925	8.76659	1.89319e-05	5.93832e-05	13.4068	13.1945	13.0802	13.2429	14.602	14.3781	13.9855	14.6837
PGAP6	Q9HCN3	5	7.3	Significant	-1.73659	0.2118	8.76659	2.12987e-05	6.57104e-05	12.873	11.8581	12.0068	12.3681	13.8498	14.3207	14.0782	13.8037
MRPL9	Q9BYD2	17	50.9	Significant	-0.674165	0.0832176	8.76659	2.34029e-05	7.11914e-05	11.2309	10.8943	11.0393	11.2634	11.812	11.7091	11.9011	11.7024
MEGF9	Q9H1U4	1	1.7	Significant	-0.657468	0.0812751	8.76659	2.36717e-05	7.18544e-05	12.6245	12.9042	12.9333	12.6601	13.5635	13.3092	13.4612	13.418
TMEM161B	Q8NDZ6;Q8NDZ6-2;Q8NDZ6-3	2	4.9	Significant	-0.779873	0.0980905	8.76659	2.71e-05	8.03895e-05	10.3791	10.6179	10.7446	10.3698	11.2268	11.5216	11.2284	11.2541
RRAGC	Q9HB90	10	56.6	Significant	-0.808864	0.101866	8.76659	2.73701e-05	8.10205e-05	11.2215	10.9936	11.2308	10.7578	11.8422	11.7375	11.9538	11.9056
PLP2	Q04941	1	8.6	Significant	-0.770601	0.0972808	8.76659	2.78868e-05	8.23198e-05	15.6023	15.1722	15.2675	15.4722	16.1867	16.1444	16.2829	15.9825
ZCRB1	Q8TBF4	9	51.6	Significant	0.722729	0.0913344	8.76659	2.81182e-05	8.28875e-05	12.0799	12.3818	12.494	12.4481	11.7363	11.4998	11.7036	11.5732
PABIR2	Q7Z309-4;Q7Z309-3;Q7Z309;Q7Z309-2;Q7Z309-5	6	30.7	Significant	0.868608	0.11144	8.76659	3.16218e-05	9.19048e-05	14.0468	13.8674	13.7285	13.7727	13.1974	12.7317	13.1523	12.8596
HOXC10	Q9NYD6	1	5.6	Significant	-0.63646	0.0821047	8.76659	3.29945e-05	9.51764e-05	13.621	13.3102	13.6924	13.4244	14.2674	14.079	14.1325	14.115
RTEL1	Q9NZ71;Q9NZ71-6;Q9NZ71-2;Q9NZ71-8;Q9NZ71-4;Q9NZ71-7;Q9NZ71-9;Q9NZ71-5	9	8.9	Significant	0.777068	0.101215	8.76659	3.55523e-05	0.000101415	13.8253	14.2247	13.8445	13.9928	13.1286	13.0062	13.3135	13.3308
URGCP	Q8TCY9	1	1.3	Significant	-1.42536	0.185874	8.76659	3.58772e-05	0.00010219	11.2537	11.1114	11.2615	11.2353	12.6938	12.7533	12.0304	13.0856
PDIA4	P13667	52	71	Significant	1.65928	0.221532	8.76659	4.3017e-05	0.000119218	13.8128	14.2547	14.3381	13.8175	12.6329	12.0235	12.0088	12.9209
BCLAF1	Q9NYF8-2;Q9NYF8	0	54.5	Significant	-0.644568	0.0868952	8.76659	4.63419e-05	0.000127226	12.2315	12.3386	12.3553	12.4283	12.8998	13.201	13.064	12.7672
DPY19L2P1	Q6NXN4	1	4.5	Significant	-2.68911	0.365224	8.76659	4.90537e-05	0.000133804	10.349	10.8639	11.0936	10.7016	13.7869	14.4211	12.9795	12.5771
RIOX1	Q9H6W3;Q9H6W3-2	15	31.5	Significant	0.606557	0.0841858	8.76659	5.78877e-05	0.000154861	14.4387	14.1765	14.4754	14.5083	13.6094	13.9139	13.8253	13.8241
TTL	Q8NG68	7	29.4	Significant	0.994759	0.138771	8.76659	6.0177e-05	0.000160277	11.0686	10.637	11.0751	11.2515	9.74054	10.0072	10.237	10.0685
TRIM25	Q14258	25	53.3	Significant	0.698713	0.0975782	8.76659	6.06773e-05	0.000161153	15.0556	14.7915	14.5586	14.9985	14.0994	14.1949	14.2055	14.1094
SMARCA4	P51532	1	41.8	Significant	0.696322	0.0974552	8.76659	6.16854e-05	0.000163458	12.9093	13.113	13.2563	13.0601	12.2581	12.6526	12.2761	12.3666
RAB18	Q9NP72;Q9NP72-2;Q9NP72-3	14	76.2	Significant	-1.59037	0.225308	8.76659	6.76514e-05	0.000176904	11.2491	10.5217	10.5129	11.1903	12.2567	12.8401	12.6755	12.0631
MED28	Q9H204	5	37.1	Significant	0.687791	0.0974905	8.76659	6.79182e-05	0.000177328	13.8367	13.9616	13.9219	13.8123	12.9219	13.4254	13.3122	13.1218
ZNF574	Q6ZN55;Q6ZN55-2	13	21.4	Significant	0.715165	0.10357	8.76659	7.98693e-05	0.000204181	13.3427	13.8919	13.7145	13.6782	12.8939	12.8576	12.9472	13.0679
TWF1	Q12792;Q12792-3;Q12792-4	23	80.6	Significant	-0.616889	0.0913982	8.76659	9.47736e-05	0.000236362	12.0346	12.107	11.797	12.1792	12.4532	12.7821	12.6472	12.7029
CDC42BPG	Q6DT37	3	3.8	Significant	-0.635664	0.0944285	8.76659	9.66601e-05	0.000240374	13.0481	13.3499	12.9945	12.8219	13.7	13.6614	13.6464	13.7492
ZFP36L1	Q07352	8	29	Significant	-0.636232	0.0951682	8.76659	0.000101778	0.00025177	11.6817	11.3206	11.6653	11.8062	12.2193	12.1796	12.3829	12.237
GFM2	Q969S9-3;Q969S9;Q969S9-4;Q969S9-2;Q969S9-5	24	37.2	Significant	-0.709209	0.106604	8.76659	0.000105556	0.000259753	11.91	11.5303	11.8583	12.0085	12.3191	12.5911	12.65	12.5838
REST	Q13127;Q13127-4	4	5.5	Significant	0.712199	0.111785	8.76659	0.000145362	0.000340786	13.6141	14.059	13.9968	13.9474	13.0409	13.1474	13.4504	13.1298
TIPIN	Q9BVW5	5	19.3	Significant	-0.775482	0.121864	8.76659	0.000146657	0.000343253	11.9574	11.4188	11.5437	11.6983	12.5427	12.218	12.6046	12.3547
VPS41	P49754;P49754-2;P49754-3	15	18.5	Significant	1.34348	0.213424	8.76659	0.000158791	0.000368398	14.5237	15.4039	15.0875	15.3654	13.9044	13.4903	13.4888	14.123
GRB2	P62993;P62993-2	16	74.7	Significant	0.843998	0.141608	8.76659	0.000236062	0.000522356	15.5737	16.1592	16.0534	16.0554	15.0299	14.924	15.0879	15.4238
CDK13	Q14004-2	1	36	Significant	0.616322	0.104189	8.76659	0.000249159	0.000547866	13.6535	13.835	13.9708	13.8735	13.3333	12.9799	13.1106	13.4437
LMNB2	Q03252	56	72.6	Significant	0.595689	0.100758	8.76659	0.000250179	0.00054972	11.3003	10.8915	11.1792	11.3485	10.7396	10.6134	10.5408	10.4429
KAT2B	Q92831	7	11.5	Significant	-0.603774	0.105198	8.76659	0.000309042	0.000661563	10.5579	10.3988	10.5885	10.8253	11.1137	10.9835	11.3552	11.3331
PTPN23	Q9H3S7	52	39.7	Significant	1.02715	0.181644	8.76659	0.000343273	0.00072405	13.388	14.224	14.1724	13.5401	12.6996	12.8398	12.8976	12.7789
GRB10	Q13322-3;Q13322-2;Q13322-4;Q13322	12	34.1	Significant	-0.610399	0.1081	8.76659	0.00034677	0.000730338	13.3031	12.994	12.8536	13.3687	13.8012	13.6356	13.7968	13.7275
BCLAF1	Q9NYF8-4	1	49.9	Significant	0.984451	0.175595	8.76659	0.00036466	0.000764275	13.8786	14.2489	14.3852	13.9256	12.6173	13.2198	13.3121	13.3513
RANBP3	Q9H6Z4-3;Q9H6Z4;Q9H6Z4-2	26	61.1	Significant	0.777313	0.143184	8.76659	0.000456548	0.000933697	13.9201	14.5685	14.2951	14.6314	13.6786	13.6398	13.5698	13.4177
GNL3L	Q9NVN8	19	36.4	Significant	0.633355	0.11999	8.76659	0.000554115	0.00110836	14.3266	14.436	14.4117	14.4409	13.4967	13.5571	14.0135	14.0143
BAD	Q92934	7	50	Significant	0.613037	0.117598	8.76659	0.000603431	0.00119516	11.9821	11.9366	11.8009	12.0459	11.4971	11.5863	11.0174	11.2126
LATS1	O95835-2;O95835	5	6.1	Significant	-0.606926	0.117563	8.76659	0.000644706	0.00127008	12.1885	12.6489	12.6018	12.1721	12.8428	13.086	13.0448	13.0654
RAB11FIP1	Q6WKZ4;Q6WKZ4-3;Q6WKZ4-2;Q6WKZ4-5;Q6WKZ4-1	28	29.9	Significant	-0.66777	0.132825	8.76659	0.000771088	0.00149371	12.5174	12.0212	11.9927	12.2214	12.6015	13.0785	12.9554	12.7885
WASL	O00401	20	50.9	Significant	0.760908	0.152597	8.76659	0.000814604	0.00156897	14.2368	14.6974	14.7877	14.4698	13.6292	13.8932	14.1154	13.5104
NAV3	Q8IVL0-3;Q8IVL0-2;Q8IVL0	1	1.6	Significant	-1.2588	0.256438	8.76659	0.000904325	0.00172306	12.7142	12.0875	11.7601	12.4351	14.014	13.4863	13.625	12.9067
SMAP1	Q8IYB5-3;Q8IYB5-2;Q8IYB5	5	11.9	Significant	-0.808173	0.169319	8.76659	0.00108781	0.0020338	14.129	13.9143	14.1227	13.8704	14.8628	14.868	14.3039	15.2344
DIAPH3	Q9NSV4-6;Q9NSV4-5;Q9NSV4-4;Q9NSV4;Q9NSV4-7;Q9NSV4-1;Q9NSV4-2	9	10.9	Significant	-0.5862	0.124898	8.76659	0.00121397	0.00223795	11.7283	11.143	11.8011	11.502	12.0751	12.1138	12.1711	12.1592
CCDC138	Q96M89-2;Q96M89	1	2.6	Significant	0.598371	0.131172	8.76659	0.00145828	0.00262565	12.5004	12.4318	12.728	12.7785	11.6291	12.1368	12.0509	12.2285
ADAM15	Q13444-8;Q13444-2;Q13444-7;Q13444-6;Q13444-12;Q13444-5;Q13444-4;Q13444-3;Q13444;Q13444-13;Q13444-10;Q13444-9;Q13444-11	6	9.2	Significant	-0.845185	0.186861	8.76659	0.00153974	0.00275592	11.1731	11.2004	10.9613	11.1544	12.161	12.2051	12.1905	11.3133
VWA8	A3KMH1;A3KMH1-3;A3KMH1-2	73	44.1	Significant	0.757245	0.174043	8.76659	0.00196625	0.00343234	12.6519	13.1702	12.9692	12.571	12.2347	11.7513	11.9062	12.4412
TMUB1	Q9BVT8	6	28.9	Significant	0.7013	0.161459	8.76659	0.00198719	0.00346746	12.8346	13.5452	13.1969	12.7266	12.4404	12.2132	12.4538	12.3906
ATP5MJ	P56378;P56378-2	3	39.7	Significant	-0.61408	0.14416	8.76659	0.00224214	0.00387483	11.4332	12.0116	12.1272	12.1165	12.6001	12.5118	12.6325	12.4004
PYCR2	Q96C36	24	71.6	Significant	0.932253	0.228151	8.76659	0.00288818	0.00486313	9.37681	10.2999	9.68553	9.45685	8.41983	8.71473	8.6844	9.27109
UCK2	Q9BZX2;Q9BZX2-2	10	60.5	Significant	-0.697688	0.171713	8.76659	0.0029877	0.00501302	12.5228	11.573	11.8997	12.1844	12.7198	12.8074	12.8074	12.6361
MEX3C	Q5U5Q3	2	6.7	Significant	0.742474	0.198597	8.76659	0.00485601	0.00784048	13.7757	14.4418	14.746	13.8233	13.4662	13.5209	13.4038	13.4259
TMEM237	Q96Q45-2;Q96Q45-3;Q96Q45;Q96Q45-5;Q96Q45-4	11	28	Significant	0.709237	0.196976	8.76659	0.00599542	0.00946557	12.4747	12.3273	12.3951	12.4658	11.3279	11.303	12.254	11.9411
MYL6	P60660-2	1	82.8	Significant	-0.61565	0.179119	8.76659	0.00772047	0.0119378	14.7187	14.1619	13.8638	14.6081	15.1378	14.7978	14.8276	15.0518
ZC3HAV1L	Q96H79;Q96H79-2	16	77.7	Significant	0.668627	0.213752	8.76659	0.0125545	0.0186632	15.1435	15.8932	14.9785	15.176	14.4771	14.6151	15.0755	14.3491
FOXC1	Q12948	1	5.2	Significant	2.44899	0.789227	7.76659	0.0151419	0.0220961	11.9624	12.3393	11.929	11.8189	NA	7.24076	10.5796	10.8699
MAPKBP1	O60336-3;O60336-6;O60336;O60336-4;O60336-2;O60336-5	5	4.5	Significant	0.77333	0.287139	8.76659	0.0252325	0.0350681	9.32472	10.4084	9.56952	9.85271	8.39601	9.6024	9.20553	8.85807
MRPL20	Q9BYC9;Q9BYC9-2	12	51.7	Significant	1.04777	0.390197	8.76659	0.0255614	0.0354844	9.9781	10.2803	9.98971	10.1936	7.70196	9.22894	9.70536	9.61438
PRKCSH	P14314-2;P14314	36	65.5	Not Significant	-0.570537	0.0196007	8.76659	4.99683e-10	7.56574e-08	13.5592	13.5743	13.5893	13.5344	14.1406	14.132	14.1357	14.1311
SLC25A12	O75746;O75746-2	33	69	Not Significant	-0.563683	0.0194121	8.76659	5.10287e-10	7.56574e-08	13.492	13.494	13.4755	13.5064	14.063	14.033	14.0492	14.0774
NT5DC2	Q9H857-2;Q9H857;Q9H857-3;Q9H857-4	21	49.6	Not Significant	0.512685	0.0184111	8.76659	7.34069e-10	8.52224e-08	13.8699	13.8611	13.8425	13.8379	13.3348	13.3452	13.3313	13.3494
COPG2	Q9UBF2;Q9UBF2-2	24	39.5	Not Significant	-0.552068	0.0200658	8.76659	8.14986e-10	8.97014e-08	13.7262	13.7059	13.7066	13.7066	14.2513	14.24	14.267	14.2953
SLC39A6	Q13433;Q13433-2	12	17.5	Not Significant	-0.569556	0.0213752	8.76659	1.07595e-09	1.02662e-07	14.1649	14.1444	14.1941	14.1726	14.7675	14.7477	14.7251	14.7139
EXOSC9	Q06265;Q06265-2;Q06265-3;Q06265-4;REV__Q6EMK4	12	30.8	Not Significant	0.473863	0.0179494	8.76659	1.1659e-09	1.06248e-07	14.1996	14.2095	14.2107	14.1865	13.7192	13.7211	13.7339	13.7366
SIPA1L3	O60292	19	11.7	Not Significant	0.558792	0.0214213	8.76659	1.29339e-09	1.09672e-07	14.8994	14.9313	14.8736	14.8731	14.3373	14.3516	14.314	14.3392
ZNF589	Q86UQ0-2;Q86UQ0;Q86UQ0-3	3	10	Not Significant	-0.467359	0.0183692	8.76659	1.60567e-09	1.17055e-07	13.3562	13.3551	13.3538	13.3801	13.8269	13.8451	13.8178	13.8249
IGHMBP2	P38935	12	15.7	Not Significant	0.533482	0.0210357	8.76659	1.65109e-09	1.18584e-07	13.7448	13.7643	13.7504	13.7116	13.2128	13.2275	13.1805	13.2164
LUC7L	Q9NQ29;Q9NQ29-3;Q9NQ29-2	16	51.8	Not Significant	-0.560665	0.0223364	8.76659	1.8051e-09	1.24376e-07	13.1232	13.1319	13.1303	13.1124	13.6589	13.6532	13.7206	13.7077
RSBN1	Q5VWQ0;Q5VWQ0-4	11	15.8	Not Significant	-0.566137	0.022692	8.76659	1.90268e-09	1.29002e-07	13.5307	13.4946	13.5034	13.5238	14.123	14.0472	14.0655	14.0814
LYPLA1	O75608-2;O75608	10	71.5	Not Significant	-0.497397	0.0199795	8.76659	1.93831e-09	1.29696e-07	13.6412	13.6079	13.6384	13.6047	14.1385	14.1291	14.101	14.1132
ARMC8	Q8IUR7-6	1	28.1	Not Significant	0.515524	0.0207893	8.76659	2.00548e-09	1.29696e-07	13.984	13.9997	13.9455	13.9711	13.4512	13.4785	13.4697	13.4388
MYH10	P35580;P35580-3	1	69.5	Not Significant	-0.510594	0.0206033	8.76659	2.01623e-09	1.29696e-07	13.9073	13.8727	13.933	13.9036	14.4159	14.3954	14.42	14.4278
GJB1	P08034	3	7.1	Not Significant	0.484567	0.0195739	8.76659	2.03489e-09	1.29696e-07	14.3131	14.2947	14.3305	14.3413	13.8234	13.8516	13.8309	13.8354
UBE4B	O95155;O95155-4;O95155-2;O95155-3	57	57.8	Not Significant	0.529892	0.0214537	8.76659	2.07556e-09	1.31271e-07	14.4773	14.4993	14.4787	14.4437	13.9565	13.9649	13.9148	13.9432
MAF	O75444	1	6.2	Not Significant	-0.477602	0.0194484	8.76659	2.18168e-09	1.36961e-07	13.2007	13.1576	13.2037	13.1878	13.6749	13.6563	13.6712	13.6579
MACROH2A1	O75367-2	1	61.5	Not Significant	0.503404	0.0205381	8.76659	2.21786e-09	1.372e-07	14.1576	14.1921	14.1587	14.1245	13.658	13.66	13.6523	13.6491
RAB13	P51153	11	69	Not Significant	-0.46106	0.0188658	8.76659	2.27484e-09	1.387e-07	13.8561	13.8551	13.8395	13.8175	14.3021	14.2921	14.3132	14.305
RFC1	P35251-2;P35251	54	48.1	Not Significant	-0.577014	0.0236813	8.76659	2.33464e-09	1.40327e-07	13.9959	14.041	14.0619	14.0457	14.5902	14.6531	14.5966	14.6125
PRPF40A	O75400;O75400-3;O75400-2	42	39	Not Significant	0.526124	0.0217064	8.76659	2.44312e-09	1.44793e-07	14.1918	14.1863	14.1844	14.172	13.6402	13.6616	13.6279	13.7002
MAGEC1	O60732;O60732-2	4	4.4	Not Significant	-0.529972	0.0220276	8.76659	2.6046e-09	1.48148e-07	13.7443	13.7411	13.8067	13.7869	14.3141	14.2883	14.2982	14.2984
TYRO3	Q06418	3	4.9	Not Significant	0.442833	0.0184396	8.76659	2.64625e-09	1.49513e-07	13.678	13.6975	13.6938	13.6637	13.2326	13.2342	13.246	13.2488
CTSB	P07858	12	39.8	Not Significant	-0.556121	0.0232424	8.76659	2.73202e-09	1.51057e-07	13.0968	13.0765	13.0718	13.1381	13.643	13.6833	13.627	13.6544
ORAI1	Q96D31;Q96D31-2	5	14.6	Not Significant	-0.488419	0.0204801	8.76659	2.81075e-09	1.51057e-07	14.003	14.0244	14.0212	14.0107	14.4847	14.4893	14.5414	14.4975
[truncated: 7,368 more rows]

## Sheet: OCM-1A
Identifications				Differential Expression						log2(MSStatsTMT Normalized TMT Reporter Intensity)
[truncated: 8,203 more rows]
