# Supplementary material for: Protein Kinase Signaling Networks Driven by Oncogenic Gq/11 in Uveal Melanoma Identified by Phosphoproteomic and Bioinformatic Analyses
Source: Mol Cell Proteomics. 2023 Sep 19;22(11):100649. doi: 10.1016/j.mcpro.2023.100649 (PMC10616553; doi:10.1016/j.mcpro.2023.100649)
Supplement: Onken_Proteomics_expt_smry_3 [file mmc4.xlsx]

## Sheet: Setup
Sample_ID	TMT_Set	LCMS_Injection	TMT_Channel	RAW_File	Reference	Select	Group	OCM1A	MP41	MP46	Order	Fill	Color	Shape	Size	Alpha	Term	Term_2	Term_3	Duplicate	Benchmark	Peptide_Yield	Viability	Description
Ref.Pool.1	1	1	TMT-126		TRUE
Ref.Pool.2	1	1	TMT-127N		TRUE
OCM1A.Pool	1	1	TMT-127C		FALSE	OCM1A.Pool	OCM1A.Pool	OCM1A.Pool					OCM1A	Pool
OCM1A.BRAF.FR.BR4	1	1	TMT-128N		FALSE	OCM1A.BRAF.FR.BR4	OCM1A.BRAF.FR	OCM1A.BRAF.FR			1		OCM1A	FR			BRAF.FR
OCM1A.BRAF.V.BR1	1	1	TMT-128C		FALSE	OCM1A.BRAF.V.BR1	OCM1A.BRAF.V	OCM1A.BRAF.V			2		OCM1A	V			BRAF.V
OCM1A.BRAF.FR.BR1	1	1	TMT-129N		FALSE	OCM1A.BRAF.FR.BR1	OCM1A.BRAF.FR	OCM1A.BRAF.FR			1		OCM1A	FR			BRAF.FR
OCM1A.BRAF.FR.BR3	1	1	TMT-129C		FALSE	OCM1A.BRAF.FR.BR3	OCM1A.BRAF.FR	OCM1A.BRAF.FR			1		OCM1A	FR			BRAF.FR
OCM1A.BRAF.V.BR4	1	1	TMT-130N		FALSE	OCM1A.BRAF.V.BR4	OCM1A.BRAF.V	OCM1A.BRAF.V			2		OCM1A	V			BRAF.V
OCM1A.BRAF.V.BR3	1	1	TMT-130C		FALSE	OCM1A.BRAF.V.BR3	OCM1A.BRAF.V	OCM1A.BRAF.V			2		OCM1A	V			BRAF.V
OCM1A.BRAF.V.BR2	1	1	TMT-131N		FALSE	OCM1A.BRAF.V.BR2	OCM1A.BRAF.V	OCM1A.BRAF.V			2		OCM1A	V			BRAF.V
OCM1A.BRAF.FR.BR2	1	1	TMT-131C		FALSE	OCM1A.BRAF.FR.BR2	OCM1A.BRAF.FR	OCM1A.BRAF.FR			1		OCM1A	FR			BRAF.FR
Ref.Pool.3	2	1	TMT-126		TRUE
Ref.Pool.4	2	1	TMT-127N		TRUE
MP41.Pool	2	1	TMT-127C		FALSE	MP41.Pool	MP41.Pool		MP41.Pool				MP41	Pool
MP41.G11.V.BR2	2	1	TMT-128N		FALSE	MP41.G11.V.BR2	MP41.G11.V		MP41.G11.V		4		MP41	V			G11.V
MP41.G11.FR.BR3	2	1	TMT-128C		FALSE	MP41.G11.FR.BR3	MP41.G11.FR		MP41.G11.FR		3		MP41	FR			G11.FR
MP41.G11.FR.BR4	2	1	TMT-129N		FALSE	MP41.G11.FR.BR4	MP41.G11.FR		MP41.G11.FR		3		MP41	FR			G11.FR
MP41.G11.FR.BR1	2	1	TMT-129C		FALSE	MP41.G11.FR.BR1	MP41.G11.FR		MP41.G11.FR		3		MP41	FR			G11.FR
MP41.G11.V.BR4	2	1	TMT-130N		FALSE	MP41.G11.V.BR4	MP41.G11.V		MP41.G11.V		4		MP41	V			G11.V
MP41.G11.V.BR1	2	1	TMT-130C		FALSE	MP41.G11.V.BR1	MP41.G11.V		MP41.G11.V		4		MP41	V			G11.V
MP41.G11.FR.BR2	2	1	TMT-131N		FALSE	MP41.G11.FR.BR2	MP41.G11.FR		MP41.G11.FR		3		MP41	FR			G11.FR
MP41.G11.V.BR3	2	1	TMT-131C		FALSE	MP41.G11.V.BR3	MP41.G11.V		MP41.G11.V		4		MP41	V			G11.V
Ref.Pool.5	3	1	TMT-126		TRUE
Ref.Pool.6	3	1	TMT-127N		TRUE
MP46.Pool	3	1	TMT-127C		FALSE	MP46.Pool	MP46.Pool			MP46.Pool			MP46	Pool
MP46.Gq.V.BR3	3	1	TMT-128N		FALSE	MP46.Gq.V.BR3	MP46.Gq.V			MP46.Gq.V	6		MP46	V			Gq.V
MP46.Gq.V.BR1	3	1	TMT-128C		FALSE	MP46.Gq.V.BR1	MP46.Gq.V			MP46.Gq.V	6		MP46	V			Gq.V
MP46.Gq.V.BR4	3	1	TMT-129N		FALSE	MP46.Gq.V.BR4	MP46.Gq.V			MP46.Gq.V	6		MP46	V			Gq.V
MP46.Gq.FR.BR1	3	1	TMT-129C		FALSE	MP46.Gq.FR.BR1	MP46.Gq.FR			MP46.Gq.FR	5		MP46	FR			Gq.FR
MP46.Gq.FR.BR3	3	1	TMT-130N		FALSE	MP46.Gq.FR.BR3	MP46.Gq.FR			MP46.Gq.FR	5		MP46	FR			Gq.FR
MP46.Gq.V.BR2	3	1	TMT-130C		FALSE	MP46.Gq.V.BR2	MP46.Gq.V			MP46.Gq.V	6		MP46	V			Gq.V
MP46.Gq.FR.BR4	3	1	TMT-131N		FALSE	MP46.Gq.FR.BR4	MP46.Gq.FR			MP46.Gq.FR	5		MP46	FR			Gq.FR
MP46.Gq.FR.BR2	3	1	TMT-131C		FALSE	MP46.Gq.FR.BR2	MP46.Gq.FR			MP46.Gq.FR	5		MP46	FR			Gq.FR
